# Supplementary material for: The fecal resistome of dairy cattle is associated with diet during nursing
Source: Nat Commun. 2019 Sep 27;10:4406. doi: 10.1038/s41467-019-12111-x (PMC6765000; doi:10.1038/s41467-019-12111-x)
Supplement: Supplementary file 4 — Supplementary Data 1 [file 41467_2019_12111_MOESM4_ESM.xlsx]

## Sheet: Supplementary Data 1 ARGs
Supplementary Data 1: List of ARGs observed in this study.
Header (ARG)	Group	Mechanism	Class
100|FR772051.1|FR772051|Aminoglycosides|Aminoglycoside_O-nucleotidyltransferases|ANT3-DPRIME	ANT3-DPRIME	Aminoglycoside O-nucleotidyltransferases	Aminoglycosides
1021|AJ243209.1|AJ243209|MLS|Macrolide_resistance_efflux_pumps|MSRC	MSRC	Macrolide resistance efflux pumps	MLS
1066|unknown_id|unknown_name|MLS|23S_rRNA_methyltransferases|ERMB	ERMB	23S rRNA methyltransferases	MLS
1090|DQ303459.3|DQ303459|betalactams|Class_A_betalactamases|CTX	CTX	Class A betalactamases	betalactams
11|DQ679966.1|DQ679966|Multi-drug_resistance|Multi-drug_efflux_pumps|ACRB	ACRB	Multi-drug efflux pumps	Multi-drug resistance
1268|AB976602.1|AB976602|betalactams|Class_A_betalactamases|CTX	CTX	Class A betalactamases	betalactams
139|AB894099.1|AB894099|Multi-drug_resistance|Multi-drug_efflux_pumps|cme	cme	Multi-drug efflux pumps	Multi-drug resistance
1390|EU348758.1|EU348758|MLS|23S_rRNA_methyltransferases|ERMA	ERMA	23S rRNA methyltransferases	MLS
1479|HF953351.1|HF953351|Aminoglycosides|Aminoglycoside_O-phosphotransferases|APH6	APH6	Aminoglycoside O-phosphotransferases	Aminoglycosides
1531|unknown_id|unknown_name|Tetracyclines|Tetracycline_resistance_major_facilitator_superfamily_MFS_efflux_pumps|TETA	TETA	Tetracycline resistance major facilitator superfamily MFS efflux pumps	Tetracyclines
1737|AY033516.1|AY033516|betalactams|Class_A_betalactamases|CTX	CTX	Class A betalactamases	betalactams
222|JQ394987.1|JQ394987|Multi-drug_resistance|Multi-drug_efflux_pumps|MDFA	MDFA	Multi-drug efflux pumps	Multi-drug resistance
226|FJ196385.1|FJ196385|betalactams|Class_D_betalactamases|OXA	OXA	Class D betalactamases	betalactams
23|U58210.1|STU58210|betalactams|Penicillin_binding_protein|PBP2B	PBP2B	Penicillin binding protein	betalactams
233|unknown_id|unknown_name|Sulfonamides|Sulfonamide-resistant_dihydropteroate_synthases|SULIII	SULIII	Sulfonamide-resistant dihydropteroate synthases	Sulfonamides
246|DQ679966.1|DQ679966|Multi-drug_resistance|Multi-drug_efflux_pumps|MEXE	MEXE	Multi-drug efflux pumps	Multi-drug resistance
248|unknown_id|unknown_name|Tetracyclines|Tetracycline_transcriptional_repressor|TETR|RequiresSNPConfirmation	TETR	Tetracycline transcriptional repressor	Tetracyclines
252|FJ744595.1|FJ744595|Multi-drug_resistance|Multi-drug_efflux_pumps|EMRD	EMRD	Multi-drug efflux pumps	Multi-drug resistance
283|AF121000.1|AF121000|MLS|23S_rRNA_methyltransferases|MYRA	MYRA	23S rRNA methyltransferases	MLS
285|AF121000.1|AF121000|Tetracyclines|Tetracycline_transcriptional_repressor|TETR|RequiresSNPConfirmation	TETR	Tetracycline transcriptional repressor	Tetracyclines
43|L20800.1|CLOTETP|Tetracyclines|Tetracycline_resistance_major_facilitator_superfamily_MFS_efflux_pumps|TETB	TETB	Tetracycline resistance major facilitator superfamily MFS efflux pumps	Tetracyclines
518|AJ007350.1|AJ007350|betalactams|Class_A_betalactamases|ACI	ACI	Class A betalactamases	betalactams
554|FN806789.1|FN806789|MLS|23S_rRNA_methyltransferases|ERMB	ERMB	23S rRNA methyltransferases	MLS
605|V01547.1|V01547|Aminoglycosides|Aminoglycoside_O-phosphotransferases|APH3-PRIME	APH3-PRIME	Aminoglycoside O-phosphotransferases	Aminoglycosides
614|HQ875016.1|HQ875016|betalactams|Class_D_betalactamases|OXA	OXA	Class D betalactamases	betalactams
671|AY587956.1|AY587956|betalactams|Class_D_betalactamases|OXA	OXA	Class D betalactamases	betalactams
738|JX560992.1|JX560992|Aminoglycosides|Aminoglycoside_O-nucleotidyltransferases|ANT6	ANT6	Aminoglycoside O-nucleotidyltransferases	Aminoglycosides
740|JX560992.1|JX560992|Aminoglycosides|Aminoglycoside_O-nucleotidyltransferases|ANT9	ANT9	Aminoglycoside O-nucleotidyltransferases	Aminoglycosides
742|JX560992.1|JX560992|MLS|Streptogramin_resistance_ATP-binding_cassette_ABC_efflux_pumps|LSA	LSA	Streptogramin resistance ATP-binding cassette ABC efflux pumps	MLS
810|AB261016.1|AB261016|Aminoglycosides|16S_rRNA_methyltransferases|NPMA	NPMA	16S rRNA methyltransferases	Aminoglycosides
868|DQ022190.1|DQ022190|Glycopeptides|VanC-type_resistance_protein|VANC	VANC	VanC-type resistance protein	Glycopeptides
871|DQ022190.1|DQ022190|Glycopeptides|VanC-type_regulator|VANRC	VANRC	VanC-type regulator	Glycopeptides
872|DQ022190.1|DQ022190|Glycopeptides|VanC-type_regulator|VANSC	VANSC	VanC-type regulator	Glycopeptides
926|AF337947.1|AF337947|Aminoglycosides|Aminoglycoside_O-phosphotransferases|APH6-PRIME	APH6-PRIME	Aminoglycoside O-phosphotransferases	Aminoglycosides
934|X51546.1|X51546|Aminoglycosides|Aminoglycoside_N-acetyltransferases|SAT	SAT	Aminoglycoside N-acetyltransferases	Aminoglycosides
940|AF028812.1|AF028812|Trimethoprim|Dihydrofolate_reductase|DFRF	DFRF	Dihydrofolate reductase	Trimethoprim
946|DQ464881.1|DQ464881|Sulfonamides|Sulfonamide-resistant_dihydropteroate_synthases|SULII	SULII	Sulfonamide-resistant dihydropteroate synthases	Sulfonamides
948|DQ464881.1|DQ464881|Aminoglycosides|Aminoglycoside_O-phosphotransferases|APH3-DPRIME	APH3-DPRIME	Aminoglycoside O-phosphotransferases	Aminoglycosides
ACou|AE016830.1|gene1599|Aminocoumarins|Aminocoumarin-resistant_DNA_topoisomerases|PARE|RequiresSNPConfirmation	PARE	Aminocoumarin-resistant DNA topoisomerases	Aminocoumarins
ACou|CP000034.1|gene3210|Aminocoumarins|Aminocoumarin-resistant_DNA_topoisomerases|PARE|RequiresSNPConfirmation	PARE	Aminocoumarin-resistant DNA topoisomerases	Aminocoumarins
ACou|CP000647.1|gene3444|Aminocoumarins|Aminocoumarin-resistant_DNA_topoisomerases|PARE|RequiresSNPConfirmation	PARE	Aminocoumarin-resistant DNA topoisomerases	Aminocoumarins
ACou|CP003583.1|gene1173|Aminocoumarins|Aminocoumarin-resistant_DNA_topoisomerases|PARE|RequiresSNPConfirmation	PARE	Aminocoumarin-resistant DNA topoisomerases	Aminocoumarins
AGly|AF313472.2|gene15|Aminoglycosides|Aminoglycoside_O-phosphotransferases|APH3-DPRIME	APH3-DPRIME	Aminoglycoside O-phosphotransferases	Aminoglycosides
AGly|AF313472.2|gene16|Aminoglycosides|Aminoglycoside_O-phosphotransferases|APH6	APH6	Aminoglycoside O-phosphotransferases	Aminoglycosides
AGly|Ant6-Ia|AF330699|22-930|909|Aminoglycosides|Aminoglycoside_O-nucleotidyltransferases|ANT6	ANT6	Aminoglycoside O-nucleotidyltransferases	Aminoglycosides
AGly|Ant6-Ib|FN594949|27482-28339|858|Aminoglycosides|Aminoglycoside_O-nucleotidyltransferases|ANT6	ANT6	Aminoglycoside O-nucleotidyltransferases	Aminoglycosides
AGly|aph2-dprime-Ib_1_AF337947|Aminoglycosides|Aminoglycoside_O-phosphotransferases|APH2-DPRIME	APH2-DPRIME	Aminoglycoside O-phosphotransferases	Aminoglycosides
AGly|Aph2-Ib|AF207840|272-1171|900|Aminoglycosides|Aminoglycoside_O-phosphotransferases|APH2-DPRIME	APH2-DPRIME	Aminoglycoside O-phosphotransferases	Aminoglycosides
AGly|aph3-prime-Ia_1_V00359|Aminoglycosides|Aminoglycoside_O-phosphotransferases|APH3-PRIME	APH3-PRIME	Aminoglycoside O-phosphotransferases	Aminoglycosides
AGly|AY712687.1|gene1|Aminoglycosides|Aminoglycoside_O-nucleotidyltransferases|ANT6	ANT6	Aminoglycoside O-nucleotidyltransferases	Aminoglycosides
AGly|NC_004973.1.1149626|Aminoglycosides|Aminoglycoside_O-phosphotransferases|APH6	APH6	Aminoglycoside O-phosphotransferases	Aminoglycosides
AGly|NC_004973.1.1449625|Aminoglycosides|Aminoglycoside_O-phosphotransferases|APH3-DPRIME	APH3-DPRIME	Aminoglycoside O-phosphotransferases	Aminoglycosides
AGly|Sat4A|X92945|38870-39412|543|Aminoglycosides|Aminoglycoside_N-acetyltransferases|SAT	SAT	Aminoglycoside N-acetyltransferases	Aminoglycosides
AGly|strA_2_M28829|Aminoglycosides|Aminoglycoside_O-phosphotransferases|APH3-DPRIME	APH3-DPRIME	Aminoglycoside O-phosphotransferases	Aminoglycosides
AGly|strA_3_AF024602|Aminoglycosides|Aminoglycoside_O-phosphotransferases|APH3-DPRIME	APH3-DPRIME	Aminoglycoside O-phosphotransferases	Aminoglycosides
AGly|strA_4_NC_003384|Aminoglycosides|Aminoglycoside_O-phosphotransferases|APH3-DPRIME	APH3-DPRIME	Aminoglycoside O-phosphotransferases	Aminoglycosides
AGly|strA_5_AF321550|Aminoglycosides|Aminoglycoside_O-phosphotransferases|APH3-DPRIME	APH3-DPRIME	Aminoglycoside O-phosphotransferases	Aminoglycosides
AGly|StrA|AB366441|22458-23261|804|Aminoglycosides|Aminoglycoside_O-phosphotransferases|APH3-DPRIME	APH3-DPRIME	Aminoglycoside O-phosphotransferases	Aminoglycosides
AGly|strB_3_AF024602|Aminoglycosides|Aminoglycoside_O-phosphotransferases|APH6	APH6	Aminoglycoside O-phosphotransferases	Aminoglycosides
AGly|U01945.1|gene1|Aminoglycosides|Aminoglycoside_N-acetyltransferases|SAT	SAT	Aminoglycoside N-acetyltransferases	Aminoglycosides
Bac|AP009048.1|gene3103|Bacitracin|Undecaprenyl_pyrophosphate_phosphatase|BACA	BACA	Undecaprenyl pyrophosphate phosphatase	Bacitracin
Bac|NC_002695.1.916234|Bacitracin|Undecaprenyl_pyrophosphate_phosphatase|BACA	BACA	Undecaprenyl pyrophosphate phosphatase	Bacitracin
Bla|AF118110.1|gene1|betalactams|Class_A_betalactamases|CFX	CFX	Class A betalactamases	betalactams
Bla|AmpC1_Ecoli|FN649414|2765051-2766355|1302|betalactams|Penicillin_binding_protein|PBP4B	PBP4B	Penicillin binding protein	betalactams
Bla|AmpC2|Ecoli|CP002970|332756-333889|1134|betalactams|Class_C_betalactamases|BLAEC	BLAEC	Class C betalactamases	betalactams
Bla|AMPH_Ecoli|AP012030|395554-396711|1158|betalactams|Penicillin_binding_protein|AMPH	AMPH	Penicillin binding protein	betalactams
Bla|AmpH|CP003785|4208384-4209544|1161|betalactams|Penicillin_binding_protein|AMPH	AMPH	Penicillin binding protein	betalactams
Bla|cepA_1_L13472|betalactams|Class_A_betalactamases|CEPA	CEPA	Class A betalactamases	betalactams
Bla|cepA_6_FR688022|betalactams|Class_A_betalactamases|CEPA	CEPA	Class A betalactamases	betalactams
Bla|CEPA-29|U05884|556-1458|903|betalactams|Class_A_betalactamases|CEPA	CEPA	Class A betalactamases	betalactams
Bla|CEPA-44|U05885|556-1458|903|betalactams|Class_A_betalactamases|CEPA	CEPA	Class A betalactamases	betalactams
Bla|CEPA-49|U05886|404-1306|903|betalactams|Class_A_betalactamases|CEPA	CEPA	Class A betalactamases	betalactams
Bla|CEPA-85|U05887|556-1458|903|betalactams|Class_A_betalactamases|CEPA	CEPA	Class A betalactamases	betalactams
Bla|cfxA|U38243|150-1115|966|betalactams|Class_A_betalactamases|CFX	CFX	Class A betalactamases	betalactams
Bla|cfxA6|GQ342996|798-1793|966|betalactams|Class_A_betalactamases|CFX	CFX	Class A betalactamases	betalactams
Bla|PBP|Ecoli|CP002291|664439-666340|1902|betalactams|Penicillin_binding_protein|PBP2	PBP2	Penicillin binding protein	betalactams
CARD|phgb|AB091338|173-1355|ARO:3003551|emeA|Multi-drug_resistance|Multi-drug_efflux_pumps|EMEA	EMEA	Multi-drug efflux pumps	Multi-drug resistance
CARD|phgb|AF024666|2207-2969|ARO:3000596|ErmX|MLS|23S_rRNA_methyltransferases|ERMX	ERMX	23S rRNA methyltransferases	MLS
CARD|phgb|AF028811|0-462|ARO:3002875|dfrE|Trimethoprim|Dihydrofolate_reductase|DFRE	DFRE	Dihydrofolate reductase	Trimethoprim
CARD|phgb|AF118110|71-1037|ARO:3003002|CfxA2|betalactams|Class_A_betalactamases|CFX	CFX	Class A betalactamases	betalactams
CARD|phgb|AF121000|0-1155|ARO:3000183|tetZ|Tetracyclines|Tetracycline_resistance_major_facilitator_superfamily_MFS_efflux_pumps|TETZ	TETZ	Tetracycline resistance major facilitator superfamily MFS efflux pumps	Tetracyclines
CARD|phgb|AF162694|2438-3011|ARO:3002966|vanXYC|Glycopeptides|VanC-type_resistance_protein|VANXYC	VANXYC	VanC-type resistance protein	Glycopeptides
CARD|phgb|AJ584700|33-582|ARO:3002589|AAC6-PRIME-Iid|Aminoglycosides|Aminoglycoside_N-acetyltransferases|AAC6-PRIME	AAC6-PRIME	Aminoglycoside N-acetyltransferases	Aminoglycosides
CARD|phgb|AM399080|1664-2150|ARO:3002835|lnuA|MLS|Lincosamide_nucleotidyltransferases|LNUA	LNUA	Lincosamide nucleotidyltransferases	MLS
CARD|phgb|AP009048|1191352-1192024|ARO:3000834|phoP|Multi-drug_resistance|Multi-drug_efflux_pumps|PHOP|RequiresSNPConfirmation	PHOP	Multi-drug efflux pumps	Multi-drug resistance
CARD|phgb|AP009048|2165012-2166416|ARO:3000829|baeS|Multi-drug_resistance|MDR_regulator|BAES	BAES	MDR regulator	Multi-drug resistance
CARD|phgb|AP009048|2810082-2811255|ARO:3000027|emrA|Multi-drug_resistance|Multi-drug_efflux_pumps|EMRA	EMRA	Multi-drug efflux pumps	Multi-drug resistance
CARD|phgb|AP009048|3980025-3981183|ARO:3000795|mdtE|Multi-drug_resistance|Multi-drug_efflux_pumps|MDTE	MDTE	Multi-drug efflux pumps	Multi-drug resistance
CARD|phgb|AP009048|4153663-4154296|ARO:3000518|CRP|Multi-drug_resistance|MDR_regulator|CRP	CRP	MDR regulator	Multi-drug resistance
CARD|phgb|AP009048|4303042-4304509|ARO:3003550|mdtP|Multi-drug_resistance|Multi-drug_efflux_pumps|MDTP	MDTP	Multi-drug efflux pumps	Multi-drug resistance
CARD|phgb|AP009048|4304505-4306557|ARO:3003549|mdtO|Multi-drug_resistance|Multi-drug_efflux_pumps|MDTO	MDTO	Multi-drug efflux pumps	Multi-drug resistance
CARD|phgb|AP009048|4306556-4307588|ARO:3003548|mdtN|Multi-drug_resistance|Multi-drug_efflux_pumps|MDTN	MDTN	Multi-drug efflux pumps	Multi-drug resistance
CARD|phgb|AP009048|4337959-4338628|ARO:3003582|PmrA|Cationic_antimicrobial_peptides|Polymyxin_B_resistance_regulator|pmrA	pmrA	Polymyxin B resistance regulator	Cationic antimicrobial peptides
CARD|phgb|AP009048|4338624-4340268|ARO:3003576|PmrC|Cationic_antimicrobial_peptides|Lipid_A_modification|PMRC	PMRC	Lipid A modification	Cationic antimicrobial peptides
CARD|phgb|AY055428|20268-21084|ARO:3000412|sul2|Sulfonamides|Sulfonamide-resistant_dihydropteroate_synthases|SULII	SULII	Sulfonamide-resistant dihydropteroate synthases	Sulfonamides
CARD|phgb|AY928180|0-495|ARO:3002837|lnuC|MLS|Lincosamide_nucleotidyltransferases|LNUC	LNUC	Lincosamide nucleotidyltransferases	MLS
CARD|phgb|BX664015|204137-204554|ARO:3000168|tetD|Tetracyclines|Tetracycline_resistance_major_facilitator_superfamily_MFS_efflux_pumps|TETD	TETD	Tetracycline resistance major facilitator superfamily MFS efflux pumps	Tetracyclines
CARD|phgb|CP000034|2662758-2663289|ARO:3000516|emrR|Multi-drug_resistance|MDR_regulator|EMRR	EMRR	MDR regulator	Multi-drug resistance
CARD|phgb|CP003583|2403484-2405254|ARO:3000776|adeC|Multi-drug_resistance|Multi-drug_efflux_pumps|ADEC	ADEC	Multi-drug efflux pumps	Multi-drug resistance
CARD|phgb|D78168|1591-3130|ARO:3000254|emrY|Multi-drug_resistance|Multi-drug_efflux_pumps|EMRY	EMRY	Multi-drug efflux pumps	Multi-drug resistance
CARD|phgb|D78168|536-1592|ARO:3000206|emrK|Multi-drug_resistance|Multi-drug_efflux_pumps|EMRK	EMRK	Multi-drug efflux pumps	Multi-drug resistance
CARD|phgb|FJ196385|8531-9323|ARO:3000413|sul3|Sulfonamides|Sulfonamide-resistant_dihydropteroate_synthases|SULIII	SULIII	Sulfonamide-resistant dihydropteroate synthases	Sulfonamides
CARD|phgb|FJ768952|0-1488|ARO:3000237|tolC|Multi-drug_resistance|Multi-drug_efflux_pumps|TOLC	TOLC	Multi-drug efflux pumps	Multi-drug resistance
CARD|phgb|GQ343019|132-1023|ARO:3002999|CblA-1|betalactams|Class_A_betalactamases|CBLA	CBLA	Class A betalactamases	betalactams
CARD|phgb|JQ727667|0-870|ARO:3000825|robA|Multi-drug_resistance|MDR_regulator|ROBA	ROBA	MDR regulator	Multi-drug resistance
CARD|phgb|JQ727668|0-375|ARO:3000823|ramA|Multi-drug_resistance|MDR_regulator|RAMA	RAMA	MDR regulator	Multi-drug resistance
CARD|phgb|KF152885|29328-29820|ARO:3002639|APH3-DPRIME-Ib|Aminoglycosides|Aminoglycoside_O-phosphotransferases|APH3-DPRIME	APH3-DPRIME	Aminoglycoside O-phosphotransferases	Aminoglycosides
CARD|phgb|KP143090|1199-1619|ARO:3003209|FosA5|Fosfomycin|Fosfomycin_thiol_transferases|FOSA	FOSA	Fosfomycin thiol transferases	Fosfomycin
CARD|phgb|L12710|0-549|ARO:3002556|AAC6-PRIME-Ii|Aminoglycosides|Aminoglycoside_N-acetyltransferases|AAC6-PRIME	AAC6-PRIME	Aminoglycoside N-acetyltransferases	Aminoglycosides
CARD|phgb|M35190|0-624|ARO:3002670|cat|Phenicol|Chloramphenicol_acetyltransferases|CAT	CAT	Chloramphenicol acetyltransferases	Phenicol
CARD|phgb|NC_002163|336915-337548|ARO:3000526|cmeR|Multi-drug_resistance|MDR_regulator|CMER	CMER	MDR regulator	Multi-drug resistance
CARD|phgb|NC_002695|1737553-1737967|ARO:3000676|H-NS|Multi-drug_resistance|MDR_regulator|HNS	HNS	MDR regulator	Multi-drug resistance
CARD|phgb|NC_002695|3211891-3212506|ARO:3000832|evgA|Multi-drug_resistance|MDR_regulator|EVGA	EVGA	MDR regulator	Multi-drug resistance
CARD|phgb|NC_002695|4903561-4904935|ARO:3000830|cpxA|Multi-drug_resistance|MDR_regulator|CPXA	CPXA	MDR regulator	Multi-drug resistance
CARD|phgb|NC_002695|4904931-4905630|ARO:3000831|cpxR|Multi-drug_resistance|MDR_regulator|CPXA	CPXA	MDR regulator	Multi-drug resistance
CARD|phgb|NC_007779|1115840-1117067|ARO:3001329|mdtG|Multi-drug_resistance|Multi-drug_efflux_pumps|MDTG	MDTG	Multi-drug efflux pumps	Multi-drug resistance
CARD|phgb|NC_007779|1621287-1621671|ARO:3000263|marA|Multi-drug_resistance|MDR_regulator|MARA	MARA	MDR regulator	Multi-drug resistance
CARD|phgb|NC_007779|1745170-1746544|ARO:3001327|mdtK|Multi-drug_resistance|Multi-drug_efflux_pumps|MDTK	MDTK	Multi-drug efflux pumps	Multi-drug resistance
CARD|phgb|NC_007779|2166412-2167135|ARO:3000828|baeR|Multi-drug_resistance|MDR_regulator|BAER	BAER	MDR regulator	Multi-drug resistance
CARD|phgb|NC_007779|2586250-2589364|ARO:3000491|acrD|Aminoglycosides|Aminoglycoside_efflux_pumps|ACRD	ACRD	Aminoglycoside efflux pumps	Aminoglycosides
CARD|phgb|NC_007779|3974604-3975429|ARO:3000508|gadX|Multi-drug_resistance|MDR_regulator|GADX	GADX	MDR regulator	Multi-drug resistance
CARD|phgb|NC_007779|4336858-4337950|ARO:3003583|PmrB|Cationic_antimicrobial_peptides|Polymyxin_B_resistance_regulator|PMRB	PMRB	Polymyxin B resistance regulator	Cationic antimicrobial peptides
CARD|phgb|NC_007779|567537-567870|ARO:3000264|emrE|Multi-drug_resistance|Multi-drug_efflux_pumps|EMRE	EMRE	Multi-drug efflux pumps	Multi-drug resistance
CARD|phgb|NC_012469|1800927-1802391|ARO:3000616|mel|MLS|Macrolide_resistance_efflux_pumps|MEL	MEL	Macrolide resistance efflux pumps	MLS
CARD|phgb|NC_023287|60996-61860|ARO:3002626|ANT6-Ia|Aminoglycosides|Aminoglycoside_O-nucleotidyltransferases|ANT6	ANT6	Aminoglycoside O-nucleotidyltransferases	Aminoglycosides
CARD|phgb|NC_023287|65291-66509|ARO:3000615|mefA|MLS|Macrolide_resistance_efflux_pumps|MEFA	MEFA	Macrolide resistance efflux pumps	MLS
CARD|phgb|U00096|1124117-1125326|ARO:3001216|mdtH|Multi-drug_resistance|Multi-drug_efflux_pumps|MDTH	MDTH	Multi-drug efflux pumps	Multi-drug resistance
CARD|phgb|U00096|1188315-1189776|ARO:3000835|phoQ|Multi-drug_resistance|MDR_regulator|PHOQ	PHOQ	MDR regulator	Multi-drug resistance
CARD|phgb|U00096|2098446-2099613|ARO:3003577|PmrE|Cationic_antimicrobial_peptides|Lipid_A_modification|PMRC	PMRC	Lipid A modification	Cationic antimicrobial peptides
CARD|phgb|U00096|2154015-2155263|ARO:3000792|mdtA|Multi-drug_resistance|Multi-drug_efflux_pumps|MDTA	MDTA	Multi-drug efflux pumps	Multi-drug resistance
CARD|phgb|U00096|2155262-2158385|ARO:3000793|mdtB|Multi-drug_resistance|Multi-drug_efflux_pumps|MDTB	MDTB	Multi-drug efflux pumps	Multi-drug resistance
CARD|phgb|U00096|2158385-2161463|ARO:3000794|mdtC|Multi-drug_resistance|Multi-drug_efflux_pumps|MDTC	MDTC	Multi-drug efflux pumps	Multi-drug resistance
CARD|phgb|U00096|2367070-2368039|ARO:3003578|PmrF|Cationic_antimicrobial_peptides|Lipid_A_modification|PMRF	PMRF	Lipid A modification	Cationic antimicrobial peptides
CARD|phgb|U00096|2368038-2370021|ARO:3002985|arnA|Cationic_antimicrobial_peptides|Lipid_A_modification|ARNA	ARNA	Lipid A modification	Cationic antimicrobial peptides
CARD|phgb|U00096|2484373-2487967|ARO:3000833|evgS|Multi-drug_resistance|MDR_regulator|EVGS	EVGS	MDR regulator	Multi-drug resistance
CARD|phgb|U00096|2812615-2814154|ARO:3000074|emrB|Multi-drug_resistance|Multi-drug_efflux_pumps|EMRB	EMRB	Multi-drug efflux pumps	Multi-drug resistance
CARD|phgb|U00096|3203309-3204131|ARO:3002986|bacA|Bacitracin|Undecaprenyl_pyrophosphate_phosphatase|BACA	BACA	Undecaprenyl pyrophosphate phosphatase	Bacitracin
CARD|phgb|U00096|3412802-3413465|ARO:3000656|acrS|Aminoglycosides|Aminoglycoside_efflux_regulator|ACRS	ACRS	Aminoglycoside efflux regulator	Aminoglycosides
CARD|phgb|U00096|3413863-3415021|ARO:3000499|acrE|Aminoglycosides|Aminoglycoside_efflux_pumps|ACRE	ACRE	Aminoglycoside efflux pumps	Aminoglycosides
CARD|phgb|U00096|3415032-3418137|ARO:3000502|acrF|Aminoglycosides|Aminoglycoside_efflux_pumps|ACRF	ACRF	Aminoglycoside efflux pumps	Aminoglycosides
CARD|phgb|U00096|3660413-3663527|ARO:3000796|mdtF|Multi-drug_resistance|Multi-drug_efflux_pumps|MDTC	MDTC	Multi-drug efflux pumps	Multi-drug resistance
CARD|phgb|U00096|4567286-4568519|ARO:3001214|mdtM|Multi-drug_resistance|Multi-drug_efflux_pumps|MDTC	MDTC	Multi-drug efflux pumps	Multi-drug resistance
CARD|phgb|U05883|555-1458|ARO:3003559|cepA|betalactams|Class_A_betalactamases|CEPA	CEPA	Class A betalactamases	betalactams
CARD|pvgb|AE000516|783533-783908|ARO:3003395|Mycobacterium|Aminoglycosides|Aminoglycoside-resistant_30S_ribosomal_subunit_protein_S12|RPSL|RequiresSNPConfirmation	RPSL	Aminoglycoside-resistant 30S ribosomal subunit protein S12	Aminoglycosides
CARD|pvgb|AE014075|3901532-3902762|ARO:3003438|Escherichia|Elfamycins|EF-Tu_inhibition|TUFAB|RequiresSNPConfirmation	TUFAB	EF-Tu inhibition	Elfamycins
CARD|pvgb|AE016830|2790820-2791552|ARO:3003077|Enterococcus|Lipopeptides|Daptomycin-resistant_liaFSR|LIAFSR|RequiresSNPConfirmation	LIAFSR	Daptomycin-resistant liaFSR	Lipopeptides
CARD|pvgb|AF335467|36-1164|ARO:3003385|Enterobacter|Multi-drug_resistance|MDR_mutant_porin_proteins|omp36|RequiresSNPConfirmation	omp36	MDR mutant porin proteins	Multi-drug resistance
CARD|pvgb|AL513383|179218-179845|ARO:3003479|tetR|Tetracyclines|Tetracycline_transcriptional_repressor|TETR|RequiresSNPConfirmation	TETR	Tetracycline transcriptional repressor	Tetracyclines
CARD|pvgb|AP009048|1191352-1192024|ARO:3003585|Klebsiella|Cationic_antimicrobial_peptides|Polymyxin-resistant_phoP|phoP|RequiresSNPConfirmation	phoP	Polymyxin-resistant phoP	Cationic antimicrobial peptides
CARD|pvgb|AP009048|3760295-3762710|ARO:3003303|Escherichia|Fluoroquinolones|Fluoroquinolone-resistant_DNA_topoisomerases|GYRB|RequiresSNPConfirmation	GYRB	Fluoroquinolone-resistant DNA topoisomerases	Fluoroquinolones
CARD|pvgb|CP000647|4764664-4765849|ARO:3001312|elfamycin|Elfamycins|EF-Tu_inhibition|TUFAB|RequiresSNPConfirmation	TUFAB	EF-Tu inhibition	Elfamycins
CARD|pvgb|CP000647|489264-489915|ARO:3003373|Klebsiella|Multi-drug_resistance|MDR_regulator|ACRR|RequiresSNPConfirmation	ACRR	MDR regulator	Multi-drug resistance
CARD|pvgb|CP000647|622039-622621|ARO:3003380|Klebsiella|Multi-drug_resistance|MDR_regulator|RAMR|RequiresSNPConfirmation	RAMR	MDR regulator	Multi-drug resistance
CARD|pvgb|CP002695|3866610-3867801|ARO:3001312|elfamycin|Elfamycins|EF-Tu_inhibition|TUFAB|RequiresSNPConfirmation	TUFAB	EF-Tu inhibition	Elfamycins
CARD|pvgb|CP003583|1050805-1052287|ARO:3003092|Enterococcus|Lipopeptides|Daptomycin-resistant_cls|CLS|RequiresSNPConfirmation	CLS	Daptomycin-resistant cls	Lipopeptides
CARD|pvgb|CP003583|913745-914813|ARO:3003079|Enterococcus|Lipopeptides|Daptomycin-resistant_liaFSR|LIAFSR|RequiresSNPConfirmation	LIAFSR	Daptomycin-resistant liaFSR	Lipopeptides
CARD|pvgb|CP003583|914819-915452|ARO:3003078|Enterococcus|Lipopeptides|Daptomycin-resistant_liaFSR|LIAFSR|RequiresSNPConfirmation	LIAFSR	Daptomycin-resistant liaFSR	Lipopeptides
CARD|pvgb|FQ312006|705198-706383|ARO:3001312|elfamycin|Elfamycins|EF-Tu_inhibition|TUFAB|RequiresSNPConfirmation	TUFAB	EF-Tu inhibition	Elfamycins
CARD|pvgb|HE999704|2567249-2568437|ARO:3001312|elfamycin|Elfamycins|EF-Tu_inhibition|TUFAB|RequiresSNPConfirmation	TUFAB	EF-Tu inhibition	Elfamycins
CARD|pvgb|NC_002695|4990140-4994169|ARO:3003288|Escherichia|Rifampin|Rifampin-resistant_beta-subunit_of_RNA_polymerase_RpoB|RPOB|RequiresSNPConfirmation	RPOB	Rifampin-resistant beta-subunit of RNA polymerase RpoB	Rifampin
CARD|pvgb|NC_003197|4038854-4041269|ARO:3003307|Salmonella|Fluoroquinolones|Fluoroquinolone-resistant_DNA_topoisomerases|GYRB|RequiresSNPConfirmation	GYRB	Fluoroquinolone-resistant DNA topoisomerases	Fluoroquinolones
CARD|pvgb|NC_003197|4503969-4504293|ARO:3003383|Salmonella|Multi-drug_resistance|MDR_regulator|SOXS|RequiresSNPConfirmation	SOXS	MDR regulator	Multi-drug resistance
CARD|pvgb|NC_007622|559336-560521|ARO:3001312|elfamycin|Elfamycins|EF-Tu_inhibition|TUFAB|RequiresSNPConfirmation	TUFAB	EF-Tu inhibition	Elfamycins
CARD|pvgb|NC_007779|3172159-3174052|ARO:3003316|Escherichia|Fluoroquinolones|Fluoroquinolone-resistant_DNA_topoisomerases|parE|RequiresSNPConfirmation	parE	Fluoroquinolone-resistant DNA topoisomerases	Fluoroquinolones
CARD|pvgb|NC_007779|3323917-3324766|ARO:3003386|Escherichia|Sulfonamides|Sulfonamide-resistant_dihydropteroate_synthases|FOLP|RequiresSNPConfirmation	FOLP	Sulfonamide-resistant dihydropteroate synthases	Sulfonamides
CARD|pvgb|NC_007779|986315-987404|ARO:3003390|Escherichia|Multi-drug_resistance|MDR_mutant_porin_proteins|OMPF|RequiresSNPConfirmation	OMPF	MDR mutant porin proteins	Multi-drug resistance
CARD|pvgb|NC_011595|2919562-2920267|ARO:3001312|elfamycin|Elfamycins|EF-Tu_inhibition|TUFAB|RequiresSNPConfirmation	TUFAB	EF-Tu inhibition	Elfamycins
CARD|pvgb|NC_017174|109609-110803|ARO:3003357|Clostridium|Elfamycins|EF-Tu_inhibition|TUFAB|RequiresSNPConfirmation	TUFAB	EF-Tu inhibition	Elfamycins
CARD|pvgb|U00096|1619119-1619554|ARO:3003378|Escherichia|Multi-drug_resistance|MDR_regulator|MARR|RequiresSNPConfirmation	MARR	MDR regulator	Multi-drug resistance
CARD|pvgb|U00096|2336792-2339420|ARO:3003294|Escherichia|Fluoroquinolones|Fluoroquinolone-resistant_DNA_topoisomerases|GYRA|RequiresSNPConfirmation	GYRA	Fluoroquinolone-resistant DNA topoisomerases	Fluoroquinolones
CARD|pvgb|U00096|3163714-3165973|ARO:3003308|Escherichia|Fluoroquinolones|Fluoroquinolone-resistant_DNA_topoisomerases|PARC|RequiresSNPConfirmation	PARC	Fluoroquinolone-resistant DNA topoisomerases	Fluoroquinolones
CARD|pvgb|U00096|4277468-4277933|ARO:3003381|Escherichia|Multi-drug_resistance|MDR_regulator|SOXS|RequiresSNPConfirmation	SOXS	MDR regulator	Multi-drug resistance
Elf|CP000647.1|gene3761|Elfamycins|EF-Tu_inhibition|TUFAB|RequiresSNPConfirmation	TUFAB	EF-Tu inhibition	Elfamycins
Elf|CP000647.1|gene4394|Elfamycins|EF-Tu_inhibition|TUFAB|RequiresSNPConfirmation	TUFAB	EF-Tu inhibition	Elfamycins
Elf|CP001918.1|gene242|Elfamycins|EF-Tu_inhibition|TUFAB|RequiresSNPConfirmation	TUFAB	EF-Tu inhibition	Elfamycins
Elf|CP002695.1|gene3614|Elfamycins|EF-Tu_inhibition|TUFAB|RequiresSNPConfirmation	TUFAB	EF-Tu inhibition	Elfamycins
Elf|FQ312006.1|gene760|Elfamycins|EF-Tu_inhibition|TUFAB|RequiresSNPConfirmation	TUFAB	EF-Tu inhibition	Elfamycins
Elf|HE999704.1|gene2984|Elfamycins|EF-Tu_inhibition|TUFAB|RequiresSNPConfirmation	TUFAB	EF-Tu inhibition	Elfamycins
Elf|NC_002516.2.881697|Elfamycins|EF-Tu_inhibition|TUFAB|RequiresSNPConfirmation	TUFAB	EF-Tu inhibition	Elfamycins
Elf|NC_002745.1123311|Elfamycins|EF-Tu_inhibition|TUFAB|RequiresSNPConfirmation	TUFAB	EF-Tu inhibition	Elfamycins
Elf|NC_002951.3236433|Elfamycins|EF-Tu_inhibition|TUFAB|RequiresSNPConfirmation	TUFAB	EF-Tu inhibition	Elfamycins
Elf|NC_002952.2860408|Elfamycins|EF-Tu_inhibition|TUFAB|RequiresSNPConfirmation	TUFAB	EF-Tu inhibition	Elfamycins
Elf|NC_007622.3795131|Elfamycins|EF-Tu_inhibition|TUFAB|RequiresSNPConfirmation	TUFAB	EF-Tu inhibition	Elfamycins
Elf|NC_011595.7072242|Elfamycins|EF-Tu_inhibition|TUFAB|RequiresSNPConfirmation	TUFAB	EF-Tu inhibition	Elfamycins
Flq|AE016830.1|gene1598|Fluoroquinolones|Fluoroquinolone-resistant_DNA_topoisomerases|PARC|RequiresSNPConfirmation	PARC	Fluoroquinolone-resistant DNA topoisomerases	Fluoroquinolones
Flq|AE016830.1|gene6|Fluoroquinolones|Fluoroquinolone-resistant_DNA_topoisomerases|GYRA|RequiresSNPConfirmation	GYRA	Fluoroquinolone-resistant DNA topoisomerases	Fluoroquinolones
Flq|CP000034.1|gene2423|Fluoroquinolones|Fluoroquinolone-resistant_DNA_topoisomerases|GYRA|RequiresSNPConfirmation	GYRA	Fluoroquinolone-resistant DNA topoisomerases	Fluoroquinolones
Flq|CP000034.1|gene3218|Fluoroquinolones|Fluoroquinolone-resistant_DNA_topoisomerases|PARC|RequiresSNPConfirmation	PARC	Fluoroquinolone-resistant DNA topoisomerases	Fluoroquinolones
Flq|CP000647.1|gene2640|Fluoroquinolones|Fluoroquinolone-resistant_DNA_topoisomerases|GYRA|RequiresSNPConfirmation	GYRA	Fluoroquinolone-resistant DNA topoisomerases	Fluoroquinolones
Flq|CP000647.1|gene3437|Fluoroquinolones|Fluoroquinolone-resistant_DNA_topoisomerases|PARC|RequiresSNPConfirmation	PARC	Fluoroquinolone-resistant DNA topoisomerases	Fluoroquinolones
Flq|CP001918.1|gene3562|Fluoroquinolones|Fluoroquinolone-resistant_DNA_topoisomerases|GYRA|RequiresSNPConfirmation	GYRA	Fluoroquinolone-resistant DNA topoisomerases	Fluoroquinolones
Flq|CP003583.1|gene1174|Fluoroquinolones|Fluoroquinolone-resistant_DNA_topoisomerases|PARC|RequiresSNPConfirmation	PARC	Fluoroquinolone-resistant DNA topoisomerases	Fluoroquinolones
Flq|M58408|gene|Fluoroquinolones|Fluoroquinolone-resistant_DNA_topoisomerases|PARC|RequiresSNPConfirmation	PARC	Fluoroquinolone-resistant DNA topoisomerases	Fluoroquinolones
Flq|NC_002163.1.905319|Fluoroquinolones|Fluoroquinolone-resistant_DNA_topoisomerases|GYRA|RequiresSNPConfirmation	GYRA	Fluoroquinolone-resistant DNA topoisomerases	Fluoroquinolones
Flq|NC_002695.1.916822|Fluoroquinolones|Fluoroquinolone-resistant_DNA_topoisomerases|GYRA|RequiresSNPConfirmation	GYRA	Fluoroquinolone-resistant DNA topoisomerases	Fluoroquinolones
Flq|OqxA|EU370913|46652-47827|1176|Multi-drug_resistance|Multi-drug_efflux_pumps|OQXA	OQXA	Multi-drug efflux pumps	Multi-drug resistance
Flq|OqxBgb|EU370913|47851-51003|3153|Multi-drug_resistance|Multi-drug_efflux_pumps|OQXB	OQXB	Multi-drug efflux pumps	Multi-drug resistance
Fos|fosA_16_M85195|Fosfomycin|Fosfomycin_thiol_transferases|FOSA	FOSA	Fosfomycin thiol transferases	Fosfomycin
Fos|fosA_3_NZ_ACWO01000079|Fosfomycin|Fosfomycin_thiol_transferases|FOSA	FOSA	Fosfomycin thiol transferases	Fosfomycin
Fos|fosA_5_NZ_AEXB01000013|Fosfomycin|Fosfomycin_thiol_transferases|FOSA	FOSA	Fosfomycin thiol transferases	Fosfomycin
Gly|VanC|AF162694|1411-2442|1032|Glycopeptides|VanC-type_resistance_protein|VANC	VANC	VanC-type resistance protein	Glycopeptides
Gly|VanC1|EU151769|31-1062|1032|Glycopeptides|VanC-type_resistance_protein|VANC	VANC	VanC-type resistance protein	Glycopeptides
Gly|VanR-D|AB242319|1-699|699|Glycopeptides|VanD-type_regulator|VANRD	VANRD	VanD-type regulator	Glycopeptides
Gly|VanT|AF162694|3008-5104|2097|Glycopeptides|VanC-type_resistance_protein|VANTC	VANTC	VanC-type resistance protein	Glycopeptides
Gly|VanTc|DQ022190|1802-3898|2097|Glycopeptides|VanC-type_resistance_protein|VANTC	VANTC	VanC-type resistance protein	Glycopeptides
Mdr|AP009048.1|gene2135|Multi-drug_resistance|Multi-drug_efflux_pumps|MDTD	MDTD	Multi-drug efflux pumps	Multi-drug resistance
Mdr|AP009048.1|gene3414|Multi-drug_resistance|MDR_regulator|CPXAR	CPXAR	MDR regulator	Multi-drug resistance
Mdr|AP009048.1|gene3415|Multi-drug_resistance|MDR_regulator|CPXAR	CPXAR	MDR regulator	Multi-drug resistance
Mdr|AP009048.1|gene3616|Multi-drug_resistance|Multi-drug_efflux_pumps|MDTL	MDTL	Multi-drug efflux pumps	Multi-drug resistance
Mdr|CP000034.1|gene2198|Multi-drug_resistance|MDR_regulator|ASMA	ASMA	MDR regulator	Multi-drug resistance
Mdr|CP000034.1|gene3834|Multi-drug_resistance|MDR_regulator|CPXAR	CPXAR	MDR regulator	Multi-drug resistance
Mdr|CP000647.1|gene2517|Multi-drug_resistance|MDR_regulator|ASMA	ASMA	MDR regulator	Multi-drug resistance
Mdr|CP000647.1|gene956|Multi-drug_resistance|MDR_mutant_porin_proteins|OMPF|RequiresSNPConfirmation	OMPF	MDR mutant porin proteins	Multi-drug resistance
Mdr|CP000768.1|gene1537|Multi-drug_resistance|Multi-drug_efflux_pumps|cme	cme	Multi-drug efflux pumps	Multi-drug resistance
Mdr|CP000768.1|gene156|Multi-drug_resistance|Multi-drug_efflux_pumps|cme	cme	Multi-drug efflux pumps	Multi-drug resistance
Mdr|NC_002163.1.904691|Multi-drug_resistance|Multi-drug_efflux_pumps|cme	cme	Multi-drug efflux pumps	Multi-drug resistance
Mdr|NC_002695.1.910541|Multi-drug_resistance|MDR_regulator|CPXAR	CPXAR	MDR regulator	Multi-drug resistance
Mdr|NC_002695.1.914983|Multi-drug_resistance|MDR_regulator|CPXAR	CPXAR	MDR regulator	Multi-drug resistance
Mdr|oqxB_1_EU370913|Multi-drug_resistance|Multi-drug_efflux_pumps|OQXB	OQXB	Multi-drug efflux pumps	Multi-drug resistance
MLS|AM399080.1|gene2|MLS|Lincosamide_nucleotidyltransferases|LNUA	LNUA	Lincosamide nucleotidyltransferases	MLS
MLS|ermB_1_JN899585|MLS|23S_rRNA_methyltransferases|ERMB	ERMB	23S rRNA methyltransferases	MLS
MLS|ermB_11_M19270|MLS|23S_rRNA_methyltransferases|ERMB	ERMB	23S rRNA methyltransferases	MLS
MLS|ermB_12_U18931|MLS|23S_rRNA_methyltransferases|ERMB	ERMB	23S rRNA methyltransferases	MLS
MLS|ermB_16_X82819|MLS|23S_rRNA_methyltransferases|ERMB	ERMB	23S rRNA methyltransferases	MLS
MLS|ermB_17_X64695|MLS|23S_rRNA_methyltransferases|ERMB	ERMB	23S rRNA methyltransferases	MLS
MLS|ermB_18_X66468|MLS|23S_rRNA_methyltransferases|ERMB	ERMB	23S rRNA methyltransferases	MLS
MLS|ermB_6_AF242872|MLS|23S_rRNA_methyltransferases|ERMB	ERMB	23S rRNA methyltransferases	MLS
MLS|ermB_7_AF368302|MLS|23S_rRNA_methyltransferases|ERMB	ERMB	23S rRNA methyltransferases	MLS
MLS|ermB_9_AF299292|MLS|23S_rRNA_methyltransferases|ERMB	ERMB	23S rRNA methyltransferases	MLS
MLS|ermG_2_L42817|MLS|23S_rRNA_methyltransferases|ERMG	ERMG	23S rRNA methyltransferases	MLS
MLS|ErmG|M15332|672-1406|735|MLS|23S_rRNA_methyltransferases|ERMG	ERMG	23S rRNA methyltransferases	MLS
MLS|ErmQ|L22689|262-1035|774|MLS|23S_rRNA_methyltransferases|ERMQ	ERMQ	23S rRNA methyltransferases	MLS
MLS|ermX_2_X51472|MLS|23S_rRNA_methyltransferases|ERMX	ERMX	23S rRNA methyltransferases	MLS
MLS|ermX_3_U21300|MLS|23S_rRNA_methyltransferases|ERMX	ERMX	23S rRNA methyltransferases	MLS
MLS|ErmX|M36726|296-1150|855|MLS|23S_rRNA_methyltransferases|ERMX	ERMX	23S rRNA methyltransferases	MLS
MLS|JQ861959.1|gene11|MLS|Lincosamide_nucleotidyltransferases|LNUB	LNUB	Lincosamide nucleotidyltransferases	MLS
MLS|L22689.1|gene1|MLS|23S_rRNA_methyltransferases|ERMQ	ERMQ	23S rRNA methyltransferases	MLS
MLS|LnuB|AJ238249|127-930|804|MLS|Lincosamide_nucleotidyltransferases|LNUB	LNUB	Lincosamide nucleotidyltransferases	MLS
MLS|MefA|U70055|314-1531|1218|MLS|Macrolide_resistance_efflux_pumps|MEFA	MEFA	Macrolide resistance efflux pumps	MLS
MLS|MsrC|AY004350|496-1974|1479|MLS|Macrolide_resistance_efflux_pumps|MSRC	MSRC	Macrolide resistance efflux pumps	MLS
MLS|msrD_3_AF227520|MLS|Macrolide_resistance_efflux_pumps|MSRD	MSRD	Macrolide resistance efflux pumps	MLS
MLS|NC_023287.1.18156494|MLS|Macrolide_resistance_efflux_pumps|MEFA	MEFA	Macrolide resistance efflux pumps	MLS
Phe|AF024666.2|gene33|Phenicol|Phenicol_efflux_pumps|CMXAB	CMXAB	Phenicol efflux pumps	Phenicol
Phe|AJ518835.1|gene6|Phenicol|Phenicol_efflux_pumps|FLOR	FLOR	Phenicol efflux pumps	Phenicol
Phe|Cat-pC194|NC_002013|1260-1910|651|Phenicol|Chloramphenicol_acetyltransferases|CAT	CAT	Chloramphenicol acetyltransferases	Phenicol
Phe|catP_1_U15027|Phenicol|Chloramphenicol_acetyltransferases|CATP	CATP	Chloramphenicol acetyltransferases	Phenicol
Phe|Cmr|U85507|3518-4693|1172|Phenicol|Phenicol_efflux_pumps|CMXAB	CMXAB	Phenicol efflux pumps	Phenicol
Phe|U75299|gene|Phenicol|Chloramphenicol_acetyltransferases|CAT	CAT	Chloramphenicol acetyltransferases	Phenicol
Rif|AE016830.1|gene3155|Rifampin|Rifampin-resistant_beta-subunit_of_RNA_polymerase_RpoB|RPOB|RequiresSNPConfirmation	RPOB	Rifampin-resistant beta-subunit of RNA polymerase RpoB	Rifampin
Rif|AM180355.1|gene120|Rifampin|Rifampin-resistant_beta-subunit_of_RNA_polymerase_RpoB|RPOB|RequiresSNPConfirmation	RPOB	Rifampin-resistant beta-subunit of RNA polymerase RpoB	Rifampin
Rif|AP009048.1|gene3341|Rifampin|Rifampin-resistant_beta-subunit_of_RNA_polymerase_RpoB|RPOB|RequiresSNPConfirmation	RPOB	Rifampin-resistant beta-subunit of RNA polymerase RpoB	Rifampin
Rif|CP000034.1|gene3741|Rifampin|Rifampin-resistant_beta-subunit_of_RNA_polymerase_RpoB|RPOB|RequiresSNPConfirmation	RPOB	Rifampin-resistant beta-subunit of RNA polymerase RpoB	Rifampin
Rif|CP000647.1|gene4402|Rifampin|Rifampin-resistant_beta-subunit_of_RNA_polymerase_RpoB|RPOB|RequiresSNPConfirmation	RPOB	Rifampin-resistant beta-subunit of RNA polymerase RpoB	Rifampin
Rif|CP001918.1|gene250|Rifampin|Rifampin-resistant_beta-subunit_of_RNA_polymerase_RpoB|RPOB|RequiresSNPConfirmation	RPOB	Rifampin-resistant beta-subunit of RNA polymerase RpoB	Rifampin
Rif|CP003583.1|gene2745|Rifampin|Rifampin-resistant_beta-subunit_of_RNA_polymerase_RpoB|RPOB|RequiresSNPConfirmation	RPOB	Rifampin-resistant beta-subunit of RNA polymerase RpoB	Rifampin
Rif|NC_002163.1.904806|Rifampin|Rifampin-resistant_beta-subunit_of_RNA_polymerase_RpoB|RPOB|RequiresSNPConfirmation	RPOB	Rifampin-resistant beta-subunit of RNA polymerase RpoB	Rifampin
Rif|NC_002695.1.914942|Rifampin|Rifampin-resistant_beta-subunit_of_RNA_polymerase_RpoB|RPOB|RequiresSNPConfirmation	RPOB	Rifampin-resistant beta-subunit of RNA polymerase RpoB	Rifampin
Rif|NC_003098.1.933647|Rifampin|Rifampin-resistant_beta-subunit_of_RNA_polymerase_RpoB|RPOB|RequiresSNPConfirmation	RPOB	Rifampin-resistant beta-subunit of RNA polymerase RpoB	Rifampin
Sul|AE016830.1|gene3181|Sulfonamides|Sulfonamide-resistant_dihydropteroate_synthases|FOLP|RequiresSNPConfirmation	FOLP	Sulfonamide-resistant dihydropteroate synthases	Sulfonamides
Sul|AP009048.1|gene3222|Sulfonamides|Sulfonamide-resistant_dihydropteroate_synthases|FOLP|RequiresSNPConfirmation	FOLP	Sulfonamide-resistant dihydropteroate synthases	Sulfonamides
Sul|CP000034.1|gene3358|Sulfonamides|Sulfonamide-resistant_dihydropteroate_synthases|FOLP|RequiresSNPConfirmation	FOLP	Sulfonamide-resistant dihydropteroate synthases	Sulfonamides
Sul|CP000647.1|gene3624|Sulfonamides|Sulfonamide-resistant_dihydropteroate_synthases|FOLP|RequiresSNPConfirmation	FOLP	Sulfonamide-resistant dihydropteroate synthases	Sulfonamides
Sul|NC_002163.1.904908|Sulfonamides|Sulfonamide-resistant_dihydropteroate_synthases|FOLP|RequiresSNPConfirmation	FOLP	Sulfonamide-resistant dihydropteroate synthases	Sulfonamides
Sul|NC_002695.1.916103|Sulfonamides|Sulfonamide-resistant_dihydropteroate_synthases|FOLP|RequiresSNPConfirmation	FOLP	Sulfonamide-resistant dihydropteroate synthases	Sulfonamides
Sul|sul2_1_AF542061|Sulfonamides|Sulfonamide-resistant_dihydropteroate_synthases|SULII	SULII	Sulfonamide-resistant dihydropteroate synthases	Sulfonamides
Sul|sul2_10_AM183225|Sulfonamides|Sulfonamide-resistant_dihydropteroate_synthases|SULII	SULII	Sulfonamide-resistant dihydropteroate synthases	Sulfonamides
Sul|sul2_11_AY232670|Sulfonamides|Sulfonamide-resistant_dihydropteroate_synthases|SULII	SULII	Sulfonamide-resistant dihydropteroate synthases	Sulfonamides
Sul|sul2_12_AF497970|Sulfonamides|Sulfonamide-resistant_dihydropteroate_synthases|SULII	SULII	Sulfonamide-resistant dihydropteroate synthases	Sulfonamides
Sul|sul2_13_AJ289135|Sulfonamides|Sulfonamide-resistant_dihydropteroate_synthases|SULII	SULII	Sulfonamide-resistant dihydropteroate synthases	Sulfonamides
Sul|sul2_14_AJ514834|Sulfonamides|Sulfonamide-resistant_dihydropteroate_synthases|SULII	SULII	Sulfonamide-resistant dihydropteroate synthases	Sulfonamides
Sul|sul2_15_FJ968160|Sulfonamides|Sulfonamide-resistant_dihydropteroate_synthases|SULII	SULII	Sulfonamide-resistant dihydropteroate synthases	Sulfonamides
Sul|sul2_17_U57647|Sulfonamides|Sulfonamide-resistant_dihydropteroate_synthases|SULII	SULII	Sulfonamide-resistant dihydropteroate synthases	Sulfonamides
Sul|sul2_18_AJ830714|Sulfonamides|Sulfonamide-resistant_dihydropteroate_synthases|SULII	SULII	Sulfonamide-resistant dihydropteroate synthases	Sulfonamides
Sul|sul2_19_AJ319822|Sulfonamides|Sulfonamide-resistant_dihydropteroate_synthases|SULII	SULII	Sulfonamide-resistant dihydropteroate synthases	Sulfonamides
Sul|sul2_20_AJ830710|Sulfonamides|Sulfonamide-resistant_dihydropteroate_synthases|SULII	SULII	Sulfonamide-resistant dihydropteroate synthases	Sulfonamides
Sul|sul2_6_FN995456|Sulfonamides|Sulfonamide-resistant_dihydropteroate_synthases|SULII	SULII	Sulfonamide-resistant dihydropteroate synthases	Sulfonamides
Sul|sul2_7_HM486907|Sulfonamides|Sulfonamide-resistant_dihydropteroate_synthases|SULII	SULII	Sulfonamide-resistant dihydropteroate synthases	Sulfonamides
Sul|sul2_8_AJ877041|Sulfonamides|Sulfonamide-resistant_dihydropteroate_synthases|SULII	SULII	Sulfonamide-resistant dihydropteroate synthases	Sulfonamides
Sul|sul2_9_FJ197818|Sulfonamides|Sulfonamide-resistant_dihydropteroate_synthases|SULII	SULII	Sulfonamide-resistant dihydropteroate synthases	Sulfonamides
Sul|SulII|EU360945|1617-2432|816|Sulfonamides|Sulfonamide-resistant_dihydropteroate_synthases|SULII	SULII	Sulfonamide-resistant dihydropteroate synthases	Sulfonamides
Tet|AB089595.1|gene1|Tetracyclines|Tetracycline_resistance_major_facilitator_superfamily_MFS_efflux_pumps|TETB	TETB	Tetracycline resistance major facilitator superfamily MFS efflux pumps	Tetracyclines
Tet|AJ295238|gene|Tetracyclines|Tetracycline_resistance_ribosomal_protection_proteins|TET32	TET32	Tetracycline resistance ribosomal protection proteins	Tetracyclines
Tet|EU434751.1|gene2|Tetracyclines|Tetracycline_resistance_ribosomal_protection_proteins|TETW	TETW	Tetracycline resistance ribosomal protection proteins	Tetracyclines
Tet|JQ740052.1|gene2|Tetracyclines|Tetracycline_resistance_ribosomal_protection_proteins|TET40	TET40	Tetracycline resistance ribosomal protection proteins	Tetracyclines
Tet|NC_010558.1.6276025|Tetracyclines|Tetracycline_resistance_major_facilitator_superfamily_MFS_efflux_pumps|TETD	TETD	Tetracycline resistance major facilitator superfamily MFS efflux pumps	Tetracyclines
Tet|Tet-32|DQ647324|181-2100|1920|Tetracyclines|Tetracycline_resistance_ribosomal_protection_proteins|TET32	TET32	Tetracycline resistance ribosomal protection proteins	Tetracyclines
Tet|Tet-40|AM419751|14211-15431|1221|Tetracyclines|Tetracycline_resistance_ribosomal_protection_proteins|TET40	TET40	Tetracycline resistance ribosomal protection proteins	Tetracyclines
Tet|Tet-44|FN594949|25245-27167|1923|Tetracyclines|Tetracycline_resistance_ribosomal_protection_proteins|TET44	TET44	Tetracycline resistance ribosomal protection proteins	Tetracyclines
Tet|tet32_1_EU722333|Tetracyclines|Tetracycline_resistance_ribosomal_protection_proteins|TET32	TET32	Tetracycline resistance ribosomal protection proteins	Tetracyclines
Tet|tet39_3_DQ195075|Tetracyclines|Tetracycline_resistance_major_facilitator_superfamily_MFS_efflux_pumps|TET39	TET39	Tetracycline resistance major facilitator superfamily MFS efflux pumps	Tetracyclines
Tet|tet40_1_FJ158002|Tetracyclines|Tetracycline_resistance_ribosomal_protection_proteins|TET40	TET40	Tetracycline resistance ribosomal protection proteins	Tetracyclines
Tet|tet40_2_FJ158002|Tetracyclines|Tetracycline_resistance_ribosomal_protection_proteins|TET40	TET40	Tetracycline resistance ribosomal protection proteins	Tetracyclines
Tet|tet44_1_NZ_ABDU01000081|Tetracyclines|Tetracycline_resistance_ribosomal_protection_proteins|TET44	TET44	Tetracycline resistance ribosomal protection proteins	Tetracyclines
Tet|tetA_3_AY196695|Tetracyclines|Tetracycline_resistance_major_facilitator_superfamily_MFS_efflux_pumps|TETA	TETA	Tetracycline resistance major facilitator superfamily MFS efflux pumps	Tetracyclines
Tet|tetA_5_AJ419171|Tetracyclines|Tetracycline_resistance_major_facilitator_superfamily_MFS_efflux_pumps|TETA	TETA	Tetracycline resistance major facilitator superfamily MFS efflux pumps	Tetracyclines
Tet|tetA_6_AJ313332|Tetracyclines|Tetracycline_resistance_major_facilitator_superfamily_MFS_efflux_pumps|TETA	TETA	Tetracycline resistance major facilitator superfamily MFS efflux pumps	Tetracyclines
Tet|tetA_P_1_AB054980|Tetracyclines|Tetracycline_resistance_major_facilitator_superfamily_MFS_efflux_pumps|TETA	TETA	Tetracycline resistance major facilitator superfamily MFS efflux pumps	Tetracyclines
Tet|tetA_P_4_AB001076|Tetracyclines|Tetracycline_resistance_major_facilitator_superfamily_MFS_efflux_pumps|TETA	TETA	Tetracycline resistance major facilitator superfamily MFS efflux pumps	Tetracyclines
Tet|TetA-P|L20800|Tetracyclines|Tetracycline_resistance_major_facilitator_superfamily_MFS_efflux_pumps|TETA	TETA	Tetracycline resistance major facilitator superfamily MFS efflux pumps	Tetracyclines
Tet|TetA|JX424423|94438-95712|1275|Tetracyclines|Tetracycline_resistance_major_facilitator_superfamily_MFS_efflux_pumps|TETA	TETA	Tetracycline resistance major facilitator superfamily MFS efflux pumps	Tetracyclines
Tet|tetB_3_AP000342|Tetracyclines|Tetracycline_resistance_major_facilitator_superfamily_MFS_efflux_pumps|TETB	TETB	Tetracycline resistance major facilitator superfamily MFS efflux pumps	Tetracyclines
Tet|tetB_4_AF326777|Tetracyclines|Tetracycline_resistance_major_facilitator_superfamily_MFS_efflux_pumps|TETB	TETB	Tetracycline resistance major facilitator superfamily MFS efflux pumps	Tetracyclines
Tet|tetB_5_AJ277653|Tetracyclines|Tetracycline_resistance_major_facilitator_superfamily_MFS_efflux_pumps|TETB	TETB	Tetracycline resistance major facilitator superfamily MFS efflux pumps	Tetracyclines
Tet|TetB|AB089594|1-1206|1206|Tetracyclines|Tetracycline_resistance_major_facilitator_superfamily_MFS_efflux_pumps|TETB	TETB	Tetracycline resistance major facilitator superfamily MFS efflux pumps	Tetracyclines
Tet|tetC_9_AY046276|Tetracyclines|Tetracycline_resistance_major_facilitator_superfamily_MFS_efflux_pumps|TETC	TETC	Tetracycline resistance major facilitator superfamily MFS efflux pumps	Tetracyclines
Tet|tetL_4_M11036|Tetracyclines|Tetracycline_resistance_major_facilitator_superfamily_MFS_efflux_pumps|TETL	TETL	Tetracycline resistance major facilitator superfamily MFS efflux pumps	Tetracyclines
Tet|tetL_5_D00006|Tetracyclines|Tetracycline_resistance_major_facilitator_superfamily_MFS_efflux_pumps|TETL	TETL	Tetracycline resistance major facilitator superfamily MFS efflux pumps	Tetracyclines
Tet|tetL_9_AY081910|Tetracyclines|Tetracycline_resistance_major_facilitator_superfamily_MFS_efflux_pumps|TETL	TETL	Tetracycline resistance major facilitator superfamily MFS efflux pumps	Tetracyclines
Tet|TetL|FN435329|1-1377|1377|Tetracyclines|Tetracycline_resistance_major_facilitator_superfamily_MFS_efflux_pumps|TETL	TETL	Tetracycline resistance major facilitator superfamily MFS efflux pumps	Tetracyclines
Tet|tetM_1_X92947|Tetracyclines|Tetracycline_resistance_ribosomal_protection_proteins|TETM	TETM	Tetracycline resistance ribosomal protection proteins	Tetracyclines
Tet|tetM_11_JN846696|Tetracyclines|Tetracycline_resistance_ribosomal_protection_proteins|TETM	TETM	Tetracycline resistance ribosomal protection proteins	Tetracyclines
Tet|tetM_12_FR671418|Tetracyclines|Tetracycline_resistance_ribosomal_protection_proteins|TETM	TETM	Tetracycline resistance ribosomal protection proteins	Tetracyclines
Tet|tetM_13_AM990992|Tetracyclines|Tetracycline_resistance_ribosomal_protection_proteins|TETM	TETM	Tetracycline resistance ribosomal protection proteins	Tetracyclines
Tet|tetM_2_X90939|Tetracyclines|Tetracycline_resistance_ribosomal_protection_proteins|TETM	TETM	Tetracycline resistance ribosomal protection proteins	Tetracyclines
Tet|tetM_4_X75073|Tetracyclines|Tetracycline_resistance_ribosomal_protection_proteins|TETM	TETM	Tetracycline resistance ribosomal protection proteins	Tetracyclines
Tet|tetM_5_U58985|Tetracyclines|Tetracycline_resistance_ribosomal_protection_proteins|TETM	TETM	Tetracycline resistance ribosomal protection proteins	Tetracyclines
Tet|tetM_6_M21136|Tetracyclines|Tetracycline_resistance_ribosomal_protection_proteins|TETM	TETM	Tetracycline resistance ribosomal protection proteins	Tetracyclines
Tet|tetM_7_FN433596|Tetracyclines|Tetracycline_resistance_ribosomal_protection_proteins|TETM	TETM	Tetracycline resistance ribosomal protection proteins	Tetracyclines
Tet|tetM_9_X56353|Tetracyclines|Tetracycline_resistance_ribosomal_protection_proteins|TETM	TETM	Tetracycline resistance ribosomal protection proteins	Tetracyclines
Tet|TetM|U08812|1981-3900|1920|Tetracyclines|Tetracycline_resistance_ribosomal_protection_proteins|TETM	TETM	Tetracycline resistance ribosomal protection proteins	Tetracyclines
Tet|tetO_2_M20925|Tetracyclines|Tetracycline_resistance_ribosomal_protection_proteins|TETO	TETO	Tetracycline resistance ribosomal protection proteins	Tetracyclines
Tet|tetO_3_Y07780|Tetracyclines|Tetracycline_resistance_ribosomal_protection_proteins|TETO	TETO	Tetracycline resistance ribosomal protection proteins	Tetracyclines
Tet|TetO|M18896|207-2126|1920|Tetracyclines|Tetracycline_resistance_ribosomal_protection_proteins|TETO	TETO	Tetracycline resistance ribosomal protection proteins	Tetracyclines
Tet|tetQ_1_L33696|Tetracyclines|Tetracycline_resistance_ribosomal_protection_proteins|TETQ	TETQ	Tetracycline resistance ribosomal protection proteins	Tetracyclines
Tet|tetQ_3_U73497|Tetracyclines|Tetracycline_resistance_ribosomal_protection_proteins|TETQ	TETQ	Tetracycline resistance ribosomal protection proteins	Tetracyclines
Tet|TetQ|Z21523|362-2287|1926|Tetracyclines|Tetracycline_resistance_ribosomal_protection_proteins|TETQ	TETQ	Tetracycline resistance ribosomal protection proteins	Tetracyclines
Tet|TetR|HF545434|53576-54226|651|Tetracyclines|Tetracycline_transcriptional_repressor|TETR|RequiresSNPConfirmation	TETR	Tetracycline transcriptional repressor	Tetracyclines
Tet|tetW_1_DQ060146|Tetracyclines|Tetracycline_resistance_ribosomal_protection_proteins|TETW	TETW	Tetracycline resistance ribosomal protection proteins	Tetracyclines
Tet|tetW_2_AY049983|Tetracyclines|Tetracycline_resistance_ribosomal_protection_proteins|TETW	TETW	Tetracycline resistance ribosomal protection proteins	Tetracyclines
Tet|tetW_5_AJ427421|Tetracyclines|Tetracycline_resistance_ribosomal_protection_proteins|TETW	TETW	Tetracycline resistance ribosomal protection proteins	Tetracyclines
Tet|tetW_6_FN396364|Tetracyclines|Tetracycline_resistance_ribosomal_protection_proteins|TETW	TETW	Tetracycline resistance ribosomal protection proteins	Tetracyclines
Tet|TetW|AJ222769|3687-5606|1920|Tetracyclines|Tetracycline_resistance_ribosomal_protection_proteins|TETW	TETW	Tetracycline resistance ribosomal protection proteins	Tetracyclines
Tmt|DfrA17|AB126604|98-571|474|Trimethoprim|Dihydrofolate_reductase|DHFR|RequiresSNPConfirmation	DHFR	Dihydrofolate reductase	Trimethoprim
Tmt|DfrA5|X12868|1306-1779|474|Trimethoprim|Dihydrofolate_reductase|DHFR|RequiresSNPConfirmation	DHFR	Dihydrofolate reductase	Trimethoprim
Tmt|tetQ_2_X58717|Tetracyclines|Tetracycline_resistance_ribosomal_protection_proteins|TETQ	TETQ	Tetracycline resistance ribosomal protection proteins	Tetracyclines
