# Supplementary material for: The fecal resistome of dairy cattle is associated with diet during nursing
Source: Nat Commun. 2019 Sep 27;10:4406. doi: 10.1038/s41467-019-12111-x (PMC6765000; doi:10.1038/s41467-019-12111-x)
Supplement: Supplementary file 5 — Supplementary Data 2 [file 41467_2019_12111_MOESM5_ESM.xlsx]

## Sheet: Supplementary Data 2  BMRGs
Supplementary Data 2: List of BMRGs observed in this study.
Gene	Class	Compund
actP	Metal, Biocide	Copper (Cu), Sodium acetate [class: Acetate]
arsA	Metal	Arsenic (As), Antimony (Sb)
arsB	Metal	Arsenic (As), Antimony (Sb)
arsC	Metal	Arsenic (As), Antimony (Sb)
arsD	Metal	Arsenic (As), Antimony (Sb)
arsH	Metal	Arsenic (As)
arsR	Metal	Arsenic (As), Antimony (Sb), Bismuth (Bi)
cadA/yvgW	Metal	Cadmium (Cd), Zinc (Zn)
cadC	Metal	Cadmium (Cd), Bismuth (Bi), Zinc (Zn), Lead (Pb)
cadD	Metal	Cadmium (Cd), Zinc (Zn)
cadR	Metal	Cadmium (Cd)
cadX	Metal	Cadmium (Cd), Zinc (Zn)
chrA	Metal	Chromium (Cr)
chrA1	Metal	Chromium (Cr)
chrB1	Metal	Chromium (Cr)
chrC	Metal	Chromium (Cr)
chrF	Metal	Chromium (Cr)
chrI	Metal	Chromium (Cr)
cnrA	Metal	Cobalt (Co), Nickel (Ni)
cnrB	Metal	Cobalt (Co), Nickel (Ni)
cnrC	Metal	Cobalt (Co), Nickel (Ni)
cnrH	Metal	Cobalt (Co), Nickel (Ni)
cnrT	Metal	Cobalt (Co), Nickel (Ni)
copA	Metal	Copper (Cu), Silver (Ag)
copB	Metal	Copper (Cu), Silver (Ag)
copC	Metal	Copper (Cu)
copD	Metal	Copper (Cu)
copJ	Metal	Copper (Cu)
copR	Metal	Copper (Cu)
copS	Metal	Copper (Cu)
cusA/ybdE	Metal	Copper (Cu), Silver (Ag)
cusB	Metal	Copper (Cu), Silver (Ag)
cusC/ylcB	Metal	Copper (Cu), Silver (Ag)
cusF/cusX	Metal	Copper (Cu), Silver (Ag)
cusR/ylcA	Metal	Copper (Cu), Silver (Ag)
czcA	Metal	Cadmium (Cd), Zinc (Zn), Cobalt (Co)
czcB	Metal	Cadmium (Cd), Zinc (Zn), Cobalt (Co)
czcC	Metal	Cadmium (Cd), Zinc (Zn), Cobalt (Co)
czcD	Metal	Cadmium (Cd), Zinc (Zn), Cobalt (Co)
czcP	Metal	Cadmium (Cd), Zinc (Zn), Cobalt (Co)
czcR	Metal	Cadmium (Cd), Zinc (Zn), Cobalt (Co)
czcS	Metal	Cadmium (Cd), Zinc (Zn), Cobalt (Co)
dmeF	Metal	Cobalt (Co), Cadmium (Cd), Nickel (Ni)
hmrR	Metal, Biocide	Copper (Cu), Hydrochloric acid (HCl) [class: Acid]
hoxN	Metal	Nickel (Ni)
hupE	Metal	Nickel (Ni)
klaB/telA/kilB	Metal	Tellurium (Te)
merA	Metal, Biocide	Mercury (Hg), Phenylmercury Acetate [class: Organo-mercury], Methylmercury Acetate [class: Organo-mercury]
merB	Metal, Biocide	Mercury (Hg), Phenylmercury Acetate [class: Organo-mercury], Methylmercury Acetate [class: Organo-mercury]
merC	Metal	Mercury (Hg)
merD	Metal	Mercury (Hg)
merE	Metal	Mercury (Hg)
merG	Metal, Biocide	Mercury (Hg), Phenylmercury Acetate [class: Organo-mercury]
merP	Metal	Mercury (Hg)
merR	Metal	Mercury (Hg)
merR1	Metal	Mercury (Hg)
merR2	Metal, Biocide	Mercury (Hg), Phenylmercury Acetate [class: Organo-mercury]
merT	Metal	Mercury (Hg)
mrdH	Metal	Nickel (Ni), Cadmium (Cd), Zinc (Zn), Cobalt (Co)
nccA	Metal	Nickel (Ni), Cobalt (Co), Cadmium (Cd)
nccB	Metal	Nickel (Ni), Cobalt (Co), Cadmium (Cd)
nccH	Metal	Nickel (Ni), Cobalt (Co), Cadmium (Cd)
nccN	Metal	Nickel (Ni), Cobalt (Co), Cadmium (Cd)
ncrA	Metal	Cobalt (Co), Nickel (Ni)
ncrB	Metal	Cobalt (Co), Nickel (Ni)
ncrC	Metal	Cobalt (Co), Nickel (Ni)
ncrY	Metal	Cobalt (Co), Nickel (Ni)
nia	Metal	Iron (Fe), Nickel (Ni)
nixA	Metal	Nickel (Ni)
nreB	Metal	Cobalt (Co), Nickel (Ni)
oqxA	Biocide	Benzylkonium Chloride (BAC) [class: Quaternary Ammonium Compounds (QACs)], Clorine Dioxide (ClO2) [class: Halogens], Triclosan [class: Phenolic compounds], Cetrimide (CTM) [class: Quaternary Ammonium Compounds (QACs)], Chlorhexidine [class: Biguanides], Sodium Dodecyl Sulfate (SDS) [class: Organo-sulfate], Acriflavine [class: Acridine]
oqxB	Biocide	Benzylkonium Chloride (BAC) [class: Quaternary Ammonium Compounds (QACs)], Clorine Dioxide (ClO2) [class: Halogens], Triclosan [class: Phenolic compounds], Cetrimide (CTM) [class: Quaternary Ammonium Compounds (QACs)], Chlorhexidine [class: Biguanides], Sodium Dodecyl Sulfate (SDS) [class: Organo-sulfate], Acriflavine [class: Acridine]
pbrA	Metal	Lead (Pb)
pbrB/pbrC	Metal	Lead (Pb)
pbrR	Metal	Lead (Pb)
pbrT	Metal	Lead (Pb)
pcoA	Metal	Copper (Cu)
pcoB	Metal	Copper (Cu)
pcoC	Metal	Copper (Cu)
pcoD	Metal	Copper (Cu)
pcoE	Metal	Copper (Cu), Silver (Ag)
pcoR	Metal	Copper (Cu)
pcoS	Metal	Copper (Cu)
qacA	Biocide	Benzylkonium Chloride (BAC) [class: Quaternary Ammonium Compounds (QACs)], Ethidium Bromide [class: Phenanthridine], Acriflavine [class: Acridine], Chlorhexidine [class: Biguanides], Cetylpyridinium Chloride (CPC) [class: Quaternary Ammonium Compounds (QACs)], Crystal Violet [class: Triarylmethane], Pyronin Y [class: Xanthene], Quinaldine red [class: Quinolines], Rhodamine 6G [class: Xanthene], S…
qacB	Biocide	Ethidium Bromide [class: Phenanthridine], Benzylkonium Chloride (BAC) [class: Quaternary Ammonium Compounds (QACs)], Pentamidine [class: Diamidine], Propamidine [class: Diamidine], Diaminodiphenylamine [class: Diamidine], Amicarbalide [class: Diamidine], Hexamidine [class: Diamidine], Stilbamidine [class: Diamidine], 1i-39/JC-1-134 [class: Guanylhydrazones], 1a-62/JC-1-127 [class: Guanylhydrazone…
qacC/qacD/smr	Biocide	Benzylkonium Chloride (BAC) [class: Quaternary Ammonium Compounds (QACs)], Ethidium Bromide [class: Phenanthridine], Pyronin Y [class: Xanthene], Rhodamine 6G [class: Xanthene], Crystal Violet [class: Triarylmethane], Cetrimide (CTM) [class: Quaternary Ammonium Compounds (QACs)], Cetylpyridinium Chloride (CPC) [class: Quaternary Ammonium Compounds (QACs)], Dequalinium [class: Quaternary Ammonium …
qacE	Biocide	Benzylkonium Chloride (BAC) [class: Quaternary Ammonium Compounds (QACs)], Ethidium Bromide [class: Phenanthridine], Pyronin Y [class: Xanthene], Rhodamine 6G [class: Xanthene], Crystal Violet [class: Triarylmethane], Cetrimide (CTM) [class: Quaternary Ammonium Compounds (QACs)], Cetylpyridinium Chloride (CPC) [class: Quaternary Ammonium Compounds (QACs)], Dequalinium [class: Quaternary Ammonium …
qacEdelta1	Biocide	Benzylkonium Chloride (BAC) [class: Quaternary Ammonium Compounds (QACs)], Ethidium Bromide [class: Phenanthridine], Acriflavine [class: Acridine], Chlorhexidine [class: Biguanides], Pyronin Y [class: Xanthene], Rhodamine 6G [class: Xanthene], Methyl Viologen [class: Paraquat], Tetraphenylphosphonium (TPP) [class: Quaternary Ammonium Compounds (QACs)], 4,6-diamidino-2-phenylindole (DAPI) [class: …
qacF	Biocide	Cetrimide (CTM) [class: Quaternary Ammonium Compounds (QACs)]
qacG	Biocide	Benzylkonium Chloride (BAC) [class: Quaternary Ammonium Compounds (QACs)], Ethidium Bromide [class: Phenanthridine]
qacH/qacI	Biocide	Benzylkonium Chloride (BAC) [class: Quaternary Ammonium Compounds (QACs)], Ethidium Bromide [class: Phenanthridine], Proflavin [class: Acridine]
qacJ	Biocide	Benzylkonium Chloride (BAC) [class: Quaternary Ammonium Compounds (QACs)]
qacR	Biocide	Chlorhexidine [class: Biguanides], Cetylpyridinium Chloride (CPC) [class: Quaternary Ammonium Compounds (QACs)], Dequalinium [class: Quaternary Ammonium Compounds (QACs)], Benzylkonium Chloride (BAC) [class: Quaternary Ammonium Compounds (QACs)], Pentamidine [class: Diamidine], Propamidine [class: Diamidine], Diaminodiphenylamine [class: Diamidine]
qacZ	Biocide	Benzylkonium Chloride (BAC) [class: Quaternary Ammonium Compounds (QACs)]
silA	Metal	Silver (Ag)
silB	Metal	Silver (Ag)
silC	Metal	Silver (Ag)
silE	Metal	Silver (Ag)
silF	Metal	Silver (Ag)
silP	Metal	Silver (Ag)
silR	Metal	Silver (Ag)
silS	Metal	Silver (Ag)
sitA	Metal, Biocide	Manganese (Mn), Iron (Fe), Hydrogen Peroxide (H2O2) [class: Peroxides]
sitB	Metal, Biocide	Manganese (Mn), Iron (Fe), Hydrogen Peroxide (H2O2) [class: Peroxides]
sitC	Metal, Biocide	Manganese (Mn), Iron (Fe), Hydrogen Peroxide (H2O2) [class: Peroxides]
sitD	Metal, Biocide	Manganese (Mn), Iron (Fe), Hydrogen Peroxide (H2O2) [class: Peroxides]
srpC	Metal	Chromium (Cr)
sugE	Biocide	Cetrimide (CTM) [class: Quaternary Ammonium Compounds (QACs)], Cetylpyridinium Chloride (CPC) [class: Quaternary Ammonium Compounds (QACs)], Tetraphenylphosphonium (TPP) [class: Quaternary Ammonium Compounds (QACs)], Benzylkonium Chloride (BAC) [class: Quaternary Ammonium Compounds (QACs)], Ethidium Bromide [class: Phenanthridine], and Sodium Dodecyl Sulfate (SDS) [class: Organo-sulfate]
tcrB	Metal	Copper (Cu)
terA	Metal	Tellurium (Te)
terB	Metal	Tellurium (Te)
terC	Metal	Tellurium (Te)
terD	Metal	Tellurium (Te)
terE	Metal	Tellurium (Te)
terW	Metal	Tellurium (Te)
terZ	Metal	Tellurium (Te)
triA	Biocide	Triclosan [class: Phenolic compounds]
triB	Biocide	Triclosan [class: Phenolic compounds]
triC	Biocide	Triclosan [class: Phenolic compounds]
ttgG	Biocide	Toluene [class: Aromatic hydrocarbons], Styrene [class: Polystyrenes], m-xylene [class: Aromatic hydrocarbons], Ethylbenzene [class: Aromatic hydrocarbons], Propylbenzene [class: Aromatic hydrocarbons]
ttgH	Biocide	Toluene [class: Aromatic hydrocarbons], Styrene [class: Polystyrenes], m-xylene [class: Aromatic hydrocarbons], Ethylbenzene [class: Aromatic hydrocarbons], Propylbenzene [class: Aromatic hydrocarbons]
ttgI	Biocide	Toluene [class: Aromatic hydrocarbons], Styrene [class: Polystyrenes], m-xylene [class: Aromatic hydrocarbons], Ethylbenzene [class: Aromatic hydrocarbons], Propylbenzene [class: Aromatic hydrocarbons]
ttgV	Biocide	Toluene [class: Aromatic hydrocarbons], Styrene [class: Polystyrenes]
ttgW	Biocide	Toluene [class: Aromatic hydrocarbons], Styrene [class: Polystyrenes]
ygiW	Metal, Biocide	Cadmium (Cd), Tributyltin (TBT) [class: Organo-tin], Hydrogen Peroxide (H2O2) [class: Peroxides]
ymgB/ariR	Biocide	Hydrochloric Acid (HCl) [class: Acid], Hydrogen Peroxide (H2O2) [class: Peroxides]
zneB/hmxB	Metal	Zinc (Zn)
