# Supplementary material for: The fecal resistome of dairy cattle is associated with diet during nursing
Source: Nat Commun. 2019 Sep 27;10:4406. doi: 10.1038/s41467-019-12111-x (PMC6765000; doi:10.1038/s41467-019-12111-x)
Supplement: Supplementary file 7 — Source Data [file 41467_2019_12111_MOESM7_ESM.xlsx]

## Sheet: Figure 2a
Figure 2a	class	sample_ID	normalized ARGs	age
	Aminocoumarins	A	0.0405827	day2
	Aminoglycosides	A	0.357413	day2
	Bacitracin	A	0.0928445	day2
	betalactams	A	0.322056	day2
	Cationic antimicrobial peptides	A	0.497123	day2
	Elfamycins	A	0.210266	day2
	Fluoroquinolones	A	0.33506	day2
	Fosfomycin	A	0.00329882	day2
	Glycopeptides	A	0	day2
	Lipopeptides	A	0	day2
	MLS	A	0.0094633	day2
	Multi-drug resistance	A	3.14622	day2
	Phenicol	A	0	day2
	Rifampin	A	0.102485	day2
	Sulfonamides	A	0.0796895	day2
	Tetracyclines	A	0.0110812	day2
	Trimethoprim	A	0.00395302	day2
	Aminocoumarins	B	0.0432123	day2
	Aminoglycosides	B	0.48971	day2
	Bacitracin	B	0.12831	day2
	betalactams	B	0.406466	day2
	Cationic antimicrobial peptides	B	0.618256	day2
	Elfamycins	B	0.262406	day2
	Fluoroquinolones	B	0.363642	day2
	Fosfomycin	B	0	day2
	Glycopeptides	B	0	day2
	Lipopeptides	B	0	day2
	MLS	B	0.0029817	day2
	Multi-drug resistance	B	3.75082	day2
	Phenicol	B	0	day2
	Rifampin	B	0.12198	day2
	Sulfonamides	B	0.131813	day2
	Tetracyclines	B	0.0715999	day2
	Trimethoprim	B	0	day2
	Aminocoumarins	C	0.0294662	day2
	Aminoglycosides	C	0.267855	day2
	Bacitracin	C	0.0784893	day2
	betalactams	C	0.24746	day2
	Cationic antimicrobial peptides	C	0.389953	day2
	Elfamycins	C	0.165316	day2
	Fluoroquinolones	C	0.221481	day2
	Fosfomycin	C	0	day2
	Glycopeptides	C	0	day2
	Lipopeptides	C	0	day2
	MLS	C	0	day2
	Multi-drug resistance	C	2.24765	day2
	Phenicol	C	0	day2
	Rifampin	C	0.0545921	day2
	Sulfonamides	C	0.0516172	day2
	Tetracyclines	C	0.0643869	day2
	Trimethoprim	C	0	day2
	Aminocoumarins	D	0.029688	day5
	Aminoglycosides	D	0.437592	day5
	Bacitracin	D	0.0627303	day5
	betalactams	D	0.230919	day5
	Cationic antimicrobial peptides	D	0.344348	day5
	Elfamycins	D	0.17107	day5
	Fluoroquinolones	D	0.222573	day5
	Fosfomycin	D	0.00144419	day5
	Glycopeptides	D	0.0144366	day5
	Lipopeptides	D	0.0117047	day5
	MLS	D	0.0732458	day5
	Multi-drug resistance	D	2.1481	day5
	Phenicol	D	0.00767716	day5
	Rifampin	D	0.0779988	day5
	Sulfonamides	D	0.0867754	day5
	Tetracyclines	D	0.238773	day5
	Trimethoprim	D	0.0199493	day5
	Aminocoumarins	E	0.00677636	day5
	Aminoglycosides	E	0.364305	day5
	Bacitracin	E	0.013721	day5
	betalactams	E	0.0477336	day5
	Cationic antimicrobial peptides	E	0.0715951	day5
	Elfamycins	E	0.0456887	day5
	Fluoroquinolones	E	0.0419569	day5
	Fosfomycin	E	0	day5
	Glycopeptides	E	0.00221845	day5
	Lipopeptides	E	0.00262083	day5
	MLS	E	0.0866321	day5
	Multi-drug resistance	E	0.421357	day5
	Phenicol	E	0.00685226	day5
	Rifampin	E	0.0167551	day5
	Sulfonamides	E	0.0131584	day5
	Tetracyclines	E	0.316523	day5
	Trimethoprim	E	0.0155164	day5
	Aminocoumarins	F	0.00479936	day5
	Aminoglycosides	F	0.375513	day5
	Bacitracin	F	0.00296287	day5
	betalactams	F	0.0142066	day5
	Cationic antimicrobial peptides	F	0.0156319	day5
	Elfamycins	F	0.0677035	day5
	Fluoroquinolones	F	0.012995	day5
	Fosfomycin	F	0	day5
	Glycopeptides	F	0.000513729	day5
	Lipopeptides	F	0.00875346	day5
	MLS	F	0.120609	day5
	Multi-drug resistance	F	0.100557	day5
	Phenicol	F	0	day5
	Rifampin	F	0.00995743	day5
	Sulfonamides	F	0.00738842	day5
	Tetracyclines	F	0.519066	day5
	Trimethoprim	F	0.00269452	day5
	Aminocoumarins	G	0.0023528	week3
	Aminoglycosides	G	0.230249	week3
	Bacitracin	G	0.00660748	week3
	betalactams	G	0.0350843	week3
	Cationic antimicrobial peptides	G	0.03125	week3
	Elfamycins	G	0.018443	week3
	Fluoroquinolones	G	0.018472	week3
	Fosfomycin	G	0	week3
	Glycopeptides	G	0	week3
	Lipopeptides	G	0	week3
	MLS	G	0.141184	week3
	Multi-drug resistance	G	0.193992	week3
	Phenicol	G	0.00180818	week3
	Rifampin	G	0.00618313	week3
	Sulfonamides	G	0.00697823	week3
	Tetracyclines	G	0.336715	week3
	Trimethoprim	G	0.00868294	week3
	Aminocoumarins	H	0	week3
	Aminoglycosides	H	0.293267	week3
	Bacitracin	H	0	week3
	betalactams	H	0.0157518	week3
	Cationic antimicrobial peptides	H	0.00137542	week3
	Elfamycins	H	0.00445926	week3
	Fluoroquinolones	H	0.00394621	week3
	Fosfomycin	H	0	week3
	Glycopeptides	H	0	week3
	Lipopeptides	H	0	week3
	MLS	H	0.141387	week3
	Multi-drug resistance	H	0.0274699	week3
	Phenicol	H	0	week3
	Rifampin	H	0.00505242	week3
	Sulfonamides	H	0.00570653	week3
	Tetracyclines	H	0.440295	week3
	Trimethoprim	H	0.00329423	week3
	Aminocoumarins	I	0	week3
	Aminoglycosides	I	0.332884	week3
	Bacitracin	I	0	week3
	betalactams	I	0.0217795	week3
	Cationic antimicrobial peptides	I	0.00363888	week3
	Elfamycins	I	0.00651613	week3
	Fluoroquinolones	I	0.000647776	week3
	Fosfomycin	I	0	week3
	Glycopeptides	I	0	week3
	Lipopeptides	I	0	week3
	MLS	I	0.0744054	week3
	Multi-drug resistance	I	0.0231509	week3
	Phenicol	I	0.00220405	week3
	Rifampin	I	0	week3
	Sulfonamides	I	0.00671006	week3
	Tetracyclines	I	0.335187	week3
	Trimethoprim	I	0.0199281	week3
	Aminocoumarins	J	0	week7
	Aminoglycosides	J	0.270958	week7
	Bacitracin	J	0.00108064	week7
	betalactams	J	0.00305005	week7
	Cationic antimicrobial peptides	J	0.00632773	week7
	Elfamycins	J	0.0108327	week7
	Fluoroquinolones	J	0.0016545	week7
	Fosfomycin	J	0	week7
	Glycopeptides	J	0	week7
	Lipopeptides	J	0	week7
	MLS	J	0.100023	week7
	Multi-drug resistance	J	0.0290556	week7
	Phenicol	J	0	week7
	Rifampin	J	0	week7
	Sulfonamides	J	0	week7
	Tetracyclines	J	0.390075	week7
	Trimethoprim	J	0.00706219	week7
	Aminocoumarins	K	0	week7
	Aminoglycosides	K	0.223449	week7
	Bacitracin	K	0	week7
	betalactams	K	0	week7
	Cationic antimicrobial peptides	K	0	week7
	Elfamycins	K	0	week7
	Fluoroquinolones	K	0	week7
	Fosfomycin	K	0	week7
	Glycopeptides	K	0	week7
	Lipopeptides	K	0	week7
	MLS	K	0.0619682	week7
	Multi-drug resistance	K	0	week7
	Phenicol	K	0	week7
	Rifampin	K	0	week7
	Sulfonamides	K	0	week7
	Tetracyclines	K	0.402849	week7
	Trimethoprim	K	0.00681856	week7
	Aminocoumarins	L	0	week7
	Aminoglycosides	L	0.269204	week7
	Bacitracin	L	0	week7
	betalactams	L	0.00357475	week7
	Cationic antimicrobial peptides	L	0.000297841	week7
	Elfamycins	L	0.0313416	week7
	Fluoroquinolones	L	0	week7
	Fosfomycin	L	0	week7
	Glycopeptides	L	0	week7
	Lipopeptides	L	0	week7
	MLS	L	0.0671251	week7
	Multi-drug resistance	L	0.000244514	week7
	Phenicol	L	0.00142934	week7
	Rifampin	L	0.00405586	week7
	Sulfonamides	L	0	week7
	Tetracyclines	L	0.400979	week7
	Trimethoprim	L	0.0249907	week7

## Sheet: Figure 6b
Figure 6b	header	sampleID	normalized ARGs	class	mechanism	group	calfID	sampletype
	1021|AJ243209.1|AJ243209|MLS|Macrolide_resistance_efflux_pumps|MSRC	DMJL002_1-2	0.00184493	MLS	Macrolide resistance efflux pumps	MSRC	calf#1	colostrum
	1066|unknown_id|unknown_name|MLS|23S_rRNA_methyltransferases|ERMB	DMJL002_1-6	0.001847	MLS	23S rRNA methyltransferases	ERMB	calf#3	colostrum
	1090|DQ303459.3|DQ303459|betalactams|Class_A_betalactamases|CTX	DMJL002_1-3	0.0113725	betalactams	Class A betalactamases	CTX	calf#2	colostrum
	1090|DQ303459.3|DQ303459|betalactams|Class_A_betalactamases|CTX	DMJL002_1-6	0.00749605	betalactams	Class A betalactamases	CTX	calf#3	colostrum
	11|DQ679966.1|DQ679966|Multi-drug_resistance|Multi-drug_efflux_pumps|ACRB	A	0.0567865	Multi-drug resistance	Multi-drug efflux pumps	ACRB	calf#1	feces
	11|DQ679966.1|DQ679966|Multi-drug_resistance|Multi-drug_efflux_pumps|ACRB	DMJL002_1-3	0.0233879	Multi-drug resistance	Multi-drug efflux pumps	ACRB	calf#2	colostrum
	11|DQ679966.1|DQ679966|Multi-drug_resistance|Multi-drug_efflux_pumps|ACRB	DMJL002_1-6	0.0235339	Multi-drug resistance	Multi-drug efflux pumps	ACRB	calf#3	colostrum
	11|DQ679966.1|DQ679966|Multi-drug_resistance|Multi-drug_efflux_pumps|ACRB	B	0.0650602	Multi-drug resistance	Multi-drug efflux pumps	ACRB	calf#2	feces
	11|DQ679966.1|DQ679966|Multi-drug_resistance|Multi-drug_efflux_pumps|ACRB	DMJL002_1-2	0.021903	Multi-drug resistance	Multi-drug efflux pumps	ACRB	calf#1	colostrum
	1161|FR748153.1|FR748153|Trimethoprim|Dihydrofolate_reductase|DHFR|RequiresSNPConfirmation	DMJL002_1-3	0.00597223	Trimethoprim	Dihydrofolate reductase	DHFR	calf#2	colostrum
	1161|FR748153.1|FR748153|Trimethoprim|Dihydrofolate_reductase|DHFR|RequiresSNPConfirmation	DMJL002_1-6	0.0054319	Trimethoprim	Dihydrofolate reductase	DHFR	calf#3	colostrum
	1161|FR748153.1|FR748153|Trimethoprim|Dihydrofolate_reductase|DHFR|RequiresSNPConfirmation	DMJL002_1-2	0.00551727	Trimethoprim	Dihydrofolate reductase	DHFR	calf#1	colostrum
	1268|AB976602.1|AB976602|betalactams|Class_A_betalactamases|CTX	DMJL002_1-4	0.0182731	betalactams	Class A betalactamases	CTX	calf#2	colostrum
	1268|AB976602.1|AB976602|betalactams|Class_A_betalactamases|CTX	B	0.00513286	betalactams	Class A betalactamases	CTX	calf#2	feces
	1268|AB976602.1|AB976602|betalactams|Class_A_betalactamases|CTX	DMJL002_1-3	0.0180117	betalactams	Class A betalactamases	CTX	calf#2	colostrum
	1268|AB976602.1|AB976602|betalactams|Class_A_betalactamases|CTX	DMJL002_1-1	0.0194272	betalactams	Class A betalactamases	CTX	calf#1	colostrum
	1268|AB976602.1|AB976602|betalactams|Class_A_betalactamases|CTX	DMJL002_1-6	0.0207186	betalactams	Class A betalactamases	CTX	calf#3	colostrum
	1268|AB976602.1|AB976602|betalactams|Class_A_betalactamases|CTX	DMJL002_1-2	0.0204033	betalactams	Class A betalactamases	CTX	calf#1	colostrum
	1298|KM926622.1|KM926622|betalactams|Class_C_betalactamases|ACT	DMJL002_1-6	0.00261128	betalactams	Class C betalactamases	ACT	calf#3	colostrum
	1403|FM207631.1|FM207631|Trimethoprim|Dihydrofolate_reductase|DHFR|RequiresSNPConfirmation	DMJL002_1-2	0.00197045	Trimethoprim	Dihydrofolate reductase	DHFR	calf#1	colostrum
	1479|HF953351.1|HF953351|Aminoglycosides|Aminoglycoside_O-phosphotransferases|APH6	DMJL002_1-3	0.00434845	Aminoglycosides	Aminoglycoside O-phosphotransferases	APH6	calf#2	colostrum
	1479|HF953351.1|HF953351|Aminoglycosides|Aminoglycoside_O-phosphotransferases|APH6	DMJL002_1-1	0.00547187	Aminoglycosides	Aminoglycoside O-phosphotransferases	APH6	calf#1	colostrum
	1479|HF953351.1|HF953351|Aminoglycosides|Aminoglycoside_O-phosphotransferases|APH6	B	0.00693948	Aminoglycosides	Aminoglycoside O-phosphotransferases	APH6	calf#2	feces
	1479|HF953351.1|HF953351|Aminoglycosides|Aminoglycoside_O-phosphotransferases|APH6	DMJL002_1-2	0.00557942	Aminoglycosides	Aminoglycoside O-phosphotransferases	APH6	calf#1	colostrum
	1479|HF953351.1|HF953351|Aminoglycosides|Aminoglycoside_O-phosphotransferases|APH6	DMJL002_1-6	0.00325708	Aminoglycosides	Aminoglycoside O-phosphotransferases	APH6	calf#3	colostrum
	1531|unknown_id|unknown_name|Tetracyclines|Tetracycline_resistance_major_facilitator_superfamily_MFS_efflux_pumps|TETA	DMJL002_1-4	0.00742739	Tetracyclines	Tetracycline resistance major facilitator superfamily MFS efflux pumps	TETA	calf#2	colostrum
	1531|unknown_id|unknown_name|Tetracyclines|Tetracycline_resistance_major_facilitator_superfamily_MFS_efflux_pumps|TETA	DMJL002_1-3	0.0074141	Tetracyclines	Tetracycline resistance major facilitator superfamily MFS efflux pumps	TETA	calf#2	colostrum
	1531|unknown_id|unknown_name|Tetracyclines|Tetracycline_resistance_major_facilitator_superfamily_MFS_efflux_pumps|TETA	DMJL002_1-6	0.00681544	Tetracyclines	Tetracycline resistance major facilitator superfamily MFS efflux pumps	TETA	calf#3	colostrum
	1531|unknown_id|unknown_name|Tetracyclines|Tetracycline_resistance_major_facilitator_superfamily_MFS_efflux_pumps|TETA	DMJL002_1-2	0.00731629	Tetracyclines	Tetracycline resistance major facilitator superfamily MFS efflux pumps	TETA	calf#1	colostrum
	1650|U36911.1|SAU36911|betalactams|Class_A_betalactamases|TEM	DMJL002_1-3	0.0662267	betalactams	Class A betalactamases	TEM	calf#2	colostrum
	1737|AY033516.1|AY033516|betalactams|Class_A_betalactamases|CTX	B	0.00419073	betalactams	Class A betalactamases	CTX	calf#2	feces
	1737|AY033516.1|AY033516|betalactams|Class_A_betalactamases|CTX	DMJL002_1-4	0.00900289	betalactams	Class A betalactamases	CTX	calf#2	colostrum
	1737|AY033516.1|AY033516|betalactams|Class_A_betalactamases|CTX	DMJL002_1-6	0.00868731	betalactams	Class A betalactamases	CTX	calf#3	colostrum
	1737|AY033516.1|AY033516|betalactams|Class_A_betalactamases|CTX	DMJL002_1-2	0.0129384	betalactams	Class A betalactamases	CTX	calf#1	colostrum
	1758|JN676230.2|JN676230|Aminoglycosides|Aminoglycoside_O-nucleotidyltransferases|ANT3-DPRIME	DMJL002_1-6	0.00210353	Aminoglycosides	Aminoglycoside O-nucleotidyltransferases	ANT3-DPRIME	calf#3	colostrum
	1821|GQ149347.1|GQ149347|betalactams|Class_A_betalactamases|TEM	DMJL002_1-3	0.0422724	betalactams	Class A betalactamases	TEM	calf#2	colostrum
	222|JQ394987.1|JQ394987|Multi-drug_resistance|Multi-drug_efflux_pumps|MDFA	A	0.0704739	Multi-drug resistance	Multi-drug efflux pumps	MDFA	calf#1	feces
	222|JQ394987.1|JQ394987|Multi-drug_resistance|Multi-drug_efflux_pumps|MDFA	B	0.0859711	Multi-drug resistance	Multi-drug efflux pumps	MDFA	calf#2	feces
	222|JQ394987.1|JQ394987|Multi-drug_resistance|Multi-drug_efflux_pumps|MDFA	DMJL002_1-2	0.0237854	Multi-drug resistance	Multi-drug efflux pumps	MDFA	calf#1	colostrum
	222|JQ394987.1|JQ394987|Multi-drug_resistance|Multi-drug_efflux_pumps|MDFA	DMJL002_1-1	0.0136198	Multi-drug resistance	Multi-drug efflux pumps	MDFA	calf#1	colostrum
	222|JQ394987.1|JQ394987|Multi-drug_resistance|Multi-drug_efflux_pumps|MDFA	DMJL002_1-6	0.0250581	Multi-drug resistance	Multi-drug efflux pumps	MDFA	calf#3	colostrum
	222|JQ394987.1|JQ394987|Multi-drug_resistance|Multi-drug_efflux_pumps|MDFA	DMJL002_1-3	0.0262388	Multi-drug resistance	Multi-drug efflux pumps	MDFA	calf#2	colostrum
	222|JQ394987.1|JQ394987|Multi-drug_resistance|Multi-drug_efflux_pumps|MDFA	DMJL002_1-5	0.0147012	Multi-drug resistance	Multi-drug efflux pumps	MDFA	calf#3	colostrum
	222|JQ394987.1|JQ394987|Multi-drug_resistance|Multi-drug_efflux_pumps|MDFA	DMJL002_1-4	0.0183125	Multi-drug resistance	Multi-drug efflux pumps	MDFA	calf#2	colostrum
	222|JQ394987.1|JQ394987|Multi-drug_resistance|Multi-drug_efflux_pumps|MDFA	C	0.0553139	Multi-drug resistance	Multi-drug efflux pumps	MDFA	calf#3	feces
	23|U58210.1|STU58210|betalactams|Penicillin_binding_protein|PBP2B	DMJL002_1-2	0.00635911	betalactams	Penicillin binding protein	PBP2B	calf#1	colostrum
	23|U58210.1|STU58210|betalactams|Penicillin_binding_protein|PBP2B	DMJL002_1-4	0.00702353	betalactams	Penicillin binding protein	PBP2B	calf#2	colostrum
	23|U58210.1|STU58210|betalactams|Penicillin_binding_protein|PBP2B	DMJL002_1-3	0.00573625	betalactams	Penicillin binding protein	PBP2B	calf#2	colostrum
	23|U58210.1|STU58210|betalactams|Penicillin_binding_protein|PBP2B	DMJL002_1-5	0.0126037	betalactams	Penicillin binding protein	PBP2B	calf#3	colostrum
	23|U58210.1|STU58210|betalactams|Penicillin_binding_protein|PBP2B	DMJL002_1-6	0.00580038	betalactams	Penicillin binding protein	PBP2B	calf#3	colostrum
	246|DQ679966.1|DQ679966|Multi-drug_resistance|Multi-drug_efflux_pumps|MEXE	A	0.0358975	Multi-drug resistance	Multi-drug efflux pumps	MEXE	calf#1	feces
	248|unknown_id|unknown_name|Tetracyclines|Tetracycline_transcriptional_repressor|TETR|RequiresSNPConfirmation	DMJL002_1-2	0.00669217	Tetracyclines	Tetracycline transcriptional repressor	TETR	calf#1	colostrum
	248|unknown_id|unknown_name|Tetracyclines|Tetracycline_transcriptional_repressor|TETR|RequiresSNPConfirmation	B	0.00452364	Tetracyclines	Tetracycline transcriptional repressor	TETR	calf#2	feces
	248|unknown_id|unknown_name|Tetracyclines|Tetracycline_transcriptional_repressor|TETR|RequiresSNPConfirmation	DMJL002_1-6	0.00306683	Tetracyclines	Tetracycline transcriptional repressor	TETR	calf#3	colostrum
	249|AY743590.1|AY743590|Tetracyclines|Tetracycline_resistance_major_facilitator_superfamily_MFS_efflux_pumps|TET39	DMJL002_1-2	0.00298752	Tetracyclines	Tetracycline resistance major facilitator superfamily MFS efflux pumps	TET39	calf#1	colostrum
	252|FJ744595.1|FJ744595|Multi-drug_resistance|Multi-drug_efflux_pumps|EMRD	DMJL002_1-6	0.0108638	Multi-drug resistance	Multi-drug efflux pumps	EMRD	calf#3	colostrum
	252|FJ744595.1|FJ744595|Multi-drug_resistance|Multi-drug_efflux_pumps|EMRD	A	0.0407161	Multi-drug resistance	Multi-drug efflux pumps	EMRD	calf#1	feces
	38|DQ516970.1|DQ516970|Multi-drug_resistance|Multi-drug_efflux_pumps|MSBA	DMJL002_1-6	0.0653227	Multi-drug resistance	Multi-drug efflux pumps	MSBA	calf#3	colostrum
	38|DQ516970.1|DQ516970|Multi-drug_resistance|Multi-drug_efflux_pumps|MSBA	DMJL002_1-3	0.0659423	Multi-drug resistance	Multi-drug efflux pumps	MSBA	calf#2	colostrum
	38|DQ516970.1|DQ516970|Multi-drug_resistance|Multi-drug_efflux_pumps|MSBA	DMJL002_1-1	0.0737587	Multi-drug resistance	Multi-drug efflux pumps	MSBA	calf#1	colostrum
	38|DQ516970.1|DQ516970|Multi-drug_resistance|Multi-drug_efflux_pumps|MSBA	DMJL002_1-5	0.0660046	Multi-drug resistance	Multi-drug efflux pumps	MSBA	calf#3	colostrum
	38|DQ516970.1|DQ516970|Multi-drug_resistance|Multi-drug_efflux_pumps|MSBA	DMJL002_1-2	0.0639271	Multi-drug resistance	Multi-drug efflux pumps	MSBA	calf#1	colostrum
	38|DQ516970.1|DQ516970|Multi-drug_resistance|Multi-drug_efflux_pumps|MSBA	DMJL002_1-4	0.0723675	Multi-drug resistance	Multi-drug efflux pumps	MSBA	calf#2	colostrum
	43|L20800.1|CLOTETP|Tetracyclines|Tetracycline_resistance_major_facilitator_superfamily_MFS_efflux_pumps|TETB	C	0.0271058	Tetracyclines	Tetracycline resistance major facilitator superfamily MFS efflux pumps	TETB	calf#3	feces
	554|FN806789.1|FN806789|MLS|23S_rRNA_methyltransferases|ERMB	DMJL002_1-6	0.00225745	MLS	23S rRNA methyltransferases	ERMB	calf#3	colostrum
	605|V01547.1|V01547|Aminoglycosides|Aminoglycoside_O-phosphotransferases|APH3-PRIME	B	0.00365305	Aminoglycosides	Aminoglycoside O-phosphotransferases	APH3-PRIME	calf#2	feces
	605|V01547.1|V01547|Aminoglycosides|Aminoglycoside_O-phosphotransferases|APH3-PRIME	C	0.00245111	Aminoglycosides	Aminoglycoside O-phosphotransferases	APH3-PRIME	calf#3	feces
	605|V01547.1|V01547|Aminoglycosides|Aminoglycoside_O-phosphotransferases|APH3-PRIME	A	0.00294612	Aminoglycosides	Aminoglycoside O-phosphotransferases	APH3-PRIME	calf#1	feces
	605|V01547.1|V01547|Aminoglycosides|Aminoglycoside_O-phosphotransferases|APH3-PRIME	DMJL002_1-2	0.0202072	Aminoglycosides	Aminoglycoside O-phosphotransferases	APH3-PRIME	calf#1	colostrum
	605|V01547.1|V01547|Aminoglycosides|Aminoglycoside_O-phosphotransferases|APH3-PRIME	DMJL002_1-4	0.0149482	Aminoglycosides	Aminoglycoside O-phosphotransferases	APH3-PRIME	calf#2	colostrum
	605|V01547.1|V01547|Aminoglycosides|Aminoglycoside_O-phosphotransferases|APH3-PRIME	DMJL002_1-6	0.0230515	Aminoglycosides	Aminoglycoside O-phosphotransferases	APH3-PRIME	calf#3	colostrum
	605|V01547.1|V01547|Aminoglycosides|Aminoglycoside_O-phosphotransferases|APH3-PRIME	DMJL002_1-5	0.0375541	Aminoglycosides	Aminoglycoside O-phosphotransferases	APH3-PRIME	calf#3	colostrum
	605|V01547.1|V01547|Aminoglycosides|Aminoglycoside_O-phosphotransferases|APH3-PRIME	DMJL002_1-3	0.025943	Aminoglycosides	Aminoglycoside O-phosphotransferases	APH3-PRIME	calf#2	colostrum
	605|V01547.1|V01547|Aminoglycosides|Aminoglycoside_O-phosphotransferases|APH3-PRIME	DMJL002_1-1	0.024004	Aminoglycosides	Aminoglycoside O-phosphotransferases	APH3-PRIME	calf#1	colostrum
	614|HQ875016.1|HQ875016|betalactams|Class_D_betalactamases|OXA	B	0.00208858	betalactams	Class D betalactamases	OXA	calf#2	feces
	63|DQ516954.1|DQ516954|Multi-drug_resistance|Multi-drug_efflux_pumps|MSBA	DMJL002_1-4	0.0737115	Multi-drug resistance	Multi-drug efflux pumps	MSBA	calf#2	colostrum
	63|DQ516954.1|DQ516954|Multi-drug_resistance|Multi-drug_efflux_pumps|MSBA	DMJL002_1-6	0.0621871	Multi-drug resistance	Multi-drug efflux pumps	MSBA	calf#3	colostrum
	63|DQ516954.1|DQ516954|Multi-drug_resistance|Multi-drug_efflux_pumps|MSBA	DMJL002_1-5	0.0652058	Multi-drug resistance	Multi-drug efflux pumps	MSBA	calf#3	colostrum
	63|DQ516954.1|DQ516954|Multi-drug_resistance|Multi-drug_efflux_pumps|MSBA	DMJL002_1-1	0.0635735	Multi-drug resistance	Multi-drug efflux pumps	MSBA	calf#1	colostrum
	63|DQ516954.1|DQ516954|Multi-drug_resistance|Multi-drug_efflux_pumps|MSBA	DMJL002_1-3	0.0624155	Multi-drug resistance	Multi-drug efflux pumps	MSBA	calf#2	colostrum
	63|DQ516954.1|DQ516954|Multi-drug_resistance|Multi-drug_efflux_pumps|MSBA	DMJL002_1-2	0.0640795	Multi-drug resistance	Multi-drug efflux pumps	MSBA	calf#1	colostrum
	738|JX560992.1|JX560992|Aminoglycosides|Aminoglycoside_O-nucleotidyltransferases|ANT6	DMJL002_1-2	0.0116749	Aminoglycosides	Aminoglycoside O-nucleotidyltransferases	ANT6	calf#1	colostrum
	738|JX560992.1|JX560992|Aminoglycosides|Aminoglycoside_O-nucleotidyltransferases|ANT6	DMJL002_1-4	0.00550177	Aminoglycosides	Aminoglycoside O-nucleotidyltransferases	ANT6	calf#2	colostrum
	738|JX560992.1|JX560992|Aminoglycosides|Aminoglycoside_O-nucleotidyltransferases|ANT6	DMJL002_1-3	0.0112335	Aminoglycosides	Aminoglycoside O-nucleotidyltransferases	ANT6	calf#2	colostrum
	738|JX560992.1|JX560992|Aminoglycosides|Aminoglycoside_O-nucleotidyltransferases|ANT6	DMJL002_1-6	0.0112188	Aminoglycosides	Aminoglycoside O-nucleotidyltransferases	ANT6	calf#3	colostrum
	738|JX560992.1|JX560992|Aminoglycosides|Aminoglycoside_O-nucleotidyltransferases|ANT6	DMJL002_1-5	0.0135752	Aminoglycosides	Aminoglycoside O-nucleotidyltransferases	ANT6	calf#3	colostrum
	738|JX560992.1|JX560992|Aminoglycosides|Aminoglycoside_O-nucleotidyltransferases|ANT6	DMJL002_1-1	0.0114852	Aminoglycosides	Aminoglycoside O-nucleotidyltransferases	ANT6	calf#1	colostrum
	740|JX560992.1|JX560992|Aminoglycosides|Aminoglycoside_O-nucleotidyltransferases|ANT9	DMJL002_1-2	0.0135807	Aminoglycosides	Aminoglycoside O-nucleotidyltransferases	ANT9	calf#1	colostrum
	740|JX560992.1|JX560992|Aminoglycosides|Aminoglycoside_O-nucleotidyltransferases|ANT9	DMJL002_1-4	0.0163015	Aminoglycosides	Aminoglycoside O-nucleotidyltransferases	ANT9	calf#2	colostrum
	740|JX560992.1|JX560992|Aminoglycosides|Aminoglycoside_O-nucleotidyltransferases|ANT9	DMJL002_1-3	0.0110948	Aminoglycosides	Aminoglycoside O-nucleotidyltransferases	ANT9	calf#2	colostrum
	740|JX560992.1|JX560992|Aminoglycosides|Aminoglycoside_O-nucleotidyltransferases|ANT9	DMJL002_1-6	0.0139197	Aminoglycosides	Aminoglycoside O-nucleotidyltransferases	ANT9	calf#3	colostrum
	740|JX560992.1|JX560992|Aminoglycosides|Aminoglycoside_O-nucleotidyltransferases|ANT9	DMJL002_1-1	0.0104709	Aminoglycosides	Aminoglycoside O-nucleotidyltransferases	ANT9	calf#1	colostrum
	740|JX560992.1|JX560992|Aminoglycosides|Aminoglycoside_O-nucleotidyltransferases|ANT9	DMJL002_1-5	0.0234023	Aminoglycosides	Aminoglycoside O-nucleotidyltransferases	ANT9	calf#3	colostrum
	742|JX560992.1|JX560992|MLS|Streptogramin_resistance_ATP-binding_cassette_ABC_efflux_pumps|LSA	DMJL002_1-2	0.0129564	MLS	Streptogramin resistance ATP-binding cassette ABC efflux pumps	LSA	calf#1	colostrum
	742|JX560992.1|JX560992|MLS|Streptogramin_resistance_ATP-binding_cassette_ABC_efflux_pumps|LSA	DMJL002_1-4	0.0160051	MLS	Streptogramin resistance ATP-binding cassette ABC efflux pumps	LSA	calf#2	colostrum
	742|JX560992.1|JX560992|MLS|Streptogramin_resistance_ATP-binding_cassette_ABC_efflux_pumps|LSA	DMJL002_1-3	0.0127994	MLS	Streptogramin resistance ATP-binding cassette ABC efflux pumps	LSA	calf#2	colostrum
	742|JX560992.1|JX560992|MLS|Streptogramin_resistance_ATP-binding_cassette_ABC_efflux_pumps|LSA	DMJL002_1-5	0.0136425	MLS	Streptogramin resistance ATP-binding cassette ABC efflux pumps	LSA	calf#3	colostrum
	742|JX560992.1|JX560992|MLS|Streptogramin_resistance_ATP-binding_cassette_ABC_efflux_pumps|LSA	DMJL002_1-6	0.0146865	MLS	Streptogramin resistance ATP-binding cassette ABC efflux pumps	LSA	calf#3	colostrum
	742|JX560992.1|JX560992|MLS|Streptogramin_resistance_ATP-binding_cassette_ABC_efflux_pumps|LSA	DMJL002_1-1	0.0118226	MLS	Streptogramin resistance ATP-binding cassette ABC efflux pumps	LSA	calf#1	colostrum
	887|AY171578.1|AY171578|Tetracyclines|Tetracycline_resistance_major_facilitator_superfamily_MFS_efflux_pumps|TETC	DMJL002_1-6	0.00106846	Tetracyclines	Tetracycline resistance major facilitator superfamily MFS efflux pumps	TETC	calf#3	colostrum
	887|AY171578.1|AY171578|Tetracyclines|Tetracycline_resistance_major_facilitator_superfamily_MFS_efflux_pumps|TETC	DMJL002_1-2	0.0013178	Tetracyclines	Tetracycline resistance major facilitator superfamily MFS efflux pumps	TETC	calf#1	colostrum
	934|X51546.1|X51546|Aminoglycosides|Aminoglycoside_N-acetyltransferases|SAT	DMJL002_1-3	0.00539207	Aminoglycosides	Aminoglycoside N-acetyltransferases	SAT	calf#2	colostrum
	934|X51546.1|X51546|Aminoglycosides|Aminoglycoside_N-acetyltransferases|SAT	DMJL002_1-2	0.00249065	Aminoglycosides	Aminoglycoside N-acetyltransferases	SAT	calf#1	colostrum
	934|X51546.1|X51546|Aminoglycosides|Aminoglycoside_N-acetyltransferases|SAT	DMJL002_1-6	0.00490423	Aminoglycosides	Aminoglycoside N-acetyltransferases	SAT	calf#3	colostrum
	934|X51546.1|X51546|Aminoglycosides|Aminoglycoside_N-acetyltransferases|SAT	B	0.0069147	Aminoglycosides	Aminoglycoside N-acetyltransferases	SAT	calf#2	feces
	ACou|AE016830.1|gene1599|Aminocoumarins|Aminocoumarin-resistant_DNA_topoisomerases|PARE|RequiresSNPConfirmation	DMJL002_1-2	0.00589987	Aminocoumarins	Aminocoumarin-resistant DNA topoisomerases	PARE	calf#1	colostrum
	ACou|AE016830.1|gene1599|Aminocoumarins|Aminocoumarin-resistant_DNA_topoisomerases|PARE|RequiresSNPConfirmation	DMJL002_1-4	0.00981656	Aminocoumarins	Aminocoumarin-resistant DNA topoisomerases	PARE	calf#2	colostrum
	ACou|AE016830.1|gene1599|Aminocoumarins|Aminocoumarin-resistant_DNA_topoisomerases|PARE|RequiresSNPConfirmation	DMJL002_1-6	0.00802163	Aminocoumarins	Aminocoumarin-resistant DNA topoisomerases	PARE	calf#3	colostrum
	ACou|AE016830.1|gene1599|Aminocoumarins|Aminocoumarin-resistant_DNA_topoisomerases|PARE|RequiresSNPConfirmation	DMJL002_1-3	0.00766366	Aminocoumarins	Aminocoumarin-resistant DNA topoisomerases	PARE	calf#2	colostrum
	ACou|AE016830.1|gene1599|Aminocoumarins|Aminocoumarin-resistant_DNA_topoisomerases|PARE|RequiresSNPConfirmation	DMJL002_1-1	0.0103854	Aminocoumarins	Aminocoumarin-resistant DNA topoisomerases	PARE	calf#1	colostrum
	ACou|CP000034.1|gene3210|Aminocoumarins|Aminocoumarin-resistant_DNA_topoisomerases|PARE|RequiresSNPConfirmation	DMJL002_1-4	0.00721943	Aminocoumarins	Aminocoumarin-resistant DNA topoisomerases	PARE	calf#2	colostrum
	ACou|CP000034.1|gene3210|Aminocoumarins|Aminocoumarin-resistant_DNA_topoisomerases|PARE|RequiresSNPConfirmation	DMJL002_1-6	0.0114411	Aminocoumarins	Aminocoumarin-resistant DNA topoisomerases	PARE	calf#3	colostrum
	ACou|CP000034.1|gene3210|Aminocoumarins|Aminocoumarin-resistant_DNA_topoisomerases|PARE|RequiresSNPConfirmation	A	0.0405827	Aminocoumarins	Aminocoumarin-resistant DNA topoisomerases	PARE	calf#1	feces
	ACou|CP000034.1|gene3210|Aminocoumarins|Aminocoumarin-resistant_DNA_topoisomerases|PARE|RequiresSNPConfirmation	B	0.0432123	Aminocoumarins	Aminocoumarin-resistant DNA topoisomerases	PARE	calf#2	feces
	ACou|CP000034.1|gene3210|Aminocoumarins|Aminocoumarin-resistant_DNA_topoisomerases|PARE|RequiresSNPConfirmation	DMJL002_1-2	0.00996655	Aminocoumarins	Aminocoumarin-resistant DNA topoisomerases	PARE	calf#1	colostrum
	ACou|CP000034.1|gene3210|Aminocoumarins|Aminocoumarin-resistant_DNA_topoisomerases|PARE|RequiresSNPConfirmation	DMJL002_1-3	0.00875892	Aminocoumarins	Aminocoumarin-resistant DNA topoisomerases	PARE	calf#2	colostrum
	ACou|CP000034.1|gene3210|Aminocoumarins|Aminocoumarin-resistant_DNA_topoisomerases|PARE|RequiresSNPConfirmation	C	0.0294662	Aminocoumarins	Aminocoumarin-resistant DNA topoisomerases	PARE	calf#3	feces
	ACou|CP000647.1|gene3444|Aminocoumarins|Aminocoumarin-resistant_DNA_topoisomerases|PARE|RequiresSNPConfirmation	DMJL002_1-6	0.00263607	Aminocoumarins	Aminocoumarin-resistant DNA topoisomerases	PARE	calf#3	colostrum
	ACou|CP003583.1|gene1173|Aminocoumarins|Aminocoumarin-resistant_DNA_topoisomerases|PARE|RequiresSNPConfirmation	DMJL002_1-6	0.00182124	Aminocoumarins	Aminocoumarin-resistant DNA topoisomerases	PARE	calf#3	colostrum
	AGly|AadA1-pm|JQ690540|7968-8798|831|Aminoglycosides|Aminoglycoside_O-nucleotidyltransferases|ANT3-DPRIME	DMJL002_1-2	0.00314703	Aminoglycosides	Aminoglycoside O-nucleotidyltransferases	ANT3-DPRIME	calf#1	colostrum
	AGly|AadA1-pm|JQ690540|7968-8798|831|Aminoglycosides|Aminoglycoside_O-nucleotidyltransferases|ANT3-DPRIME	DMJL002_1-6	0.00291609	Aminoglycosides	Aminoglycoside O-nucleotidyltransferases	ANT3-DPRIME	calf#3	colostrum
	AGly|AF313472.2|gene15|Aminoglycosides|Aminoglycoside_O-phosphotransferases|APH3-DPRIME	DMJL002_1-2	0.00162636	Aminoglycosides	Aminoglycoside O-phosphotransferases	APH3-DPRIME	calf#1	colostrum
	AGly|AF313472.2|gene15|Aminoglycosides|Aminoglycoside_O-phosphotransferases|APH3-DPRIME	DMJL002_1-6	0.00169538	Aminoglycosides	Aminoglycoside O-phosphotransferases	APH3-DPRIME	calf#3	colostrum
	AGly|AF313472.2|gene16|Aminoglycosides|Aminoglycoside_O-phosphotransferases|APH6	DMJL002_1-3	0.00434845	Aminoglycosides	Aminoglycoside O-phosphotransferases	APH6	calf#2	colostrum
	AGly|AF313472.2|gene16|Aminoglycosides|Aminoglycoside_O-phosphotransferases|APH6	DMJL002_1-6	0.00307613	Aminoglycosides	Aminoglycoside O-phosphotransferases	APH6	calf#3	colostrum
	AGly|Ant6-Ia|AF330699|22-930|909|Aminoglycosides|Aminoglycoside_O-nucleotidyltransferases|ANT6	DMJL002_1-2	0.011097	Aminoglycosides	Aminoglycoside O-nucleotidyltransferases	ANT6	calf#1	colostrum
	AGly|Ant6-Ia|AF330699|22-930|909|Aminoglycosides|Aminoglycoside_O-nucleotidyltransferases|ANT6	DMJL002_1-3	0.012012	Aminoglycosides	Aminoglycoside O-nucleotidyltransferases	ANT6	calf#2	colostrum
	AGly|Ant6-Ia|AF330699|22-930|909|Aminoglycosides|Aminoglycoside_O-nucleotidyltransferases|ANT6	DMJL002_1-4	0.0137272	Aminoglycosides	Aminoglycoside O-nucleotidyltransferases	ANT6	calf#2	colostrum
	AGly|Ant6-Ia|AF330699|22-930|909|Aminoglycosides|Aminoglycoside_O-nucleotidyltransferases|ANT6	DMJL002_1-6	0.0136625	Aminoglycosides	Aminoglycoside O-nucleotidyltransferases	ANT6	calf#3	colostrum
	AGly|Ant6-Ia|AF330699|22-930|909|Aminoglycosides|Aminoglycoside_O-nucleotidyltransferases|ANT6	DMJL002_1-1	0.0134359	Aminoglycosides	Aminoglycoside O-nucleotidyltransferases	ANT6	calf#1	colostrum
	AGly|Aph3-dprime-Ia|FJ172370|38668-39483|816|Aminoglycosides|Aminoglycoside_O-phosphotransferases|APH3-DPRIME	DMJL002_1-6	0.00148485	Aminoglycosides	Aminoglycoside O-phosphotransferases	APH3-DPRIME	calf#3	colostrum
	AGly|aph3-prime-Ia_1_V00359|Aminoglycosides|Aminoglycoside_O-phosphotransferases|APH3-PRIME	DMJL002_1-6	0.00185606	Aminoglycosides	Aminoglycoside O-phosphotransferases	APH3-PRIME	calf#3	colostrum
	AGly|AY712687.1|gene1|Aminoglycosides|Aminoglycoside_O-nucleotidyltransferases|ANT6	DMJL002_1-2	0.00606928	Aminoglycosides	Aminoglycoside O-nucleotidyltransferases	ANT6	calf#1	colostrum
	AGly|AY712687.1|gene1|Aminoglycosides|Aminoglycoside_O-nucleotidyltransferases|ANT6	DMJL002_1-3	0.0145995	Aminoglycosides	Aminoglycoside O-nucleotidyltransferases	ANT6	calf#2	colostrum
	AGly|AY712687.1|gene1|Aminoglycosides|Aminoglycoside_O-nucleotidyltransferases|ANT6	DMJL002_1-6	0.0107531	Aminoglycosides	Aminoglycoside O-nucleotidyltransferases	ANT6	calf#3	colostrum
	AGly|AY712687.1|gene1|Aminoglycosides|Aminoglycoside_O-nucleotidyltransferases|ANT6	DMJL002_1-1	0.0110228	Aminoglycosides	Aminoglycoside O-nucleotidyltransferases	ANT6	calf#1	colostrum
	AGly|M86913.1|gene3|Aminoglycosides|Aminoglycoside_O-nucleotidyltransferases|ANT3-DPRIME	DMJL002_1-2	0.001651	Aminoglycosides	Aminoglycoside O-nucleotidyltransferases	ANT3-DPRIME	calf#1	colostrum
	AGly|NC_004973.1.1149626|Aminoglycosides|Aminoglycoside_O-phosphotransferases|APH6	DMJL002_1-4	0.00425943	Aminoglycosides	Aminoglycoside O-phosphotransferases	APH6	calf#2	colostrum
	AGly|NC_004973.1.1149626|Aminoglycosides|Aminoglycoside_O-phosphotransferases|APH6	B	0.00433718	Aminoglycosides	Aminoglycoside O-phosphotransferases	APH6	calf#2	feces
	AGly|NC_004973.1.1149626|Aminoglycosides|Aminoglycoside_O-phosphotransferases|APH6	DMJL002_1-6	0.00470467	Aminoglycosides	Aminoglycoside O-phosphotransferases	APH6	calf#3	colostrum
	AGly|Sat4A|X92945|38870-39412|543|Aminoglycosides|Aminoglycoside_N-acetyltransferases|SAT	DMJL002_1-5	0.0216003	Aminoglycosides	Aminoglycoside N-acetyltransferases	SAT	calf#3	colostrum
	AGly|Sat4A|X92945|38870-39412|543|Aminoglycosides|Aminoglycoside_N-acetyltransferases|SAT	DMJL002_1-6	0.0200823	Aminoglycosides	Aminoglycoside N-acetyltransferases	SAT	calf#3	colostrum
	AGly|Sat4A|X92945|38870-39412|543|Aminoglycosides|Aminoglycoside_N-acetyltransferases|SAT	DMJL002_1-2	0.0103204	Aminoglycosides	Aminoglycoside N-acetyltransferases	SAT	calf#1	colostrum
	AGly|Sat4A|X92945|38870-39412|543|Aminoglycosides|Aminoglycoside_N-acetyltransferases|SAT	DMJL002_1-3	0.0148952	Aminoglycosides	Aminoglycoside N-acetyltransferases	SAT	calf#2	colostrum
	AGly|Sat4A|X92945|38870-39412|543|Aminoglycosides|Aminoglycoside_N-acetyltransferases|SAT	DMJL002_1-4	0.0109427	Aminoglycosides	Aminoglycoside N-acetyltransferases	SAT	calf#2	colostrum
	AGly|str_2_FN435330|Aminoglycosides|Aminoglycoside_O-nucleotidyltransferases|ANT6	DMJL002_1-6	0.00321104	Aminoglycosides	Aminoglycoside O-nucleotidyltransferases	ANT6	calf#3	colostrum
	AGly|str_2_FN435330|Aminoglycosides|Aminoglycoside_O-nucleotidyltransferases|ANT6	DMJL002_1-2	0.0019802	Aminoglycosides	Aminoglycoside O-nucleotidyltransferases	ANT6	calf#1	colostrum
	AGly|strA_2_M28829|Aminoglycosides|Aminoglycoside_O-phosphotransferases|APH3-DPRIME	DMJL002_1-2	0.00255571	Aminoglycosides	Aminoglycoside O-phosphotransferases	APH3-DPRIME	calf#1	colostrum
	AGly|strA_3_AF024602|Aminoglycosides|Aminoglycoside_O-phosphotransferases|APH3-DPRIME	B	0.00270912	Aminoglycosides	Aminoglycoside O-phosphotransferases	APH3-DPRIME	calf#2	feces
	AGly|strA_3_AF024602|Aminoglycosides|Aminoglycoside_O-phosphotransferases|APH3-DPRIME	DMJL002_1-2	0.0018587	Aminoglycosides	Aminoglycoside O-phosphotransferases	APH3-DPRIME	calf#1	colostrum
	AGly|strA_3_AF024602|Aminoglycosides|Aminoglycoside_O-phosphotransferases|APH3-DPRIME	DMJL002_1-6	0.00131863	Aminoglycosides	Aminoglycoside O-phosphotransferases	APH3-DPRIME	calf#3	colostrum
	AGly|strA_4_NC_003384|Aminoglycosides|Aminoglycoside_O-phosphotransferases|APH3-DPRIME	DMJL002_1-6	0.00188376	Aminoglycosides	Aminoglycoside O-phosphotransferases	APH3-DPRIME	calf#3	colostrum
	AGly|strA_4_NC_003384|Aminoglycosides|Aminoglycoside_O-phosphotransferases|APH3-DPRIME	B	0.0024081	Aminoglycosides	Aminoglycoside O-phosphotransferases	APH3-DPRIME	calf#2	feces
	AGly|StrA|AB366441|22458-23261|804|Aminoglycosides|Aminoglycoside_O-phosphotransferases|APH3-DPRIME	DMJL002_1-2	0.00348505	Aminoglycosides	Aminoglycoside O-phosphotransferases	APH3-DPRIME	calf#1	colostrum
	AGly|StrA|AB366441|22458-23261|804|Aminoglycosides|Aminoglycoside_O-phosphotransferases|APH3-DPRIME	B	0.00391317	Aminoglycosides	Aminoglycoside O-phosphotransferases	APH3-DPRIME	calf#2	feces
	AGly|strB_3_AF024602|Aminoglycosides|Aminoglycoside_O-phosphotransferases|APH6	DMJL002_1-3	0.00483161	Aminoglycosides	Aminoglycoside O-phosphotransferases	APH6	calf#2	colostrum
	AGly|strB_3_AF024602|Aminoglycosides|Aminoglycoside_O-phosphotransferases|APH6	B	0.00780692	Aminoglycosides	Aminoglycoside O-phosphotransferases	APH6	calf#2	feces
	AGly|strB_3_AF024602|Aminoglycosides|Aminoglycoside_O-phosphotransferases|APH6	DMJL002_1-2	0.00401718	Aminoglycosides	Aminoglycoside O-phosphotransferases	APH6	calf#1	colostrum
	AGly|strB_3_AF024602|Aminoglycosides|Aminoglycoside_O-phosphotransferases|APH6	DMJL002_1-6	0.00271423	Aminoglycosides	Aminoglycoside O-phosphotransferases	APH6	calf#3	colostrum
	AGly|U01945.1|gene1|Aminoglycosides|Aminoglycoside_N-acetyltransferases|SAT	DMJL002_1-4	0.0109427	Aminoglycosides	Aminoglycoside N-acetyltransferases	SAT	calf#2	colostrum
	AGly|U01945.1|gene1|Aminoglycosides|Aminoglycoside_N-acetyltransferases|SAT	DMJL002_1-3	0.0104267	Aminoglycosides	Aminoglycoside N-acetyltransferases	SAT	calf#2	colostrum
	AGly|U01945.1|gene1|Aminoglycosides|Aminoglycoside_N-acetyltransferases|SAT	DMJL002_1-6	0.00892548	Aminoglycosides	Aminoglycoside N-acetyltransferases	SAT	calf#3	colostrum
	AGly|U01945.1|gene1|Aminoglycosides|Aminoglycoside_N-acetyltransferases|SAT	C	0.00179432	Aminoglycosides	Aminoglycoside N-acetyltransferases	SAT	calf#3	feces
	AGly|U01945.1|gene1|Aminoglycosides|Aminoglycoside_N-acetyltransferases|SAT	DMJL002_1-2	0.00688025	Aminoglycosides	Aminoglycoside N-acetyltransferases	SAT	calf#1	colostrum
	Bac|AP009048.1|gene3103|Bacitracin|Undecaprenyl_pyrophosphate_phosphatase|BACA	DMJL002_1-3	0.00639571	Bacitracin	Undecaprenyl pyrophosphate phosphatase	BACA	calf#2	colostrum
	Bac|AP009048.1|gene3103|Bacitracin|Undecaprenyl_pyrophosphate_phosphatase|BACA	DMJL002_1-5	0.00908015	Bacitracin	Undecaprenyl pyrophosphate phosphatase	BACA	calf#3	colostrum
	Bac|AP009048.1|gene3103|Bacitracin|Undecaprenyl_pyrophosphate_phosphatase|BACA	B	0.0270868	Bacitracin	Undecaprenyl pyrophosphate phosphatase	BACA	calf#2	feces
	Bac|AP009048.1|gene3103|Bacitracin|Undecaprenyl_pyrophosphate_phosphatase|BACA	A	0.0199454	Bacitracin	Undecaprenyl pyrophosphate phosphatase	BACA	calf#1	feces
	Bac|AP009048.1|gene3103|Bacitracin|Undecaprenyl_pyrophosphate_phosphatase|BACA	DMJL002_1-6	0.00865979	Bacitracin	Undecaprenyl pyrophosphate phosphatase	BACA	calf#3	colostrum
	Bac|AP009048.1|gene3103|Bacitracin|Undecaprenyl_pyrophosphate_phosphatase|BACA	C	0.0154089	Bacitracin	Undecaprenyl pyrophosphate phosphatase	BACA	calf#3	feces
	Bac|AP009048.1|gene3103|Bacitracin|Undecaprenyl_pyrophosphate_phosphatase|BACA	DMJL002_1-2	0.00818097	Bacitracin	Undecaprenyl pyrophosphate phosphatase	BACA	calf#1	colostrum
	Bac|AP009048.1|gene3103|Bacitracin|Undecaprenyl_pyrophosphate_phosphatase|BACA	DMJL002_1-1	0.00742897	Bacitracin	Undecaprenyl pyrophosphate phosphatase	BACA	calf#1	colostrum
	Bac|NC_002695.1.916234|Bacitracin|Undecaprenyl_pyrophosphate_phosphatase|BACA	DMJL002_1-6	0.00810704	Bacitracin	Undecaprenyl pyrophosphate phosphatase	BACA	calf#3	colostrum
	Bac|NC_002695.1.916234|Bacitracin|Undecaprenyl_pyrophosphate_phosphatase|BACA	B	0.0538791	Bacitracin	Undecaprenyl pyrophosphate phosphatase	BACA	calf#2	feces
	Bac|NC_002695.1.916234|Bacitracin|Undecaprenyl_pyrophosphate_phosphatase|BACA	DMJL002_1-3	0.00983955	Bacitracin	Undecaprenyl pyrophosphate phosphatase	BACA	calf#2	colostrum
	Bac|NC_002695.1.916234|Bacitracin|Undecaprenyl_pyrophosphate_phosphatase|BACA	A	0.0364717	Bacitracin	Undecaprenyl pyrophosphate phosphatase	BACA	calf#1	feces
	Bac|NC_002695.1.916234|Bacitracin|Undecaprenyl_pyrophosphate_phosphatase|BACA	DMJL002_1-2	0.00908997	Bacitracin	Undecaprenyl pyrophosphate phosphatase	BACA	calf#1	colostrum
	Bac|NC_002695.1.916234|Bacitracin|Undecaprenyl_pyrophosphate_phosphatase|BACA	DMJL002_1-4	0.00867432	Bacitracin	Undecaprenyl pyrophosphate phosphatase	BACA	calf#2	colostrum
	Bac|NC_002695.1.916234|Bacitracin|Undecaprenyl_pyrophosphate_phosphatase|BACA	C	0.032892	Bacitracin	Undecaprenyl pyrophosphate phosphatase	BACA	calf#3	feces
	Bla|ACC-3|AF180957|1-1131|1131|betalactams|Class_C_betalactamases|ACC	DMJL002_1-6	0.00307997	betalactams	Class C betalactamases	ACC	calf#3	colostrum
	Bla|ACC-3|AF180957|1-1131|1131|betalactams|Class_C_betalactamases|ACC	DMJL002_1-2	0.0052852	betalactams	Class C betalactamases	ACC	calf#1	colostrum
	Bla|ACC-3|AF180957|1-1131|1131|betalactams|Class_C_betalactamases|ACC	DMJL002_1-3	0.00286052	betalactams	Class C betalactamases	ACC	calf#2	colostrum
	Bla|AmpC1_Ecoli|FN649414|2765051-2766355|1302|betalactams|Penicillin_binding_protein|PBP4B	C	0.0580483	betalactams	Penicillin binding protein	PBP4B	calf#3	feces
	Bla|AmpC1_Ecoli|FN649414|2765051-2766355|1302|betalactams|Penicillin_binding_protein|PBP4B	DMJL002_1-3	0.0300593	betalactams	Penicillin binding protein	PBP4B	calf#2	colostrum
	Bla|AmpC1_Ecoli|FN649414|2765051-2766355|1302|betalactams|Penicillin_binding_protein|PBP4B	DMJL002_1-5	0.0204266	betalactams	Penicillin binding protein	PBP4B	calf#3	colostrum
	Bla|AmpC1_Ecoli|FN649414|2765051-2766355|1302|betalactams|Penicillin_binding_protein|PBP4B	DMJL002_1-2	0.0214711	betalactams	Penicillin binding protein	PBP4B	calf#1	colostrum
	Bla|AmpC1_Ecoli|FN649414|2765051-2766355|1302|betalactams|Penicillin_binding_protein|PBP4B	DMJL002_1-1	0.0134533	betalactams	Penicillin binding protein	PBP4B	calf#1	colostrum
	Bla|AmpC1_Ecoli|FN649414|2765051-2766355|1302|betalactams|Penicillin_binding_protein|PBP4B	DMJL002_1-4	0.0259532	betalactams	Penicillin binding protein	PBP4B	calf#2	colostrum
	Bla|AmpC1_Ecoli|FN649414|2765051-2766355|1302|betalactams|Penicillin_binding_protein|PBP4B	A	0.0710726	betalactams	Penicillin binding protein	PBP4B	calf#1	feces
	Bla|AmpC1_Ecoli|FN649414|2765051-2766355|1302|betalactams|Penicillin_binding_protein|PBP4B	B	0.0943949	betalactams	Penicillin binding protein	PBP4B	calf#2	feces
	Bla|AmpC1_Ecoli|FN649414|2765051-2766355|1302|betalactams|Penicillin_binding_protein|PBP4B	DMJL002_1-6	0.0237917	betalactams	Penicillin binding protein	PBP4B	calf#3	colostrum
	Bla|AmpC2|Ecoli|CP002970|332756-333889|1134|betalactams|Class_C_betalactamases|BLAEC	DMJL002_1-1	0.0208669	betalactams	Class C betalactamases	BLAEC	calf#1	colostrum
	Bla|AmpC2|Ecoli|CP002970|332756-333889|1134|betalactams|Class_C_betalactamases|BLAEC	C	0.0691644	betalactams	Class C betalactamases	BLAEC	calf#3	feces
	Bla|AmpC2|Ecoli|CP002970|332756-333889|1134|betalactams|Class_C_betalactamases|BLAEC	DMJL002_1-4	0.0193872	betalactams	Class C betalactamases	BLAEC	calf#2	colostrum
	Bla|AmpC2|Ecoli|CP002970|332756-333889|1134|betalactams|Class_C_betalactamases|BLAEC	DMJL002_1-3	0.0256765	betalactams	Class C betalactamases	BLAEC	calf#2	colostrum
	Bla|AmpC2|Ecoli|CP002970|332756-333889|1134|betalactams|Class_C_betalactamases|BLAEC	DMJL002_1-2	0.0284975	betalactams	Class C betalactamases	BLAEC	calf#1	colostrum
	Bla|AmpC2|Ecoli|CP002970|332756-333889|1134|betalactams|Class_C_betalactamases|BLAEC	B	0.112471	betalactams	Class C betalactamases	BLAEC	calf#2	feces
	Bla|AmpC2|Ecoli|CP002970|332756-333889|1134|betalactams|Class_C_betalactamases|BLAEC	DMJL002_1-5	0.0150444	betalactams	Class C betalactamases	BLAEC	calf#3	colostrum
	Bla|AmpC2|Ecoli|CP002970|332756-333889|1134|betalactams|Class_C_betalactamases|BLAEC	DMJL002_1-6	0.0319203	betalactams	Class C betalactamases	BLAEC	calf#3	colostrum
	Bla|AmpC2|Ecoli|CP002970|332756-333889|1134|betalactams|Class_C_betalactamases|BLAEC	A	0.0958346	betalactams	Class C betalactamases	BLAEC	calf#1	feces
	Bla|AMPH_Ecoli|AP012030|395554-396711|1158|betalactams|Penicillin_binding_protein|AMPH	DMJL002_1-3	0.0286367	betalactams	Penicillin binding protein	AMPH	calf#2	colostrum
	Bla|AMPH_Ecoli|AP012030|395554-396711|1158|betalactams|Penicillin_binding_protein|AMPH	DMJL002_1-1	0.0204345	betalactams	Penicillin binding protein	AMPH	calf#1	colostrum
	Bla|AMPH_Ecoli|AP012030|395554-396711|1158|betalactams|Penicillin_binding_protein|AMPH	DMJL002_1-2	0.0259712	betalactams	Penicillin binding protein	AMPH	calf#1	colostrum
	Bla|AMPH_Ecoli|AP012030|395554-396711|1158|betalactams|Penicillin_binding_protein|AMPH	B	0.0953011	betalactams	Penicillin binding protein	AMPH	calf#2	feces
	Bla|AMPH_Ecoli|AP012030|395554-396711|1158|betalactams|Penicillin_binding_protein|AMPH	DMJL002_1-4	0.0282215	betalactams	Penicillin binding protein	AMPH	calf#2	colostrum
	Bla|AMPH_Ecoli|AP012030|395554-396711|1158|betalactams|Penicillin_binding_protein|AMPH	A	0.0843422	betalactams	Penicillin binding protein	AMPH	calf#1	feces
	Bla|AMPH_Ecoli|AP012030|395554-396711|1158|betalactams|Penicillin_binding_protein|AMPH	DMJL002_1-5	0.025782	betalactams	Penicillin binding protein	AMPH	calf#3	colostrum
	Bla|AMPH_Ecoli|AP012030|395554-396711|1158|betalactams|Penicillin_binding_protein|AMPH	DMJL002_1-6	0.0268119	betalactams	Penicillin binding protein	AMPH	calf#3	colostrum
	Bla|AMPH_Ecoli|AP012030|395554-396711|1158|betalactams|Penicillin_binding_protein|AMPH	C	0.064155	betalactams	Penicillin binding protein	AMPH	calf#3	feces
	Bla|FJ919776.1|gene1|betalactams|Class_A_betalactamases|TEM	DMJL002_1-3	0.00651566	betalactams	Class A betalactamases	TEM	calf#2	colostrum
	Bla|FR717535.1|gene1|betalactams|Class_A_betalactamases|TEM	DMJL002_1-3	0.00516662	betalactams	Class A betalactamases	TEM	calf#2	colostrum
	Bla|PBP|Ecoli|CP002291|664439-666340|1902|betalactams|Penicillin_binding_protein|PBP2	DMJL002_1-3	0.0259398	betalactams	Penicillin binding protein	PBP2	calf#2	colostrum
	Bla|PBP|Ecoli|CP002291|664439-666340|1902|betalactams|Penicillin_binding_protein|PBP2	A	0.0708068	betalactams	Penicillin binding protein	PBP2	calf#1	feces
	Bla|PBP|Ecoli|CP002291|664439-666340|1902|betalactams|Penicillin_binding_protein|PBP2	DMJL002_1-5	0.0207424	betalactams	Penicillin binding protein	PBP2	calf#3	colostrum
	Bla|PBP|Ecoli|CP002291|664439-666340|1902|betalactams|Penicillin_binding_protein|PBP2	DMJL002_1-1	0.0236784	betalactams	Penicillin binding protein	PBP2	calf#1	colostrum
	Bla|PBP|Ecoli|CP002291|664439-666340|1902|betalactams|Penicillin_binding_protein|PBP2	DMJL002_1-6	0.0304979	betalactams	Penicillin binding protein	PBP2	calf#3	colostrum
	Bla|PBP|Ecoli|CP002291|664439-666340|1902|betalactams|Penicillin_binding_protein|PBP2	B	0.0928868	betalactams	Penicillin binding protein	PBP2	calf#2	feces
	Bla|PBP|Ecoli|CP002291|664439-666340|1902|betalactams|Penicillin_binding_protein|PBP2	DMJL002_1-4	0.024055	betalactams	Penicillin binding protein	PBP2	calf#2	colostrum
	Bla|PBP|Ecoli|CP002291|664439-666340|1902|betalactams|Penicillin_binding_protein|PBP2	DMJL002_1-2	0.0289725	betalactams	Penicillin binding protein	PBP2	calf#1	colostrum
	Bla|PBP|Ecoli|CP002291|664439-666340|1902|betalactams|Penicillin_binding_protein|PBP2	C	0.0560923	betalactams	Penicillin binding protein	PBP2	calf#3	feces
	CARD|phgb|AB091338|173-1355|ARO:3003551|emeA|Multi-drug_resistance|Multi-drug_efflux_pumps|EMEA	DMJL002_1-6	0.0149917	Multi-drug resistance	Multi-drug efflux pumps	EMEA	calf#3	colostrum
	CARD|phgb|AB091338|173-1355|ARO:3003551|emeA|Multi-drug_resistance|Multi-drug_efflux_pumps|EMEA	DMJL002_1-3	0.0195018	Multi-drug resistance	Multi-drug efflux pumps	EMEA	calf#2	colostrum
	CARD|phgb|AB091338|173-1355|ARO:3003551|emeA|Multi-drug_resistance|Multi-drug_efflux_pumps|EMEA	DMJL002_1-4	0.0185999	Multi-drug resistance	Multi-drug efflux pumps	EMEA	calf#2	colostrum
	CARD|phgb|AB091338|173-1355|ARO:3003551|emeA|Multi-drug_resistance|Multi-drug_efflux_pumps|EMEA	DMJL002_1-2	0.0208608	Multi-drug resistance	Multi-drug efflux pumps	EMEA	calf#1	colostrum
	CARD|phgb|AB091338|173-1355|ARO:3003551|emeA|Multi-drug_resistance|Multi-drug_efflux_pumps|EMEA	DMJL002_1-1	0.0206653	Multi-drug resistance	Multi-drug efflux pumps	EMEA	calf#1	colostrum
	CARD|phgb|AF028811|0-462|ARO:3002875|dfrE|Trimethoprim|Dihydrofolate_reductase|DFRE	DMJL002_1-6	0.00686942	Trimethoprim	Dihydrofolate reductase	DFRE	calf#3	colostrum
	CARD|phgb|AF028811|0-462|ARO:3002875|dfrE|Trimethoprim|Dihydrofolate_reductase|DFRE	DMJL002_1-3	0.00960791	Trimethoprim	Dihydrofolate reductase	DFRE	calf#2	colostrum
	CARD|phgb|AF028811|0-462|ARO:3002875|dfrE|Trimethoprim|Dihydrofolate_reductase|DFRE	DMJL002_1-4	0.0128335	Trimethoprim	Dihydrofolate reductase	DFRE	calf#2	colostrum
	CARD|phgb|AF028811|0-462|ARO:3002875|dfrE|Trimethoprim|Dihydrofolate_reductase|DFRE	DMJL002_1-1	0.00989192	Trimethoprim	Dihydrofolate reductase	DFRE	calf#1	colostrum
	CARD|phgb|AF028811|0-462|ARO:3002875|dfrE|Trimethoprim|Dihydrofolate_reductase|DFRE	DMJL002_1-2	0.0060518	Trimethoprim	Dihydrofolate reductase	DFRE	calf#1	colostrum
	CARD|phgb|AM399080|1664-2150|ARO:3002835|lnuA|MLS|Lincosamide_nucleotidyltransferases|LNUA	DMJL002_1-3	0.0024912	MLS	Lincosamide nucleotidyltransferases	LNUA	calf#2	colostrum
	CARD|phgb|AM399080|1664-2150|ARO:3002835|lnuA|MLS|Lincosamide_nucleotidyltransferases|LNUA	B	0.0029817	MLS	Lincosamide nucleotidyltransferases	LNUA	calf#2	feces
	CARD|phgb|AM399080|1664-2150|ARO:3002835|lnuA|MLS|Lincosamide_nucleotidyltransferases|LNUA	DMJL002_1-2	0.00306856	MLS	Lincosamide nucleotidyltransferases	LNUA	calf#1	colostrum
	CARD|phgb|AP009048|1191352-1192024|ARO:3000834|phoP|Multi-drug_resistance|Multi-drug_efflux_pumps|PHOP|RequiresSNPConfirmation	DMJL002_1-3	0.0132198	Multi-drug resistance	Multi-drug efflux pumps	PHOP	calf#2	colostrum
	CARD|phgb|AP009048|1191352-1192024|ARO:3000834|phoP|Multi-drug_resistance|Multi-drug_efflux_pumps|PHOP|RequiresSNPConfirmation	DMJL002_1-5	0.0205966	Multi-drug resistance	Multi-drug efflux pumps	PHOP	calf#3	colostrum
	CARD|phgb|AP009048|1191352-1192024|ARO:3000834|phoP|Multi-drug_resistance|Multi-drug_efflux_pumps|PHOP|RequiresSNPConfirmation	C	0.025697	Multi-drug resistance	Multi-drug efflux pumps	PHOP	calf#3	feces
	CARD|phgb|AP009048|1191352-1192024|ARO:3000834|phoP|Multi-drug_resistance|Multi-drug_efflux_pumps|PHOP|RequiresSNPConfirmation	B	0.0481871	Multi-drug resistance	Multi-drug efflux pumps	PHOP	calf#2	feces
	CARD|phgb|AP009048|1191352-1192024|ARO:3000834|phoP|Multi-drug_resistance|Multi-drug_efflux_pumps|PHOP|RequiresSNPConfirmation	DMJL002_1-6	0.0150779	Multi-drug resistance	Multi-drug efflux pumps	PHOP	calf#3	colostrum
	CARD|phgb|AP009048|1191352-1192024|ARO:3000834|phoP|Multi-drug_resistance|Multi-drug_efflux_pumps|PHOP|RequiresSNPConfirmation	DMJL002_1-4	0.0114777	Multi-drug resistance	Multi-drug efflux pumps	PHOP	calf#2	colostrum
	CARD|phgb|AP009048|1191352-1192024|ARO:3000834|phoP|Multi-drug_resistance|Multi-drug_efflux_pumps|PHOP|RequiresSNPConfirmation	DMJL002_1-2	0.0188742	Multi-drug resistance	Multi-drug efflux pumps	PHOP	calf#1	colostrum
	CARD|phgb|AP009048|1191352-1192024|ARO:3000834|phoP|Multi-drug_resistance|Multi-drug_efflux_pumps|PHOP|RequiresSNPConfirmation	A	0.0396741	Multi-drug resistance	Multi-drug efflux pumps	PHOP	calf#1	feces
	CARD|phgb|AP009048|2165012-2166416|ARO:3000829|baeS|Multi-drug_resistance|MDR_regulator|BAES	DMJL002_1-5	0.0182139	Multi-drug resistance	MDR regulator	BAES	calf#3	colostrum
	CARD|phgb|AP009048|2165012-2166416|ARO:3000829|baeS|Multi-drug_resistance|MDR_regulator|BAES	DMJL002_1-6	0.0252244	Multi-drug resistance	MDR regulator	BAES	calf#3	colostrum
	CARD|phgb|AP009048|2165012-2166416|ARO:3000829|baeS|Multi-drug_resistance|MDR_regulator|BAES	B	0.0845759	Multi-drug resistance	MDR regulator	BAES	calf#2	feces
	CARD|phgb|AP009048|2165012-2166416|ARO:3000829|baeS|Multi-drug_resistance|MDR_regulator|BAES	DMJL002_1-2	0.0245963	Multi-drug resistance	MDR regulator	BAES	calf#1	colostrum
	CARD|phgb|AP009048|2165012-2166416|ARO:3000829|baeS|Multi-drug_resistance|MDR_regulator|BAES	DMJL002_1-4	0.0249518	Multi-drug resistance	MDR regulator	BAES	calf#2	colostrum
	CARD|phgb|AP009048|2165012-2166416|ARO:3000829|baeS|Multi-drug_resistance|MDR_regulator|BAES	DMJL002_1-3	0.0307981	Multi-drug resistance	MDR regulator	BAES	calf#2	colostrum
	CARD|phgb|AP009048|2165012-2166416|ARO:3000829|baeS|Multi-drug_resistance|MDR_regulator|BAES	DMJL002_1-1	0.013039	Multi-drug resistance	MDR regulator	BAES	calf#1	colostrum
	CARD|phgb|AP009048|2165012-2166416|ARO:3000829|baeS|Multi-drug_resistance|MDR_regulator|BAES	A	0.0673477	Multi-drug resistance	MDR regulator	BAES	calf#1	feces
	CARD|phgb|AP009048|2165012-2166416|ARO:3000829|baeS|Multi-drug_resistance|MDR_regulator|BAES	C	0.0547836	Multi-drug resistance	MDR regulator	BAES	calf#3	feces
	CARD|phgb|AP009048|2810082-2811255|ARO:3000027|emrA|Multi-drug_resistance|Multi-drug_efflux_pumps|EMRA	DMJL002_1-5	0.0208894	Multi-drug resistance	Multi-drug efflux pumps	EMRA	calf#3	colostrum
	CARD|phgb|AP009048|2810082-2811255|ARO:3000027|emrA|Multi-drug_resistance|Multi-drug_efflux_pumps|EMRA	DMJL002_1-3	0.0223904	Multi-drug resistance	Multi-drug efflux pumps	EMRA	calf#2	colostrum
	CARD|phgb|AP009048|2810082-2811255|ARO:3000027|emrA|Multi-drug_resistance|Multi-drug_efflux_pumps|EMRA	B	0.102866	Multi-drug resistance	Multi-drug efflux pumps	EMRA	calf#2	feces
	CARD|phgb|AP009048|2810082-2811255|ARO:3000027|emrA|Multi-drug_resistance|Multi-drug_efflux_pumps|EMRA	A	0.0778062	Multi-drug resistance	Multi-drug efflux pumps	EMRA	calf#1	feces
	CARD|phgb|AP009048|2810082-2811255|ARO:3000027|emrA|Multi-drug_resistance|Multi-drug_efflux_pumps|EMRA	DMJL002_1-4	0.0248001	Multi-drug resistance	Multi-drug efflux pumps	EMRA	calf#2	colostrum
	CARD|phgb|AP009048|2810082-2811255|ARO:3000027|emrA|Multi-drug_resistance|Multi-drug_efflux_pumps|EMRA	C	0.0574713	Multi-drug resistance	Multi-drug efflux pumps	EMRA	calf#3	feces
	CARD|phgb|AP009048|2810082-2811255|ARO:3000027|emrA|Multi-drug_resistance|Multi-drug_efflux_pumps|EMRA	DMJL002_1-6	0.0321228	Multi-drug resistance	Multi-drug efflux pumps	EMRA	calf#3	colostrum
	CARD|phgb|AP009048|2810082-2811255|ARO:3000027|emrA|Multi-drug_resistance|Multi-drug_efflux_pumps|EMRA	DMJL002_1-1	0.0240571	Multi-drug resistance	Multi-drug efflux pumps	EMRA	calf#1	colostrum
	CARD|phgb|AP009048|2810082-2811255|ARO:3000027|emrA|Multi-drug_resistance|Multi-drug_efflux_pumps|EMRA	DMJL002_1-2	0.0299133	Multi-drug resistance	Multi-drug efflux pumps	EMRA	calf#1	colostrum
	CARD|phgb|AP009048|3980025-3981183|ARO:3000795|mdtE|Multi-drug_resistance|Multi-drug_efflux_pumps|MDTE	C	0.0674623	Multi-drug resistance	Multi-drug efflux pumps	MDTE	calf#3	feces
	CARD|phgb|AP009048|3980025-3981183|ARO:3000795|mdtE|Multi-drug_resistance|Multi-drug_efflux_pumps|MDTE	DMJL002_1-3	0.0307055	Multi-drug resistance	Multi-drug efflux pumps	MDTE	calf#2	colostrum
	CARD|phgb|AP009048|3980025-3981183|ARO:3000795|mdtE|Multi-drug_resistance|Multi-drug_efflux_pumps|MDTE	DMJL002_1-4	0.0276845	Multi-drug resistance	Multi-drug efflux pumps	MDTE	calf#2	colostrum
	CARD|phgb|AP009048|3980025-3981183|ARO:3000795|mdtE|Multi-drug_resistance|Multi-drug_efflux_pumps|MDTE	DMJL002_1-1	0.0125135	Multi-drug resistance	Multi-drug efflux pumps	MDTE	calf#1	colostrum
	CARD|phgb|AP009048|3980025-3981183|ARO:3000795|mdtE|Multi-drug_resistance|Multi-drug_efflux_pumps|MDTE	A	0.107711	Multi-drug resistance	Multi-drug efflux pumps	MDTE	calf#1	feces
	CARD|phgb|AP009048|3980025-3981183|ARO:3000795|mdtE|Multi-drug_resistance|Multi-drug_efflux_pumps|MDTE	DMJL002_1-5	0.0229998	Multi-drug resistance	Multi-drug efflux pumps	MDTE	calf#3	colostrum
	CARD|phgb|AP009048|3980025-3981183|ARO:3000795|mdtE|Multi-drug_resistance|Multi-drug_efflux_pumps|MDTE	DMJL002_1-2	0.0278828	Multi-drug resistance	Multi-drug efflux pumps	MDTE	calf#1	colostrum
	CARD|phgb|AP009048|3980025-3981183|ARO:3000795|mdtE|Multi-drug_resistance|Multi-drug_efflux_pumps|MDTE	B	0.112759	Multi-drug resistance	Multi-drug efflux pumps	MDTE	calf#2	feces
	CARD|phgb|AP009048|3980025-3981183|ARO:3000795|mdtE|Multi-drug_resistance|Multi-drug_efflux_pumps|MDTE	DMJL002_1-6	0.031101	Multi-drug resistance	Multi-drug efflux pumps	MDTE	calf#3	colostrum
	CARD|phgb|AP009048|4153663-4154296|ARO:3000518|CRP|Multi-drug_resistance|MDR_regulator|CRP	DMJL002_1-5	0.0319545	Multi-drug resistance	MDR regulator	CRP	calf#3	colostrum
	CARD|phgb|AP009048|4153663-4154296|ARO:3000518|CRP|Multi-drug_resistance|MDR_regulator|CRP	C	0.0706917	Multi-drug resistance	MDR regulator	CRP	calf#3	feces
	CARD|phgb|AP009048|4153663-4154296|ARO:3000518|CRP|Multi-drug_resistance|MDR_regulator|CRP	DMJL002_1-1	0.0192638	Multi-drug resistance	MDR regulator	CRP	calf#1	colostrum
	CARD|phgb|AP009048|4153663-4154296|ARO:3000518|CRP|Multi-drug_resistance|MDR_regulator|CRP	DMJL002_1-4	0.0346768	Multi-drug resistance	MDR regulator	CRP	calf#2	colostrum
	CARD|phgb|AP009048|4153663-4154296|ARO:3000518|CRP|Multi-drug_resistance|MDR_regulator|CRP	DMJL002_1-3	0.0357204	Multi-drug resistance	MDR regulator	CRP	calf#2	colostrum
	CARD|phgb|AP009048|4153663-4154296|ARO:3000518|CRP|Multi-drug_resistance|MDR_regulator|CRP	A	0.113414	Multi-drug resistance	MDR regulator	CRP	calf#1	feces
	CARD|phgb|AP009048|4153663-4154296|ARO:3000518|CRP|Multi-drug_resistance|MDR_regulator|CRP	DMJL002_1-2	0.038008	Multi-drug resistance	MDR regulator	CRP	calf#1	colostrum
	CARD|phgb|AP009048|4153663-4154296|ARO:3000518|CRP|Multi-drug_resistance|MDR_regulator|CRP	B	0.13055	Multi-drug resistance	MDR regulator	CRP	calf#2	feces
	CARD|phgb|AP009048|4153663-4154296|ARO:3000518|CRP|Multi-drug_resistance|MDR_regulator|CRP	DMJL002_1-6	0.0384608	Multi-drug resistance	MDR regulator	CRP	calf#3	colostrum
	CARD|phgb|AP009048|4303042-4304509|ARO:3003550|mdtP|Multi-drug_resistance|Multi-drug_efflux_pumps|MDTP	B	0.128349	Multi-drug resistance	Multi-drug efflux pumps	MDTP	calf#2	feces
	CARD|phgb|AP009048|4303042-4304509|ARO:3003550|mdtP|Multi-drug_resistance|Multi-drug_efflux_pumps|MDTP	C	0.0778722	Multi-drug resistance	Multi-drug efflux pumps	MDTP	calf#3	feces
	CARD|phgb|AP009048|4303042-4304509|ARO:3003550|mdtP|Multi-drug_resistance|Multi-drug_efflux_pumps|MDTP	DMJL002_1-4	0.0247073	Multi-drug resistance	Multi-drug efflux pumps	MDTP	calf#2	colostrum
	CARD|phgb|AP009048|4303042-4304509|ARO:3003550|mdtP|Multi-drug_resistance|Multi-drug_efflux_pumps|MDTP	DMJL002_1-2	0.0292868	Multi-drug resistance	Multi-drug efflux pumps	MDTP	calf#1	colostrum
	CARD|phgb|AP009048|4303042-4304509|ARO:3003550|mdtP|Multi-drug_resistance|Multi-drug_efflux_pumps|MDTP	DMJL002_1-3	0.0361126	Multi-drug resistance	Multi-drug efflux pumps	MDTP	calf#2	colostrum
	CARD|phgb|AP009048|4303042-4304509|ARO:3003550|mdtP|Multi-drug_resistance|Multi-drug_efflux_pumps|MDTP	DMJL002_1-5	0.0152636	Multi-drug resistance	Multi-drug efflux pumps	MDTP	calf#3	colostrum
	CARD|phgb|AP009048|4303042-4304509|ARO:3003550|mdtP|Multi-drug_resistance|Multi-drug_efflux_pumps|MDTP	DMJL002_1-1	0.0218539	Multi-drug resistance	Multi-drug efflux pumps	MDTP	calf#1	colostrum
	CARD|phgb|AP009048|4303042-4304509|ARO:3003550|mdtP|Multi-drug_resistance|Multi-drug_efflux_pumps|MDTP	A	0.0980293	Multi-drug resistance	Multi-drug efflux pumps	MDTP	calf#1	feces
	CARD|phgb|AP009048|4303042-4304509|ARO:3003550|mdtP|Multi-drug_resistance|Multi-drug_efflux_pumps|MDTP	DMJL002_1-6	0.0329338	Multi-drug resistance	Multi-drug efflux pumps	MDTP	calf#3	colostrum
	CARD|phgb|AP009048|4304505-4306557|ARO:3003549|mdtO|Multi-drug_resistance|Multi-drug_efflux_pumps|MDTO	B	0.111808	Multi-drug resistance	Multi-drug efflux pumps	MDTO	calf#2	feces
	CARD|phgb|AP009048|4304505-4306557|ARO:3003549|mdtO|Multi-drug_resistance|Multi-drug_efflux_pumps|MDTO	DMJL002_1-1	0.0223195	Multi-drug resistance	Multi-drug efflux pumps	MDTO	calf#1	colostrum
	CARD|phgb|AP009048|4304505-4306557|ARO:3003549|mdtO|Multi-drug_resistance|Multi-drug_efflux_pumps|MDTO	C	0.0732398	Multi-drug resistance	Multi-drug efflux pumps	MDTO	calf#3	feces
	CARD|phgb|AP009048|4304505-4306557|ARO:3003549|mdtO|Multi-drug_resistance|Multi-drug_efflux_pumps|MDTO	DMJL002_1-3	0.0293647	Multi-drug resistance	Multi-drug efflux pumps	MDTO	calf#2	colostrum
	CARD|phgb|AP009048|4304505-4306557|ARO:3003549|mdtO|Multi-drug_resistance|Multi-drug_efflux_pumps|MDTO	DMJL002_1-4	0.0246132	Multi-drug resistance	Multi-drug efflux pumps	MDTO	calf#2	colostrum
	CARD|phgb|AP009048|4304505-4306557|ARO:3003549|mdtO|Multi-drug_resistance|Multi-drug_efflux_pumps|MDTO	DMJL002_1-5	0.0176672	Multi-drug resistance	Multi-drug efflux pumps	MDTO	calf#3	colostrum
	CARD|phgb|AP009048|4304505-4306557|ARO:3003549|mdtO|Multi-drug_resistance|Multi-drug_efflux_pumps|MDTO	A	0.0921115	Multi-drug resistance	Multi-drug efflux pumps	MDTO	calf#1	feces
	CARD|phgb|AP009048|4304505-4306557|ARO:3003549|mdtO|Multi-drug_resistance|Multi-drug_efflux_pumps|MDTO	DMJL002_1-2	0.0259443	Multi-drug resistance	Multi-drug efflux pumps	MDTO	calf#1	colostrum
	CARD|phgb|AP009048|4304505-4306557|ARO:3003549|mdtO|Multi-drug_resistance|Multi-drug_efflux_pumps|MDTO	DMJL002_1-6	0.030778	Multi-drug resistance	Multi-drug efflux pumps	MDTO	calf#3	colostrum
	CARD|phgb|AP009048|4306556-4307588|ARO:3003548|mdtN|Multi-drug_resistance|Multi-drug_efflux_pumps|MDTN	C	0.0677395	Multi-drug resistance	Multi-drug efflux pumps	MDTN	calf#3	feces
	CARD|phgb|AP009048|4306556-4307588|ARO:3003548|mdtN|Multi-drug_resistance|Multi-drug_efflux_pumps|MDTN	DMJL002_1-2	0.0320382	Multi-drug resistance	Multi-drug efflux pumps	MDTN	calf#1	colostrum
	CARD|phgb|AP009048|4306556-4307588|ARO:3003548|mdtN|Multi-drug_resistance|Multi-drug_efflux_pumps|MDTN	DMJL002_1-4	0.0380006	Multi-drug resistance	Multi-drug efflux pumps	MDTN	calf#2	colostrum
	CARD|phgb|AP009048|4306556-4307588|ARO:3003548|mdtN|Multi-drug_resistance|Multi-drug_efflux_pumps|MDTN	DMJL002_1-3	0.0337005	Multi-drug resistance	Multi-drug efflux pumps	MDTN	calf#2	colostrum
	CARD|phgb|AP009048|4306556-4307588|ARO:3003548|mdtN|Multi-drug_resistance|Multi-drug_efflux_pumps|MDTN	DMJL002_1-1	0.0229294	Multi-drug resistance	Multi-drug efflux pumps	MDTN	calf#1	colostrum
	CARD|phgb|AP009048|4306556-4307588|ARO:3003548|mdtN|Multi-drug_resistance|Multi-drug_efflux_pumps|MDTN	B	0.127105	Multi-drug resistance	Multi-drug efflux pumps	MDTN	calf#2	feces
	CARD|phgb|AP009048|4306556-4307588|ARO:3003548|mdtN|Multi-drug_resistance|Multi-drug_efflux_pumps|MDTN	A	0.0916894	Multi-drug resistance	Multi-drug efflux pumps	MDTN	calf#1	feces
	CARD|phgb|AP009048|4306556-4307588|ARO:3003548|mdtN|Multi-drug_resistance|Multi-drug_efflux_pumps|MDTN	DMJL002_1-6	0.0352219	Multi-drug resistance	Multi-drug efflux pumps	MDTN	calf#3	colostrum
	CARD|phgb|AP009048|4306556-4307588|ARO:3003548|mdtN|Multi-drug_resistance|Multi-drug_efflux_pumps|MDTN	DMJL002_1-5	0.0258302	Multi-drug resistance	Multi-drug efflux pumps	MDTN	calf#3	colostrum
	CARD|phgb|AP009048|4337959-4338628|ARO:3003582|PmrA|Cationic_antimicrobial_peptides|Polymyxin_B_resistance_regulator|pmrA	DMJL002_1-5	0.0302375	Cationic antimicrobial peptides	Polymyxin B resistance regulator	pmrA	calf#3	colostrum
	CARD|phgb|AP009048|4337959-4338628|ARO:3003582|PmrA|Cationic_antimicrobial_peptides|Polymyxin_B_resistance_regulator|pmrA	DMJL002_1-2	0.0276016	Cationic antimicrobial peptides	Polymyxin B resistance regulator	pmrA	calf#1	colostrum
	CARD|phgb|AP009048|4337959-4338628|ARO:3003582|PmrA|Cationic_antimicrobial_peptides|Polymyxin_B_resistance_regulator|pmrA	B	0.10981	Cationic antimicrobial peptides	Polymyxin B resistance regulator	pmrA	calf#2	feces
	CARD|phgb|AP009048|4337959-4338628|ARO:3003582|PmrA|Cationic_antimicrobial_peptides|Polymyxin_B_resistance_regulator|pmrA	DMJL002_1-1	0.0250644	Cationic antimicrobial peptides	Polymyxin B resistance regulator	pmrA	calf#1	colostrum
	CARD|phgb|AP009048|4337959-4338628|ARO:3003582|PmrA|Cationic_antimicrobial_peptides|Polymyxin_B_resistance_regulator|pmrA	A	0.0901909	Cationic antimicrobial peptides	Polymyxin B resistance regulator	pmrA	calf#1	feces
	CARD|phgb|AP009048|4337959-4338628|ARO:3003582|PmrA|Cationic_antimicrobial_peptides|Polymyxin_B_resistance_regulator|pmrA	DMJL002_1-4	0.0372478	Cationic antimicrobial peptides	Polymyxin B resistance regulator	pmrA	calf#2	colostrum
	CARD|phgb|AP009048|4337959-4338628|ARO:3003582|PmrA|Cationic_antimicrobial_peptides|Polymyxin_B_resistance_regulator|pmrA	DMJL002_1-6	0.0275782	Cationic antimicrobial peptides	Polymyxin B resistance regulator	pmrA	calf#3	colostrum
	CARD|phgb|AP009048|4337959-4338628|ARO:3003582|PmrA|Cationic_antimicrobial_peptides|Polymyxin_B_resistance_regulator|pmrA	DMJL002_1-3	0.0313867	Cationic antimicrobial peptides	Polymyxin B resistance regulator	pmrA	calf#2	colostrum
	CARD|phgb|AP009048|4337959-4338628|ARO:3003582|PmrA|Cationic_antimicrobial_peptides|Polymyxin_B_resistance_regulator|pmrA	C	0.071983	Cationic antimicrobial peptides	Polymyxin B resistance regulator	pmrA	calf#3	feces
	CARD|phgb|AP009048|4338624-4340268|ARO:3003576|PmrC|Cationic_antimicrobial_peptides|Lipid_A_modification|PMRC	DMJL002_1-2	0.0247551	Cationic antimicrobial peptides	Lipid A modification	PMRC	calf#1	colostrum
	CARD|phgb|AP009048|4338624-4340268|ARO:3003576|PmrC|Cationic_antimicrobial_peptides|Lipid_A_modification|PMRC	DMJL002_1-3	0.029009	Cationic antimicrobial peptides	Lipid A modification	PMRC	calf#2	colostrum
	CARD|phgb|AP009048|4338624-4340268|ARO:3003576|PmrC|Cationic_antimicrobial_peptides|Lipid_A_modification|PMRC	DMJL002_1-6	0.027805	Cationic antimicrobial peptides	Lipid A modification	PMRC	calf#3	colostrum
	CARD|phgb|AP009048|4338624-4340268|ARO:3003576|PmrC|Cationic_antimicrobial_peptides|Lipid_A_modification|PMRC	DMJL002_1-4	0.0245623	Cationic antimicrobial peptides	Lipid A modification	PMRC	calf#2	colostrum
	CARD|phgb|AP009048|4338624-4340268|ARO:3003576|PmrC|Cationic_antimicrobial_peptides|Lipid_A_modification|PMRC	C	0.0613019	Cationic antimicrobial peptides	Lipid A modification	PMRC	calf#3	feces
	CARD|phgb|AP009048|4338624-4340268|ARO:3003576|PmrC|Cationic_antimicrobial_peptides|Lipid_A_modification|PMRC	B	0.112106	Cationic antimicrobial peptides	Lipid A modification	PMRC	calf#2	feces
	CARD|phgb|AP009048|4338624-4340268|ARO:3003576|PmrC|Cationic_antimicrobial_peptides|Lipid_A_modification|PMRC	A	0.0905542	Cationic antimicrobial peptides	Lipid A modification	PMRC	calf#1	feces
	CARD|phgb|AP009048|4338624-4340268|ARO:3003576|PmrC|Cationic_antimicrobial_peptides|Lipid_A_modification|PMRC	DMJL002_1-5	0.023983	Cationic antimicrobial peptides	Lipid A modification	PMRC	calf#3	colostrum
	CARD|phgb|AP009048|4338624-4340268|ARO:3003576|PmrC|Cationic_antimicrobial_peptides|Lipid_A_modification|PMRC	DMJL002_1-1	0.0199532	Cationic antimicrobial peptides	Lipid A modification	PMRC	calf#1	colostrum
	CARD|phgb|AY055428|20268-21084|ARO:3000412|sul2|Sulfonamides|Sulfonamide-resistant_dihydropteroate_synthases|SULII	DMJL002_1-2	0.00434416	Sulfonamides	Sulfonamide-resistant dihydropteroate synthases	SULII	calf#1	colostrum
	CARD|phgb|AY928180|0-495|ARO:3002837|lnuC|MLS|Lincosamide_nucleotidyltransferases|LNUC	A	0.0094633	MLS	Lincosamide nucleotidyltransferases	LNUC	calf#1	feces
	CARD|phgb|BX664015|103017-103833|ARO:3002641|APH3-PRIME-Ia|Aminoglycosides|Aminoglycoside_O-phosphotransferases|APH3-PRIME	DMJL002_1-6	0.00203916	Aminoglycosides	Aminoglycoside O-phosphotransferases	APH3-PRIME	calf#3	colostrum
	CARD|phgb|BX664015|204137-204554|ARO:3000168|tetD|Tetracyclines|Tetracycline_resistance_major_facilitator_superfamily_MFS_efflux_pumps|TETD	B	0.0138956	Tetracyclines	Tetracycline resistance major facilitator superfamily MFS efflux pumps	TETD	calf#2	feces
	CARD|phgb|CP000034|2662758-2663289|ARO:3000516|emrR|Multi-drug_resistance|MDR_regulator|EMRR	DMJL002_1-3	0.038008	Multi-drug resistance	MDR regulator	EMRR	calf#2	colostrum
	CARD|phgb|CP000034|2662758-2663289|ARO:3000516|emrR|Multi-drug_resistance|MDR_regulator|EMRR	DMJL002_1-4	0.0402084	Multi-drug resistance	MDR regulator	EMRR	calf#2	colostrum
	CARD|phgb|CP000034|2662758-2663289|ARO:3000516|emrR|Multi-drug_resistance|MDR_regulator|EMRR	B	0.0923477	Multi-drug resistance	MDR regulator	EMRR	calf#2	feces
	CARD|phgb|CP000034|2662758-2663289|ARO:3000516|emrR|Multi-drug_resistance|MDR_regulator|EMRR	A	0.0660385	Multi-drug resistance	MDR regulator	EMRR	calf#1	feces
	CARD|phgb|CP000034|2662758-2663289|ARO:3000516|emrR|Multi-drug_resistance|MDR_regulator|EMRR	C	0.0586054	Multi-drug resistance	MDR regulator	EMRR	calf#3	feces
	CARD|phgb|CP000034|2662758-2663289|ARO:3000516|emrR|Multi-drug_resistance|MDR_regulator|EMRR	DMJL002_1-6	0.0321698	Multi-drug resistance	MDR regulator	EMRR	calf#3	colostrum
	CARD|phgb|CP000034|2662758-2663289|ARO:3000516|emrR|Multi-drug_resistance|MDR_regulator|EMRR	DMJL002_1-5	0.0200427	Multi-drug resistance	MDR regulator	EMRR	calf#3	colostrum
	CARD|phgb|CP000034|2662758-2663289|ARO:3000516|emrR|Multi-drug_resistance|MDR_regulator|EMRR	DMJL002_1-2	0.0284412	Multi-drug resistance	MDR regulator	EMRR	calf#1	colostrum
	CARD|phgb|CP000034|2662758-2663289|ARO:3000516|emrR|Multi-drug_resistance|MDR_regulator|EMRR	DMJL002_1-1	0.0330009	Multi-drug resistance	MDR regulator	EMRR	calf#1	colostrum
	CARD|phgb|D78168|1591-3130|ARO:3000254|emrY|Multi-drug_resistance|Multi-drug_efflux_pumps|EMRY	DMJL002_1-5	0.0138477	Multi-drug resistance	Multi-drug efflux pumps	EMRY	calf#3	colostrum
	CARD|phgb|D78168|1591-3130|ARO:3000254|emrY|Multi-drug_resistance|Multi-drug_efflux_pumps|EMRY	C	0.0582059	Multi-drug resistance	Multi-drug efflux pumps	EMRY	calf#3	feces
	CARD|phgb|D78168|1591-3130|ARO:3000254|emrY|Multi-drug_resistance|Multi-drug_efflux_pumps|EMRY	DMJL002_1-4	0.0216069	Multi-drug resistance	Multi-drug efflux pumps	EMRY	calf#2	colostrum
	CARD|phgb|D78168|1591-3130|ARO:3000254|emrY|Multi-drug_resistance|Multi-drug_efflux_pumps|EMRY	A	0.0793903	Multi-drug resistance	Multi-drug efflux pumps	EMRY	calf#1	feces
	CARD|phgb|D78168|1591-3130|ARO:3000254|emrY|Multi-drug_resistance|Multi-drug_efflux_pumps|EMRY	DMJL002_1-3	0.0246845	Multi-drug resistance	Multi-drug efflux pumps	EMRY	calf#2	colostrum
	CARD|phgb|D78168|1591-3130|ARO:3000254|emrY|Multi-drug_resistance|Multi-drug_efflux_pumps|EMRY	B	0.0919341	Multi-drug resistance	Multi-drug efflux pumps	EMRY	calf#2	feces
	CARD|phgb|D78168|1591-3130|ARO:3000254|emrY|Multi-drug_resistance|Multi-drug_efflux_pumps|EMRY	DMJL002_1-1	0.013383	Multi-drug resistance	Multi-drug efflux pumps	EMRY	calf#1	colostrum
	CARD|phgb|D78168|1591-3130|ARO:3000254|emrY|Multi-drug_resistance|Multi-drug_efflux_pumps|EMRY	DMJL002_1-6	0.0230132	Multi-drug resistance	Multi-drug efflux pumps	EMRY	calf#3	colostrum
	CARD|phgb|D78168|1591-3130|ARO:3000254|emrY|Multi-drug_resistance|Multi-drug_efflux_pumps|EMRY	DMJL002_1-2	0.0213484	Multi-drug resistance	Multi-drug efflux pumps	EMRY	calf#1	colostrum
	CARD|phgb|D78168|536-1592|ARO:3000206|emrK|Multi-drug_resistance|Multi-drug_efflux_pumps|EMRK	B	0.0952489	Multi-drug resistance	Multi-drug efflux pumps	EMRK	calf#2	feces
	CARD|phgb|D78168|536-1592|ARO:3000206|emrK|Multi-drug_resistance|Multi-drug_efflux_pumps|EMRK	C	0.0447061	Multi-drug resistance	Multi-drug efflux pumps	EMRK	calf#3	feces
	CARD|phgb|D78168|536-1592|ARO:3000206|emrK|Multi-drug_resistance|Multi-drug_efflux_pumps|EMRK	DMJL002_1-4	0.0157402	Multi-drug resistance	Multi-drug efflux pumps	EMRK	calf#2	colostrum
	CARD|phgb|D78168|536-1592|ARO:3000206|emrK|Multi-drug_resistance|Multi-drug_efflux_pumps|EMRK	DMJL002_1-5	0.0221929	Multi-drug resistance	Multi-drug efflux pumps	EMRK	calf#3	colostrum
	CARD|phgb|D78168|536-1592|ARO:3000206|emrK|Multi-drug_resistance|Multi-drug_efflux_pumps|EMRK	DMJL002_1-3	0.0225733	Multi-drug resistance	Multi-drug efflux pumps	EMRK	calf#2	colostrum
	CARD|phgb|D78168|536-1592|ARO:3000206|emrK|Multi-drug_resistance|Multi-drug_efflux_pumps|EMRK	DMJL002_1-1	0.0137211	Multi-drug resistance	Multi-drug efflux pumps	EMRK	calf#1	colostrum
	CARD|phgb|D78168|536-1592|ARO:3000206|emrK|Multi-drug_resistance|Multi-drug_efflux_pumps|EMRK	DMJL002_1-2	0.018026	Multi-drug resistance	Multi-drug efflux pumps	EMRK	calf#1	colostrum
	CARD|phgb|D78168|536-1592|ARO:3000206|emrK|Multi-drug_resistance|Multi-drug_efflux_pumps|EMRK	A	0.0713507	Multi-drug resistance	Multi-drug efflux pumps	EMRK	calf#1	feces
	CARD|phgb|D78168|536-1592|ARO:3000206|emrK|Multi-drug_resistance|Multi-drug_efflux_pumps|EMRK	DMJL002_1-6	0.0242155	Multi-drug resistance	Multi-drug efflux pumps	EMRK	calf#3	colostrum
	CARD|phgb|FJ768952|0-1488|ARO:3000237|tolC|Multi-drug_resistance|Multi-drug_efflux_pumps|TOLC	DMJL002_1-2	0.0274926	Multi-drug resistance	Multi-drug efflux pumps	TOLC	calf#1	colostrum
	CARD|phgb|FJ768952|0-1488|ARO:3000237|tolC|Multi-drug_resistance|Multi-drug_efflux_pumps|TOLC	DMJL002_1-5	0.0121818	Multi-drug resistance	Multi-drug efflux pumps	TOLC	calf#3	colostrum
	CARD|phgb|FJ768952|0-1488|ARO:3000237|tolC|Multi-drug_resistance|Multi-drug_efflux_pumps|TOLC	B	0.110273	Multi-drug resistance	Multi-drug efflux pumps	TOLC	calf#2	feces
	CARD|phgb|FJ768952|0-1488|ARO:3000237|tolC|Multi-drug_resistance|Multi-drug_efflux_pumps|TOLC	DMJL002_1-1	0.0133377	Multi-drug resistance	Multi-drug efflux pumps	TOLC	calf#1	colostrum
	CARD|phgb|FJ768952|0-1488|ARO:3000237|tolC|Multi-drug_resistance|Multi-drug_efflux_pumps|TOLC	A	0.0916089	Multi-drug resistance	Multi-drug efflux pumps	TOLC	calf#1	feces
	CARD|phgb|FJ768952|0-1488|ARO:3000237|tolC|Multi-drug_resistance|Multi-drug_efflux_pumps|TOLC	DMJL002_1-3	0.0258189	Multi-drug resistance	Multi-drug efflux pumps	TOLC	calf#2	colostrum
	CARD|phgb|FJ768952|0-1488|ARO:3000237|tolC|Multi-drug_resistance|Multi-drug_efflux_pumps|TOLC	C	0.0705527	Multi-drug resistance	Multi-drug efflux pumps	TOLC	calf#3	feces
	CARD|phgb|FJ768952|0-1488|ARO:3000237|tolC|Multi-drug_resistance|Multi-drug_efflux_pumps|TOLC	DMJL002_1-6	0.0314512	Multi-drug resistance	Multi-drug efflux pumps	TOLC	calf#3	colostrum
	CARD|phgb|FJ768952|0-1488|ARO:3000237|tolC|Multi-drug_resistance|Multi-drug_efflux_pumps|TOLC	DMJL002_1-4	0.0251573	Multi-drug resistance	Multi-drug efflux pumps	TOLC	calf#2	colostrum
	CARD|phgb|JQ727667|0-870|ARO:3000825|robA|Multi-drug_resistance|MDR_regulator|ROBA	A	0.00349979	Multi-drug resistance	MDR regulator	ROBA	calf#1	feces
	CARD|phgb|JQ727668|0-375|ARO:3000823|ramA|Multi-drug_resistance|MDR_regulator|RAMA	A	0.00187373	Multi-drug resistance	MDR regulator	RAMA	calf#1	feces
	CARD|phgb|NC_002156|1429-2290|ARO:3000979|TEM-116|betalactams|Class_A_betalactamases|TEM	DMJL002_1-3	0.0609892	betalactams	Class A betalactamases	TEM	calf#2	colostrum
	CARD|phgb|NC_002695|1737553-1737967|ARO:3000676|H-NS|Multi-drug_resistance|MDR_regulator|HNS	DMJL002_1-5	0.0256932	Multi-drug resistance	MDR regulator	HNS	calf#3	colostrum
	CARD|phgb|NC_002695|1737553-1737967|ARO:3000676|H-NS|Multi-drug_resistance|MDR_regulator|HNS	A	0.059824	Multi-drug resistance	MDR regulator	HNS	calf#1	feces
	CARD|phgb|NC_002695|1737553-1737967|ARO:3000676|H-NS|Multi-drug_resistance|MDR_regulator|HNS	B	0.0810603	Multi-drug resistance	MDR regulator	HNS	calf#2	feces
	CARD|phgb|NC_002695|1737553-1737967|ARO:3000676|H-NS|Multi-drug_resistance|MDR_regulator|HNS	C	0.0451941	Multi-drug resistance	MDR regulator	HNS	calf#3	feces
	CARD|phgb|NC_002695|1737553-1737967|ARO:3000676|H-NS|Multi-drug_resistance|MDR_regulator|HNS	DMJL002_1-2	0.0270071	Multi-drug resistance	MDR regulator	HNS	calf#1	colostrum
	CARD|phgb|NC_002695|1737553-1737967|ARO:3000676|H-NS|Multi-drug_resistance|MDR_regulator|HNS	DMJL002_1-6	0.0339404	Multi-drug resistance	MDR regulator	HNS	calf#3	colostrum
	CARD|phgb|NC_002695|1737553-1737967|ARO:3000676|H-NS|Multi-drug_resistance|MDR_regulator|HNS	DMJL002_1-1	0.0220721	Multi-drug resistance	MDR regulator	HNS	calf#1	colostrum
	CARD|phgb|NC_002695|1737553-1737967|ARO:3000676|H-NS|Multi-drug_resistance|MDR_regulator|HNS	DMJL002_1-3	0.0360554	Multi-drug resistance	MDR regulator	HNS	calf#2	colostrum
	CARD|phgb|NC_002695|1737553-1737967|ARO:3000676|H-NS|Multi-drug_resistance|MDR_regulator|HNS	DMJL002_1-4	0.020045	Multi-drug resistance	MDR regulator	HNS	calf#2	colostrum
	CARD|phgb|NC_002695|3211891-3212506|ARO:3000832|evgA|Multi-drug_resistance|MDR_regulator|EVGA	DMJL002_1-2	0.0245628	Multi-drug resistance	MDR regulator	EVGA	calf#1	colostrum
	CARD|phgb|NC_002695|3211891-3212506|ARO:3000832|evgA|Multi-drug_resistance|MDR_regulator|EVGA	DMJL002_1-6	0.0258161	Multi-drug resistance	MDR regulator	EVGA	calf#3	colostrum
	CARD|phgb|NC_002695|3211891-3212506|ARO:3000832|evgA|Multi-drug_resistance|MDR_regulator|EVGA	C	0.0632672	Multi-drug resistance	MDR regulator	EVGA	calf#3	feces
	CARD|phgb|NC_002695|3211891-3212506|ARO:3000832|evgA|Multi-drug_resistance|MDR_regulator|EVGA	B	0.102149	Multi-drug resistance	MDR regulator	EVGA	calf#2	feces
	CARD|phgb|NC_002695|3211891-3212506|ARO:3000832|evgA|Multi-drug_resistance|MDR_regulator|EVGA	A	0.0707212	Multi-drug resistance	MDR regulator	EVGA	calf#1	feces
	CARD|phgb|NC_002695|3211891-3212506|ARO:3000832|evgA|Multi-drug_resistance|MDR_regulator|EVGA	DMJL002_1-3	0.0249471	Multi-drug resistance	MDR regulator	EVGA	calf#2	colostrum
	CARD|phgb|NC_002695|3211891-3212506|ARO:3000832|evgA|Multi-drug_resistance|MDR_regulator|EVGA	DMJL002_1-4	0.0308671	Multi-drug resistance	MDR regulator	EVGA	calf#2	colostrum
	CARD|phgb|NC_002695|3211891-3212506|ARO:3000832|evgA|Multi-drug_resistance|MDR_regulator|EVGA	DMJL002_1-5	0.0276953	Multi-drug resistance	MDR regulator	EVGA	calf#3	colostrum
	CARD|phgb|NC_002695|4903561-4904935|ARO:3000830|cpxA|Multi-drug_resistance|MDR_regulator|CPXA	B	0.0341461	Multi-drug resistance	MDR regulator	CPXA	calf#2	feces
	CARD|phgb|NC_002695|4903561-4904935|ARO:3000830|cpxA|Multi-drug_resistance|MDR_regulator|CPXA	DMJL002_1-2	0.00964561	Multi-drug resistance	MDR regulator	CPXA	calf#1	colostrum
	CARD|phgb|NC_002695|4903561-4904935|ARO:3000830|cpxA|Multi-drug_resistance|MDR_regulator|CPXA	C	0.0171834	Multi-drug resistance	MDR regulator	CPXA	calf#3	feces
	CARD|phgb|NC_002695|4903561-4904935|ARO:3000830|cpxA|Multi-drug_resistance|MDR_regulator|CPXA	DMJL002_1-3	0.00941162	Multi-drug resistance	MDR regulator	CPXA	calf#2	colostrum
	CARD|phgb|NC_002695|4903561-4904935|ARO:3000830|cpxA|Multi-drug_resistance|MDR_regulator|CPXA	A	0.027595	Multi-drug resistance	MDR regulator	CPXA	calf#1	feces
	CARD|phgb|NC_002695|4903561-4904935|ARO:3000830|cpxA|Multi-drug_resistance|MDR_regulator|CPXA	DMJL002_1-6	0.00936263	Multi-drug resistance	MDR regulator	CPXA	calf#3	colostrum
	CARD|phgb|NC_002695|4904931-4905630|ARO:3000831|cpxR|Multi-drug_resistance|MDR_regulator|CPXA	B	0.0418339	Multi-drug resistance	MDR regulator	CPXA	calf#2	feces
	CARD|phgb|NC_002695|4904931-4905630|ARO:3000831|cpxR|Multi-drug_resistance|MDR_regulator|CPXA	C	0.0288815	Multi-drug resistance	MDR regulator	CPXA	calf#3	feces
	CARD|phgb|NC_002695|4904931-4905630|ARO:3000831|cpxR|Multi-drug_resistance|MDR_regulator|CPXA	DMJL002_1-2	0.00987365	Multi-drug resistance	MDR regulator	CPXA	calf#1	colostrum
	CARD|phgb|NC_002695|4904931-4905630|ARO:3000831|cpxR|Multi-drug_resistance|MDR_regulator|CPXA	DMJL002_1-6	0.0112509	Multi-drug resistance	MDR regulator	CPXA	calf#3	colostrum
	CARD|phgb|NC_002695|4904931-4905630|ARO:3000831|cpxR|Multi-drug_resistance|MDR_regulator|CPXA	A	0.0341287	Multi-drug resistance	MDR regulator	CPXA	calf#1	feces
	CARD|phgb|NC_007779|1115840-1117067|ARO:3001329|mdtG|Multi-drug_resistance|Multi-drug_efflux_pumps|MDTG	C	0.0478033	Multi-drug resistance	Multi-drug efflux pumps	MDTG	calf#3	feces
	CARD|phgb|NC_007779|1115840-1117067|ARO:3001329|mdtG|Multi-drug_resistance|Multi-drug_efflux_pumps|MDTG	DMJL002_1-2	0.0255555	Multi-drug resistance	Multi-drug efflux pumps	MDTG	calf#1	colostrum
	CARD|phgb|NC_007779|1115840-1117067|ARO:3001329|mdtG|Multi-drug_resistance|Multi-drug_efflux_pumps|MDTG	DMJL002_1-1	0.0149184	Multi-drug resistance	Multi-drug efflux pumps	MDTG	calf#1	colostrum
	CARD|phgb|NC_007779|1115840-1117067|ARO:3001329|mdtG|Multi-drug_resistance|Multi-drug_efflux_pumps|MDTG	A	0.0581727	Multi-drug resistance	Multi-drug efflux pumps	MDTG	calf#1	feces
	CARD|phgb|NC_007779|1115840-1117067|ARO:3001329|mdtG|Multi-drug_resistance|Multi-drug_efflux_pumps|MDTG	DMJL002_1-3	0.0270043	Multi-drug resistance	Multi-drug efflux pumps	MDTG	calf#2	colostrum
	CARD|phgb|NC_007779|1115840-1117067|ARO:3001329|mdtG|Multi-drug_resistance|Multi-drug_efflux_pumps|MDTG	B	0.0802117	Multi-drug resistance	Multi-drug efflux pumps	MDTG	calf#2	feces
	CARD|phgb|NC_007779|1115840-1117067|ARO:3001329|mdtG|Multi-drug_resistance|Multi-drug_efflux_pumps|MDTG	DMJL002_1-4	0.025645	Multi-drug resistance	Multi-drug efflux pumps	MDTG	calf#2	colostrum
	CARD|phgb|NC_007779|1115840-1117067|ARO:3001329|mdtG|Multi-drug_resistance|Multi-drug_efflux_pumps|MDTG	DMJL002_1-5	0.017366	Multi-drug resistance	Multi-drug efflux pumps	MDTG	calf#3	colostrum
	CARD|phgb|NC_007779|1115840-1117067|ARO:3001329|mdtG|Multi-drug_resistance|Multi-drug_efflux_pumps|MDTG	DMJL002_1-6	0.0255302	Multi-drug resistance	Multi-drug efflux pumps	MDTG	calf#3	colostrum
	CARD|phgb|NC_007779|1621287-1621671|ARO:3000263|marA|Multi-drug_resistance|MDR_regulator|MARA	DMJL002_1-2	0.0179521	Multi-drug resistance	MDR regulator	MARA	calf#1	colostrum
	CARD|phgb|NC_007779|1621287-1621671|ARO:3000263|marA|Multi-drug_resistance|MDR_regulator|MARA	A	0.0535352	Multi-drug resistance	MDR regulator	MARA	calf#1	feces
	CARD|phgb|NC_007779|1621287-1621671|ARO:3000263|marA|Multi-drug_resistance|MDR_regulator|MARA	DMJL002_1-1	0.0138787	Multi-drug resistance	MDR regulator	MARA	calf#1	colostrum
	CARD|phgb|NC_007779|1621287-1621671|ARO:3000263|marA|Multi-drug_resistance|MDR_regulator|MARA	DMJL002_1-3	0.0294113	Multi-drug resistance	MDR regulator	MARA	calf#2	colostrum
	CARD|phgb|NC_007779|1621287-1621671|ARO:3000263|marA|Multi-drug_resistance|MDR_regulator|MARA	DMJL002_1-4	0.0324104	Multi-drug resistance	MDR regulator	MARA	calf#2	colostrum
	CARD|phgb|NC_007779|1621287-1621671|ARO:3000263|marA|Multi-drug_resistance|MDR_regulator|MARA	DMJL002_1-5	0.0138477	Multi-drug resistance	MDR regulator	MARA	calf#3	colostrum
	CARD|phgb|NC_007779|1621287-1621671|ARO:3000263|marA|Multi-drug_resistance|MDR_regulator|MARA	B	0.0672612	Multi-drug resistance	MDR regulator	MARA	calf#2	feces
	CARD|phgb|NC_007779|1621287-1621671|ARO:3000263|marA|Multi-drug_resistance|MDR_regulator|MARA	DMJL002_1-6	0.0251768	Multi-drug resistance	MDR regulator	MARA	calf#3	colostrum
	CARD|phgb|NC_007779|1621287-1621671|ARO:3000263|marA|Multi-drug_resistance|MDR_regulator|MARA	C	0.036695	Multi-drug resistance	MDR regulator	MARA	calf#3	feces
	CARD|phgb|NC_007779|1745170-1746544|ARO:3001327|mdtK|Multi-drug_resistance|Multi-drug_efflux_pumps|MDTK	DMJL002_1-3	0.0294113	Multi-drug resistance	Multi-drug efflux pumps	MDTK	calf#2	colostrum
	CARD|phgb|NC_007779|1745170-1746544|ARO:3001327|mdtK|Multi-drug_resistance|Multi-drug_efflux_pumps|MDTK	DMJL002_1-4	0.0177177	Multi-drug resistance	Multi-drug efflux pumps	MDTK	calf#2	colostrum
	CARD|phgb|NC_007779|1745170-1746544|ARO:3001327|mdtK|Multi-drug_resistance|Multi-drug_efflux_pumps|MDTK	C	0.0439328	Multi-drug resistance	Multi-drug efflux pumps	MDTK	calf#3	feces
	CARD|phgb|NC_007779|1745170-1746544|ARO:3001327|mdtK|Multi-drug_resistance|Multi-drug_efflux_pumps|MDTK	A	0.0524645	Multi-drug resistance	Multi-drug efflux pumps	MDTK	calf#1	feces
	CARD|phgb|NC_007779|1745170-1746544|ARO:3001327|mdtK|Multi-drug_resistance|Multi-drug_efflux_pumps|MDTK	DMJL002_1-2	0.017661	Multi-drug resistance	Multi-drug efflux pumps	MDTK	calf#1	colostrum
	CARD|phgb|NC_007779|1745170-1746544|ARO:3001327|mdtK|Multi-drug_resistance|Multi-drug_efflux_pumps|MDTK	B	0.0823729	Multi-drug resistance	Multi-drug efflux pumps	MDTK	calf#2	feces
	CARD|phgb|NC_007779|1745170-1746544|ARO:3001327|mdtK|Multi-drug_resistance|Multi-drug_efflux_pumps|MDTK	DMJL002_1-5	0.0124075	Multi-drug resistance	Multi-drug efflux pumps	MDTK	calf#3	colostrum
	CARD|phgb|NC_007779|1745170-1746544|ARO:3001327|mdtK|Multi-drug_resistance|Multi-drug_efflux_pumps|MDTK	DMJL002_1-1	0.0111029	Multi-drug resistance	Multi-drug efflux pumps	MDTK	calf#1	colostrum
	CARD|phgb|NC_007779|1745170-1746544|ARO:3001327|mdtK|Multi-drug_resistance|Multi-drug_efflux_pumps|MDTK	DMJL002_1-6	0.0261052	Multi-drug resistance	Multi-drug efflux pumps	MDTK	calf#3	colostrum
	CARD|phgb|NC_007779|2166412-2167135|ARO:3000828|baeR|Multi-drug_resistance|MDR_regulator|BAER	DMJL002_1-4	0.0369318	Multi-drug resistance	MDR regulator	BAER	calf#2	colostrum
	CARD|phgb|NC_007779|2166412-2167135|ARO:3000828|baeR|Multi-drug_resistance|MDR_regulator|BAER	A	0.0695533	Multi-drug resistance	MDR regulator	BAER	calf#1	feces
	CARD|phgb|NC_007779|2166412-2167135|ARO:3000828|baeR|Multi-drug_resistance|MDR_regulator|BAER	DMJL002_1-3	0.03128	Multi-drug resistance	MDR regulator	BAER	calf#2	colostrum
	CARD|phgb|NC_007779|2166412-2167135|ARO:3000828|baeR|Multi-drug_resistance|MDR_regulator|BAER	DMJL002_1-5	0.0279822	Multi-drug resistance	MDR regulator	BAER	calf#3	colostrum
	CARD|phgb|NC_007779|2166412-2167135|ARO:3000828|baeR|Multi-drug_resistance|MDR_regulator|BAER	DMJL002_1-2	0.0286391	Multi-drug resistance	MDR regulator	BAER	calf#1	colostrum
	CARD|phgb|NC_007779|2166412-2167135|ARO:3000828|baeR|Multi-drug_resistance|MDR_regulator|BAER	B	0.0872456	Multi-drug resistance	MDR regulator	BAER	calf#2	feces
	CARD|phgb|NC_007779|2166412-2167135|ARO:3000828|baeR|Multi-drug_resistance|MDR_regulator|BAER	DMJL002_1-1	0.0210864	Multi-drug resistance	MDR regulator	BAER	calf#1	colostrum
	CARD|phgb|NC_007779|2166412-2167135|ARO:3000828|baeR|Multi-drug_resistance|MDR_regulator|BAER	C	0.0534931	Multi-drug resistance	MDR regulator	BAER	calf#3	feces
	CARD|phgb|NC_007779|2166412-2167135|ARO:3000828|baeR|Multi-drug_resistance|MDR_regulator|BAER	DMJL002_1-6	0.0242662	Multi-drug resistance	MDR regulator	BAER	calf#3	colostrum
	CARD|phgb|NC_007779|2586250-2589364|ARO:3000491|acrD|Aminoglycosides|Aminoglycoside_efflux_pumps|ACRD	DMJL002_1-4	0.0230809	Aminoglycosides	Aminoglycoside efflux pumps	ACRD	calf#2	colostrum
	CARD|phgb|NC_007779|2586250-2589364|ARO:3000491|acrD|Aminoglycosides|Aminoglycoside_efflux_pumps|ACRD	DMJL002_1-3	0.0262247	Aminoglycosides	Aminoglycoside efflux pumps	ACRD	calf#2	colostrum
	CARD|phgb|NC_007779|2586250-2589364|ARO:3000491|acrD|Aminoglycosides|Aminoglycoside_efflux_pumps|ACRD	DMJL002_1-5	0.0191689	Aminoglycosides	Aminoglycoside efflux pumps	ACRD	calf#3	colostrum
	CARD|phgb|NC_007779|2586250-2589364|ARO:3000491|acrD|Aminoglycosides|Aminoglycoside_efflux_pumps|ACRD	A	0.07128	Aminoglycosides	Aminoglycoside efflux pumps	ACRD	calf#1	feces
	CARD|phgb|NC_007779|2586250-2589364|ARO:3000491|acrD|Aminoglycosides|Aminoglycoside_efflux_pumps|ACRD	B	0.0926104	Aminoglycosides	Aminoglycoside efflux pumps	ACRD	calf#2	feces
	CARD|phgb|NC_007779|2586250-2589364|ARO:3000491|acrD|Aminoglycosides|Aminoglycoside_efflux_pumps|ACRD	DMJL002_1-6	0.0282002	Aminoglycosides	Aminoglycoside efflux pumps	ACRD	calf#3	colostrum
	CARD|phgb|NC_007779|2586250-2589364|ARO:3000491|acrD|Aminoglycosides|Aminoglycoside_efflux_pumps|ACRD	C	0.058021	Aminoglycosides	Aminoglycoside efflux pumps	ACRD	calf#3	feces
	CARD|phgb|NC_007779|2586250-2589364|ARO:3000491|acrD|Aminoglycosides|Aminoglycoside_efflux_pumps|ACRD	DMJL002_1-1	0.0173984	Aminoglycosides	Aminoglycoside efflux pumps	ACRD	calf#1	colostrum
	CARD|phgb|NC_007779|2586250-2589364|ARO:3000491|acrD|Aminoglycosides|Aminoglycoside_efflux_pumps|ACRD	DMJL002_1-2	0.0255462	Aminoglycosides	Aminoglycoside efflux pumps	ACRD	calf#1	colostrum
	CARD|phgb|NC_007779|3974604-3975429|ARO:3000508|gadX|Multi-drug_resistance|MDR_regulator|GADX	DMJL002_1-4	0.0366873	Multi-drug resistance	MDR regulator	GADX	calf#2	colostrum
	CARD|phgb|NC_007779|3974604-3975429|ARO:3000508|gadX|Multi-drug_resistance|MDR_regulator|GADX	DMJL002_1-3	0.0313341	Multi-drug resistance	MDR regulator	GADX	calf#2	colostrum
	CARD|phgb|NC_007779|3974604-3975429|ARO:3000508|gadX|Multi-drug_resistance|MDR_regulator|GADX	A	0.116258	Multi-drug resistance	MDR regulator	GADX	calf#1	feces
	CARD|phgb|NC_007779|3974604-3975429|ARO:3000508|gadX|Multi-drug_resistance|MDR_regulator|GADX	C	0.0784406	Multi-drug resistance	MDR regulator	GADX	calf#3	feces
	CARD|phgb|NC_007779|3974604-3975429|ARO:3000508|gadX|Multi-drug_resistance|MDR_regulator|GADX	DMJL002_1-6	0.0298875	Multi-drug resistance	MDR regulator	GADX	calf#3	colostrum
	CARD|phgb|NC_007779|3974604-3975429|ARO:3000508|gadX|Multi-drug_resistance|MDR_regulator|GADX	B	0.124523	Multi-drug resistance	MDR regulator	GADX	calf#2	feces
	CARD|phgb|NC_007779|3974604-3975429|ARO:3000508|gadX|Multi-drug_resistance|MDR_regulator|GADX	DMJL002_1-5	0.021945	Multi-drug resistance	MDR regulator	GADX	calf#3	colostrum
	CARD|phgb|NC_007779|3974604-3975429|ARO:3000508|gadX|Multi-drug_resistance|MDR_regulator|GADX	DMJL002_1-2	0.0262333	Multi-drug resistance	MDR regulator	GADX	calf#1	colostrum
	CARD|phgb|NC_007779|3974604-3975429|ARO:3000508|gadX|Multi-drug_resistance|MDR_regulator|GADX	DMJL002_1-1	0.022179	Multi-drug resistance	MDR regulator	GADX	calf#1	colostrum
	CARD|phgb|NC_007779|4336858-4337950|ARO:3003583|PmrB|Cationic_antimicrobial_peptides|Polymyxin_B_resistance_regulator|PMRB	B	0.107611	Cationic antimicrobial peptides	Polymyxin B resistance regulator	PMRB	calf#2	feces
	CARD|phgb|NC_007779|4336858-4337950|ARO:3003583|PmrB|Cationic_antimicrobial_peptides|Polymyxin_B_resistance_regulator|PMRB	DMJL002_1-4	0.0217453	Cationic antimicrobial peptides	Polymyxin B resistance regulator	PMRB	calf#2	colostrum
	CARD|phgb|NC_007779|4336858-4337950|ARO:3003583|PmrB|Cationic_antimicrobial_peptides|Polymyxin_B_resistance_regulator|PMRB	DMJL002_1-3	0.0299697	Cationic antimicrobial peptides	Polymyxin B resistance regulator	PMRB	calf#2	colostrum
	CARD|phgb|NC_007779|4336858-4337950|ARO:3003583|PmrB|Cationic_antimicrobial_peptides|Polymyxin_B_resistance_regulator|PMRB	A	0.0876437	Cationic antimicrobial peptides	Polymyxin B resistance regulator	PMRB	calf#1	feces
	CARD|phgb|NC_007779|4336858-4337950|ARO:3003583|PmrB|Cationic_antimicrobial_peptides|Polymyxin_B_resistance_regulator|PMRB	C	0.0722045	Cationic antimicrobial peptides	Polymyxin B resistance regulator	PMRB	calf#3	feces
	CARD|phgb|NC_007779|4336858-4337950|ARO:3003583|PmrB|Cationic_antimicrobial_peptides|Polymyxin_B_resistance_regulator|PMRB	DMJL002_1-6	0.0353347	Cationic antimicrobial peptides	Polymyxin B resistance regulator	PMRB	calf#3	colostrum
	CARD|phgb|NC_007779|4336858-4337950|ARO:3003583|PmrB|Cationic_antimicrobial_peptides|Polymyxin_B_resistance_regulator|PMRB	DMJL002_1-5	0.0273152	Cationic antimicrobial peptides	Polymyxin B resistance regulator	PMRB	calf#3	colostrum
	CARD|phgb|NC_007779|4336858-4337950|ARO:3003583|PmrB|Cationic_antimicrobial_peptides|Polymyxin_B_resistance_regulator|PMRB	DMJL002_1-1	0.0167611	Cationic antimicrobial peptides	Polymyxin B resistance regulator	PMRB	calf#1	colostrum
	CARD|phgb|NC_007779|4336858-4337950|ARO:3003583|PmrB|Cationic_antimicrobial_peptides|Polymyxin_B_resistance_regulator|PMRB	DMJL002_1-2	0.0305919	Cationic antimicrobial peptides	Polymyxin B resistance regulator	PMRB	calf#1	colostrum
	CARD|phgb|NC_007779|567537-567870|ARO:3000264|emrE|Multi-drug_resistance|Multi-drug_efflux_pumps|EMRE	DMJL002_1-4	0.0160111	Multi-drug resistance	Multi-drug efflux pumps	EMRE	calf#2	colostrum
	CARD|phgb|NC_007779|567537-567870|ARO:3000264|emrE|Multi-drug_resistance|Multi-drug_efflux_pumps|EMRE	C	0.039381	Multi-drug resistance	Multi-drug efflux pumps	EMRE	calf#3	feces
	CARD|phgb|NC_007779|567537-567870|ARO:3000264|emrE|Multi-drug_resistance|Multi-drug_efflux_pumps|EMRE	A	0.0343611	Multi-drug resistance	Multi-drug efflux pumps	EMRE	calf#1	feces
	CARD|phgb|NC_007779|567537-567870|ARO:3000264|emrE|Multi-drug_resistance|Multi-drug_efflux_pumps|EMRE	DMJL002_1-3	0.0157403	Multi-drug resistance	Multi-drug efflux pumps	EMRE	calf#2	colostrum
	CARD|phgb|NC_007779|567537-567870|ARO:3000264|emrE|Multi-drug_resistance|Multi-drug_efflux_pumps|EMRE	DMJL002_1-6	0.0122433	Multi-drug resistance	Multi-drug efflux pumps	EMRE	calf#3	colostrum
	CARD|phgb|NC_007779|567537-567870|ARO:3000264|emrE|Multi-drug_resistance|Multi-drug_efflux_pumps|EMRE	B	0.0362297	Multi-drug resistance	Multi-drug efflux pumps	EMRE	calf#2	feces
	CARD|phgb|NC_007779|567537-567870|ARO:3000264|emrE|Multi-drug_resistance|Multi-drug_efflux_pumps|EMRE	DMJL002_1-5	0.00957727	Multi-drug resistance	Multi-drug efflux pumps	EMRE	calf#3	colostrum
	CARD|phgb|NC_007779|567537-567870|ARO:3000264|emrE|Multi-drug_resistance|Multi-drug_efflux_pumps|EMRE	DMJL002_1-1	0.00914163	Multi-drug resistance	Multi-drug efflux pumps	EMRE	calf#1	colostrum
	CARD|phgb|NC_007779|567537-567870|ARO:3000264|emrE|Multi-drug_resistance|Multi-drug_efflux_pumps|EMRE	DMJL002_1-2	0.00950773	Multi-drug resistance	Multi-drug efflux pumps	EMRE	calf#1	colostrum
	CARD|phgb|NC_010410|3676915-3677389|ARO:3002854|dfrA1|Trimethoprim|Dihydrofolate_reductase|DFRA	DMJL002_1-2	0.00668543	Trimethoprim	Dihydrofolate reductase	DFRA	calf#1	colostrum
	CARD|phgb|NC_010410|3676915-3677389|ARO:3002854|dfrA1|Trimethoprim|Dihydrofolate_reductase|DFRA	DMJL002_1-4	0.00750557	Trimethoprim	Dihydrofolate reductase	DFRA	calf#2	colostrum
	CARD|phgb|NC_023287|60996-61860|ARO:3002626|ANT6-Ia|Aminoglycosides|Aminoglycoside_O-nucleotidyltransferases|ANT6	DMJL002_1-1	0.00971827	Aminoglycosides	Aminoglycoside O-nucleotidyltransferases	ANT6	calf#1	colostrum
	CARD|phgb|NC_023287|60996-61860|ARO:3002626|ANT6-Ia|Aminoglycosides|Aminoglycoside_O-nucleotidyltransferases|ANT6	DMJL002_1-2	0.00821569	Aminoglycosides	Aminoglycoside O-nucleotidyltransferases	ANT6	calf#1	colostrum
	CARD|phgb|NC_023287|60996-61860|ARO:3002626|ANT6-Ia|Aminoglycosides|Aminoglycoside_O-nucleotidyltransferases|ANT6	DMJL002_1-4	0.00962809	Aminoglycosides	Aminoglycoside O-nucleotidyltransferases	ANT6	calf#2	colostrum
	CARD|phgb|NC_023287|60996-61860|ARO:3002626|ANT6-Ia|Aminoglycosides|Aminoglycoside_O-nucleotidyltransferases|ANT6	DMJL002_1-3	0.0126377	Aminoglycosides	Aminoglycoside O-nucleotidyltransferases	ANT6	calf#2	colostrum
	CARD|phgb|NC_023287|60996-61860|ARO:3002626|ANT6-Ia|Aminoglycosides|Aminoglycoside_O-nucleotidyltransferases|ANT6	DMJL002_1-6	0.0126212	Aminoglycosides	Aminoglycoside O-nucleotidyltransferases	ANT6	calf#3	colostrum
	CARD|phgb|NC_023287|60996-61860|ARO:3002626|ANT6-Ia|Aminoglycosides|Aminoglycoside_O-nucleotidyltransferases|ANT6	DMJL002_1-5	0.0135752	Aminoglycosides	Aminoglycoside O-nucleotidyltransferases	ANT6	calf#3	colostrum
	CARD|phgb|U00096|1124117-1125326|ARO:3001216|mdtH|Multi-drug_resistance|Multi-drug_efflux_pumps|MDTH	DMJL002_1-3	0.0227269	Multi-drug resistance	Multi-drug efflux pumps	MDTH	calf#2	colostrum
	CARD|phgb|U00096|1124117-1125326|ARO:3001216|mdtH|Multi-drug_resistance|Multi-drug_efflux_pumps|MDTH	C	0.0513327	Multi-drug resistance	Multi-drug efflux pumps	MDTH	calf#3	feces
	CARD|phgb|U00096|1124117-1125326|ARO:3001216|mdtH|Multi-drug_resistance|Multi-drug_efflux_pumps|MDTH	DMJL002_1-4	0.0191516	Multi-drug resistance	Multi-drug efflux pumps	MDTH	calf#2	colostrum
	CARD|phgb|U00096|1124117-1125326|ARO:3001216|mdtH|Multi-drug_resistance|Multi-drug_efflux_pumps|MDTH	A	0.0613609	Multi-drug resistance	Multi-drug efflux pumps	MDTH	calf#1	feces
	CARD|phgb|U00096|1124117-1125326|ARO:3001216|mdtH|Multi-drug_resistance|Multi-drug_efflux_pumps|MDTH	DMJL002_1-2	0.0192974	Multi-drug resistance	Multi-drug efflux pumps	MDTH	calf#1	colostrum
	CARD|phgb|U00096|1124117-1125326|ARO:3001216|mdtH|Multi-drug_resistance|Multi-drug_efflux_pumps|MDTH	DMJL002_1-5	0.0281989	Multi-drug resistance	Multi-drug efflux pumps	MDTH	calf#3	colostrum
	CARD|phgb|U00096|1124117-1125326|ARO:3001216|mdtH|Multi-drug_resistance|Multi-drug_efflux_pumps|MDTH	B	0.0876053	Multi-drug resistance	Multi-drug efflux pumps	MDTH	calf#2	feces
	CARD|phgb|U00096|1124117-1125326|ARO:3001216|mdtH|Multi-drug_resistance|Multi-drug_efflux_pumps|MDTH	DMJL002_1-1	0.0164021	Multi-drug resistance	Multi-drug efflux pumps	MDTH	calf#1	colostrum
	CARD|phgb|U00096|1124117-1125326|ARO:3001216|mdtH|Multi-drug_resistance|Multi-drug_efflux_pumps|MDTH	DMJL002_1-6	0.0276623	Multi-drug resistance	Multi-drug efflux pumps	MDTH	calf#3	colostrum
	CARD|phgb|U00096|1188315-1189776|ARO:3000835|phoQ|Multi-drug_resistance|MDR_regulator|PHOQ	A	0.0607169	Multi-drug resistance	MDR regulator	PHOQ	calf#1	feces
	CARD|phgb|U00096|1188315-1189776|ARO:3000835|phoQ|Multi-drug_resistance|MDR_regulator|PHOQ	DMJL002_1-3	0.0271079	Multi-drug resistance	MDR regulator	PHOQ	calf#2	colostrum
	CARD|phgb|U00096|1188315-1189776|ARO:3000835|phoQ|Multi-drug_resistance|MDR_regulator|PHOQ	DMJL002_1-2	0.0200598	Multi-drug resistance	MDR regulator	PHOQ	calf#1	colostrum
	CARD|phgb|U00096|1188315-1189776|ARO:3000835|phoQ|Multi-drug_resistance|MDR_regulator|PHOQ	B	0.0817751	Multi-drug resistance	MDR regulator	PHOQ	calf#2	feces
	CARD|phgb|U00096|1188315-1189776|ARO:3000835|phoQ|Multi-drug_resistance|MDR_regulator|PHOQ	DMJL002_1-4	0.0223533	Multi-drug resistance	MDR regulator	PHOQ	calf#2	colostrum
	CARD|phgb|U00096|1188315-1189776|ARO:3000835|phoQ|Multi-drug_resistance|MDR_regulator|PHOQ	DMJL002_1-5	0.0218797	Multi-drug resistance	MDR regulator	PHOQ	calf#3	colostrum
	CARD|phgb|U00096|1188315-1189776|ARO:3000835|phoQ|Multi-drug_resistance|MDR_regulator|PHOQ	DMJL002_1-6	0.0240338	Multi-drug resistance	MDR regulator	PHOQ	calf#3	colostrum
	CARD|phgb|U00096|1188315-1189776|ARO:3000835|phoQ|Multi-drug_resistance|MDR_regulator|PHOQ	DMJL002_1-1	0.0161854	Multi-drug resistance	MDR regulator	PHOQ	calf#1	colostrum
	CARD|phgb|U00096|1188315-1189776|ARO:3000835|phoQ|Multi-drug_resistance|MDR_regulator|PHOQ	C	0.0503152	Multi-drug resistance	MDR regulator	PHOQ	calf#3	feces
	CARD|phgb|U00096|2098446-2099613|ARO:3003577|PmrE|Cationic_antimicrobial_peptides|Lipid_A_modification|PMRC	DMJL002_1-3	0.0231979	Cationic antimicrobial peptides	Lipid A modification	PMRC	calf#2	colostrum
	CARD|phgb|U00096|2098446-2099613|ARO:3003577|PmrE|Cationic_antimicrobial_peptides|Lipid_A_modification|PMRC	DMJL002_1-4	0.0162792	Cationic antimicrobial peptides	Lipid A modification	PMRC	calf#2	colostrum
	CARD|phgb|U00096|2098446-2099613|ARO:3003577|PmrE|Cationic_antimicrobial_peptides|Lipid_A_modification|PMRC	A	0.0593562	Cationic antimicrobial peptides	Lipid A modification	PMRC	calf#1	feces
	CARD|phgb|U00096|2098446-2099613|ARO:3003577|PmrE|Cationic_antimicrobial_peptides|Lipid_A_modification|PMRC	B	0.0681702	Cationic antimicrobial peptides	Lipid A modification	PMRC	calf#2	feces
	CARD|phgb|U00096|2098446-2099613|ARO:3003577|PmrE|Cationic_antimicrobial_peptides|Lipid_A_modification|PMRC	DMJL002_1-5	0.0164322	Cationic antimicrobial peptides	Lipid A modification	PMRC	calf#3	colostrum
	CARD|phgb|U00096|2098446-2099613|ARO:3003577|PmrE|Cationic_antimicrobial_peptides|Lipid_A_modification|PMRC	DMJL002_1-6	0.0206175	Cationic antimicrobial peptides	Lipid A modification	PMRC	calf#3	colostrum
	CARD|phgb|U00096|2098446-2099613|ARO:3003577|PmrE|Cationic_antimicrobial_peptides|Lipid_A_modification|PMRC	DMJL002_1-1	0.00849593	Cationic antimicrobial peptides	Lipid A modification	PMRC	calf#1	colostrum
	CARD|phgb|U00096|2098446-2099613|ARO:3003577|PmrE|Cationic_antimicrobial_peptides|Lipid_A_modification|PMRC	DMJL002_1-2	0.0172725	Cationic antimicrobial peptides	Lipid A modification	PMRC	calf#1	colostrum
	CARD|phgb|U00096|2098446-2099613|ARO:3003577|PmrE|Cationic_antimicrobial_peptides|Lipid_A_modification|PMRC	C	0.0485906	Cationic antimicrobial peptides	Lipid A modification	PMRC	calf#3	feces
	CARD|phgb|U00096|2154015-2155263|ARO:3000792|mdtA|Multi-drug_resistance|Multi-drug_efflux_pumps|MDTA	DMJL002_1-4	0.0195051	Multi-drug resistance	Multi-drug efflux pumps	MDTA	calf#2	colostrum
	CARD|phgb|U00096|2154015-2155263|ARO:3000792|mdtA|Multi-drug_resistance|Multi-drug_efflux_pumps|MDTA	DMJL002_1-3	0.0323783	Multi-drug resistance	Multi-drug efflux pumps	MDTA	calf#2	colostrum
	CARD|phgb|U00096|2154015-2155263|ARO:3000792|mdtA|Multi-drug_resistance|Multi-drug_efflux_pumps|MDTA	B	0.0858386	Multi-drug resistance	Multi-drug efflux pumps	MDTA	calf#2	feces
	CARD|phgb|U00096|2154015-2155263|ARO:3000792|mdtA|Multi-drug_resistance|Multi-drug_efflux_pumps|MDTA	A	0.0643205	Multi-drug resistance	Multi-drug efflux pumps	MDTA	calf#1	feces
	CARD|phgb|U00096|2154015-2155263|ARO:3000792|mdtA|Multi-drug_resistance|Multi-drug_efflux_pumps|MDTA	C	0.0553854	Multi-drug resistance	Multi-drug efflux pumps	MDTA	calf#3	feces
	CARD|phgb|U00096|2154015-2155263|ARO:3000792|mdtA|Multi-drug_resistance|Multi-drug_efflux_pumps|MDTA	DMJL002_1-5	0.0153666	Multi-drug resistance	Multi-drug efflux pumps	MDTA	calf#3	colostrum
	CARD|phgb|U00096|2154015-2155263|ARO:3000792|mdtA|Multi-drug_resistance|Multi-drug_efflux_pumps|MDTA	DMJL002_1-6	0.023282	Multi-drug resistance	Multi-drug efflux pumps	MDTA	calf#3	colostrum
	CARD|phgb|U00096|2154015-2155263|ARO:3000792|mdtA|Multi-drug_resistance|Multi-drug_efflux_pumps|MDTA	DMJL002_1-1	0.0183345	Multi-drug resistance	Multi-drug efflux pumps	MDTA	calf#1	colostrum
	CARD|phgb|U00096|2154015-2155263|ARO:3000792|mdtA|Multi-drug_resistance|Multi-drug_efflux_pumps|MDTA	DMJL002_1-2	0.028117	Multi-drug resistance	Multi-drug efflux pumps	MDTA	calf#1	colostrum
	CARD|phgb|U00096|2155262-2158385|ARO:3000793|mdtB|Multi-drug_resistance|Multi-drug_efflux_pumps|MDTB	DMJL002_1-4	0.023585	Multi-drug resistance	Multi-drug efflux pumps	MDTB	calf#2	colostrum
	CARD|phgb|U00096|2155262-2158385|ARO:3000793|mdtB|Multi-drug_resistance|Multi-drug_efflux_pumps|MDTB	DMJL002_1-3	0.0287382	Multi-drug resistance	Multi-drug efflux pumps	MDTB	calf#2	colostrum
	CARD|phgb|U00096|2155262-2158385|ARO:3000793|mdtB|Multi-drug_resistance|Multi-drug_efflux_pumps|MDTB	A	0.0620029	Multi-drug resistance	Multi-drug efflux pumps	MDTB	calf#1	feces
	CARD|phgb|U00096|2155262-2158385|ARO:3000793|mdtB|Multi-drug_resistance|Multi-drug_efflux_pumps|MDTB	B	0.0835121	Multi-drug resistance	Multi-drug efflux pumps	MDTB	calf#2	feces
	CARD|phgb|U00096|2155262-2158385|ARO:3000793|mdtB|Multi-drug_resistance|Multi-drug_efflux_pumps|MDTB	DMJL002_1-6	0.0283613	Multi-drug resistance	Multi-drug efflux pumps	MDTB	calf#3	colostrum
	CARD|phgb|U00096|2155262-2158385|ARO:3000793|mdtB|Multi-drug_resistance|Multi-drug_efflux_pumps|MDTB	DMJL002_1-5	0.0170658	Multi-drug resistance	Multi-drug efflux pumps	MDTB	calf#3	colostrum
	CARD|phgb|U00096|2155262-2158385|ARO:3000793|mdtB|Multi-drug_resistance|Multi-drug_efflux_pumps|MDTB	C	0.0554368	Multi-drug resistance	Multi-drug efflux pumps	MDTB	calf#3	feces
	CARD|phgb|U00096|2155262-2158385|ARO:3000793|mdtB|Multi-drug_resistance|Multi-drug_efflux_pumps|MDTB	DMJL002_1-1	0.0200361	Multi-drug resistance	Multi-drug efflux pumps	MDTB	calf#1	colostrum
	CARD|phgb|U00096|2155262-2158385|ARO:3000793|mdtB|Multi-drug_resistance|Multi-drug_efflux_pumps|MDTB	DMJL002_1-2	0.0281633	Multi-drug resistance	Multi-drug efflux pumps	MDTB	calf#1	colostrum
	CARD|phgb|U00096|2158385-2161463|ARO:3000794|mdtC|Multi-drug_resistance|Multi-drug_efflux_pumps|MDTC	DMJL002_1-4	0.0218069	Multi-drug resistance	Multi-drug efflux pumps	MDTC	calf#2	colostrum
	CARD|phgb|U00096|2158385-2161463|ARO:3000794|mdtC|Multi-drug_resistance|Multi-drug_efflux_pumps|MDTC	DMJL002_1-3	0.0266627	Multi-drug resistance	Multi-drug efflux pumps	MDTC	calf#2	colostrum
	CARD|phgb|U00096|2158385-2161463|ARO:3000794|mdtC|Multi-drug_resistance|Multi-drug_efflux_pumps|MDTC	DMJL002_1-6	0.0245455	Multi-drug resistance	Multi-drug efflux pumps	MDTC	calf#3	colostrum
	CARD|phgb|U00096|2158385-2161463|ARO:3000794|mdtC|Multi-drug_resistance|Multi-drug_efflux_pumps|MDTC	A	0.0651151	Multi-drug resistance	Multi-drug efflux pumps	MDTC	calf#1	feces
	CARD|phgb|U00096|2158385-2161463|ARO:3000794|mdtC|Multi-drug_resistance|Multi-drug_efflux_pumps|MDTC	C	0.0537946	Multi-drug resistance	Multi-drug efflux pumps	MDTC	calf#3	feces
	CARD|phgb|U00096|2158385-2161463|ARO:3000794|mdtC|Multi-drug_resistance|Multi-drug_efflux_pumps|MDTC	DMJL002_1-5	0.0190467	Multi-drug resistance	Multi-drug efflux pumps	MDTC	calf#3	colostrum
	CARD|phgb|U00096|2158385-2161463|ARO:3000794|mdtC|Multi-drug_resistance|Multi-drug_efflux_pumps|MDTC	B	0.0889771	Multi-drug resistance	Multi-drug efflux pumps	MDTC	calf#2	feces
	CARD|phgb|U00096|2158385-2161463|ARO:3000794|mdtC|Multi-drug_resistance|Multi-drug_efflux_pumps|MDTC	DMJL002_1-1	0.0195852	Multi-drug resistance	Multi-drug efflux pumps	MDTC	calf#1	colostrum
	CARD|phgb|U00096|2158385-2161463|ARO:3000794|mdtC|Multi-drug_resistance|Multi-drug_efflux_pumps|MDTC	DMJL002_1-2	0.0273616	Multi-drug resistance	Multi-drug efflux pumps	MDTC	calf#1	colostrum
	CARD|phgb|U00096|2367070-2368039|ARO:3003578|PmrF|Cationic_antimicrobial_peptides|Lipid_A_modification|PMRF	DMJL002_1-5	0.0219849	Cationic antimicrobial peptides	Lipid A modification	PMRF	calf#3	colostrum
	CARD|phgb|U00096|2367070-2368039|ARO:3003578|PmrF|Cationic_antimicrobial_peptides|Lipid_A_modification|PMRF	A	0.0705064	Cationic antimicrobial peptides	Lipid A modification	PMRF	calf#1	feces
	CARD|phgb|U00096|2367070-2368039|ARO:3003578|PmrF|Cationic_antimicrobial_peptides|Lipid_A_modification|PMRF	B	0.0935623	Cationic antimicrobial peptides	Lipid A modification	PMRF	calf#2	feces
	CARD|phgb|U00096|2367070-2368039|ARO:3003578|PmrF|Cationic_antimicrobial_peptides|Lipid_A_modification|PMRF	DMJL002_1-2	0.0219537	Cationic antimicrobial peptides	Lipid A modification	PMRF	calf#1	colostrum
	CARD|phgb|U00096|2367070-2368039|ARO:3003578|PmrF|Cationic_antimicrobial_peptides|Lipid_A_modification|PMRF	DMJL002_1-6	0.0290417	Cationic antimicrobial peptides	Lipid A modification	PMRF	calf#3	colostrum
	CARD|phgb|U00096|2367070-2368039|ARO:3003578|PmrF|Cationic_antimicrobial_peptides|Lipid_A_modification|PMRF	C	0.0534869	Cationic antimicrobial peptides	Lipid A modification	PMRF	calf#3	feces
	CARD|phgb|U00096|2367070-2368039|ARO:3003578|PmrF|Cationic_antimicrobial_peptides|Lipid_A_modification|PMRF	DMJL002_1-1	0.0141648	Cationic antimicrobial peptides	Lipid A modification	PMRF	calf#1	colostrum
	CARD|phgb|U00096|2367070-2368039|ARO:3003578|PmrF|Cationic_antimicrobial_peptides|Lipid_A_modification|PMRF	DMJL002_1-3	0.0279332	Cationic antimicrobial peptides	Lipid A modification	PMRF	calf#2	colostrum
	CARD|phgb|U00096|2367070-2368039|ARO:3003578|PmrF|Cationic_antimicrobial_peptides|Lipid_A_modification|PMRF	DMJL002_1-4	0.0257279	Cationic antimicrobial peptides	Lipid A modification	PMRF	calf#2	colostrum
	CARD|phgb|U00096|2368038-2370021|ARO:3002985|arnA|Cationic_antimicrobial_peptides|Lipid_A_modification|ARNA	B	0.0899016	Cationic antimicrobial peptides	Lipid A modification	ARNA	calf#2	feces
	CARD|phgb|U00096|2368038-2370021|ARO:3002985|arnA|Cationic_antimicrobial_peptides|Lipid_A_modification|ARNA	DMJL002_1-2	0.0250446	Cationic antimicrobial peptides	Lipid A modification	ARNA	calf#1	colostrum
	CARD|phgb|U00096|2368038-2370021|ARO:3002985|arnA|Cationic_antimicrobial_peptides|Lipid_A_modification|ARNA	DMJL002_1-6	0.0270236	Cationic antimicrobial peptides	Lipid A modification	ARNA	calf#3	colostrum
	CARD|phgb|U00096|2368038-2370021|ARO:3002985|arnA|Cationic_antimicrobial_peptides|Lipid_A_modification|ARNA	C	0.0599125	Cationic antimicrobial peptides	Lipid A modification	ARNA	calf#3	feces
	CARD|phgb|U00096|2368038-2370021|ARO:3002985|arnA|Cationic_antimicrobial_peptides|Lipid_A_modification|ARNA	A	0.0734288	Cationic antimicrobial peptides	Lipid A modification	ARNA	calf#1	feces
	CARD|phgb|U00096|2368038-2370021|ARO:3002985|arnA|Cationic_antimicrobial_peptides|Lipid_A_modification|ARNA	DMJL002_1-1	0.020776	Cationic antimicrobial peptides	Lipid A modification	ARNA	calf#1	colostrum
	CARD|phgb|U00096|2368038-2370021|ARO:3002985|arnA|Cationic_antimicrobial_peptides|Lipid_A_modification|ARNA	DMJL002_1-3	0.0289443	Cationic antimicrobial peptides	Lipid A modification	ARNA	calf#2	colostrum
	CARD|phgb|U00096|2368038-2370021|ARO:3002985|arnA|Cationic_antimicrobial_peptides|Lipid_A_modification|ARNA	DMJL002_1-5	0.0236471	Cationic antimicrobial peptides	Lipid A modification	ARNA	calf#3	colostrum
	CARD|phgb|U00096|2368038-2370021|ARO:3002985|arnA|Cationic_antimicrobial_peptides|Lipid_A_modification|ARNA	DMJL002_1-4	0.0233603	Cationic antimicrobial peptides	Lipid A modification	ARNA	calf#2	colostrum
	CARD|phgb|U00096|2484373-2487967|ARO:3000833|evgS|Multi-drug_resistance|MDR_regulator|EVGS	DMJL002_1-2	0.0216676	Multi-drug resistance	MDR regulator	EVGS	calf#1	colostrum
	CARD|phgb|U00096|2484373-2487967|ARO:3000833|evgS|Multi-drug_resistance|MDR_regulator|EVGS	B	0.0903431	Multi-drug resistance	MDR regulator	EVGS	calf#2	feces
	CARD|phgb|U00096|2484373-2487967|ARO:3000833|evgS|Multi-drug_resistance|MDR_regulator|EVGS	DMJL002_1-1	0.0171987	Multi-drug resistance	MDR regulator	EVGS	calf#1	colostrum
	CARD|phgb|U00096|2484373-2487967|ARO:3000833|evgS|Multi-drug_resistance|MDR_regulator|EVGS	DMJL002_1-3	0.0231732	Multi-drug resistance	MDR regulator	EVGS	calf#2	colostrum
	CARD|phgb|U00096|2484373-2487967|ARO:3000833|evgS|Multi-drug_resistance|MDR_regulator|EVGS	DMJL002_1-5	0.0145333	Multi-drug resistance	MDR regulator	EVGS	calf#3	colostrum
	CARD|phgb|U00096|2484373-2487967|ARO:3000833|evgS|Multi-drug_resistance|MDR_regulator|EVGS	DMJL002_1-6	0.0228761	Multi-drug resistance	MDR regulator	EVGS	calf#3	colostrum
	CARD|phgb|U00096|2484373-2487967|ARO:3000833|evgS|Multi-drug_resistance|MDR_regulator|EVGS	C	0.0564398	Multi-drug resistance	MDR regulator	EVGS	calf#3	feces
	CARD|phgb|U00096|2484373-2487967|ARO:3000833|evgS|Multi-drug_resistance|MDR_regulator|EVGS	DMJL002_1-4	0.0208256	Multi-drug resistance	MDR regulator	EVGS	calf#2	colostrum
	CARD|phgb|U00096|2484373-2487967|ARO:3000833|evgS|Multi-drug_resistance|MDR_regulator|EVGS	A	0.0690597	Multi-drug resistance	MDR regulator	EVGS	calf#1	feces
	CARD|phgb|U00096|2812615-2814154|ARO:3000074|emrB|Multi-drug_resistance|Multi-drug_efflux_pumps|EMRB	B	0.0999489	Multi-drug resistance	Multi-drug efflux pumps	EMRB	calf#2	feces
	CARD|phgb|U00096|2812615-2814154|ARO:3000074|emrB|Multi-drug_resistance|Multi-drug_efflux_pumps|EMRB	DMJL002_1-2	0.0305671	Multi-drug resistance	Multi-drug efflux pumps	EMRB	calf#1	colostrum
	CARD|phgb|U00096|2812615-2814154|ARO:3000074|emrB|Multi-drug_resistance|Multi-drug_efflux_pumps|EMRB	DMJL002_1-1	0.0247833	Multi-drug resistance	Multi-drug efflux pumps	EMRB	calf#1	colostrum
	CARD|phgb|U00096|2812615-2814154|ARO:3000074|emrB|Multi-drug_resistance|Multi-drug_efflux_pumps|EMRB	DMJL002_1-3	0.0283609	Multi-drug resistance	Multi-drug efflux pumps	EMRB	calf#2	colostrum
	CARD|phgb|U00096|2812615-2814154|ARO:3000074|emrB|Multi-drug_resistance|Multi-drug_efflux_pumps|EMRB	DMJL002_1-4	0.0281662	Multi-drug resistance	Multi-drug efflux pumps	EMRB	calf#2	colostrum
	CARD|phgb|U00096|2812615-2814154|ARO:3000074|emrB|Multi-drug_resistance|Multi-drug_efflux_pumps|EMRB	C	0.0657979	Multi-drug resistance	Multi-drug efflux pumps	EMRB	calf#3	feces
	CARD|phgb|U00096|2812615-2814154|ARO:3000074|emrB|Multi-drug_resistance|Multi-drug_efflux_pumps|EMRB	DMJL002_1-5	0.0207715	Multi-drug resistance	Multi-drug efflux pumps	EMRB	calf#3	colostrum
	CARD|phgb|U00096|2812615-2814154|ARO:3000074|emrB|Multi-drug_resistance|Multi-drug_efflux_pumps|EMRB	DMJL002_1-6	0.0310776	Multi-drug resistance	Multi-drug efflux pumps	EMRB	calf#3	colostrum
	CARD|phgb|U00096|2812615-2814154|ARO:3000074|emrB|Multi-drug_resistance|Multi-drug_efflux_pumps|EMRB	A	0.0883635	Multi-drug resistance	Multi-drug efflux pumps	EMRB	calf#1	feces
	CARD|phgb|U00096|3203309-3204131|ARO:3002986|bacA|Bacitracin|Undecaprenyl_pyrophosphate_phosphatase|BACA	C	0.0301884	Bacitracin	Undecaprenyl pyrophosphate phosphatase	BACA	calf#3	feces
	CARD|phgb|U00096|3203309-3204131|ARO:3002986|bacA|Bacitracin|Undecaprenyl_pyrophosphate_phosphatase|BACA	DMJL002_1-1	0.0157674	Bacitracin	Undecaprenyl pyrophosphate phosphatase	BACA	calf#1	colostrum
	CARD|phgb|U00096|3203309-3204131|ARO:3002986|bacA|Bacitracin|Undecaprenyl_pyrophosphate_phosphatase|BACA	DMJL002_1-2	0.0152072	Bacitracin	Undecaprenyl pyrophosphate phosphatase	BACA	calf#1	colostrum
	CARD|phgb|U00096|3203309-3204131|ARO:3002986|bacA|Bacitracin|Undecaprenyl_pyrophosphate_phosphatase|BACA	A	0.0364274	Bacitracin	Undecaprenyl pyrophosphate phosphatase	BACA	calf#1	feces
	CARD|phgb|U00096|3203309-3204131|ARO:3002986|bacA|Bacitracin|Undecaprenyl_pyrophosphate_phosphatase|BACA	DMJL002_1-3	0.0152328	Bacitracin	Undecaprenyl pyrophosphate phosphatase	BACA	calf#2	colostrum
	CARD|phgb|U00096|3203309-3204131|ARO:3002986|bacA|Bacitracin|Undecaprenyl_pyrophosphate_phosphatase|BACA	DMJL002_1-4	0.0129957	Bacitracin	Undecaprenyl pyrophosphate phosphatase	BACA	calf#2	colostrum
	CARD|phgb|U00096|3203309-3204131|ARO:3002986|bacA|Bacitracin|Undecaprenyl_pyrophosphate_phosphatase|BACA	B	0.0473443	Bacitracin	Undecaprenyl pyrophosphate phosphatase	BACA	calf#2	feces
	CARD|phgb|U00096|3203309-3204131|ARO:3002986|bacA|Bacitracin|Undecaprenyl_pyrophosphate_phosphatase|BACA	DMJL002_1-5	0.0142515	Bacitracin	Undecaprenyl pyrophosphate phosphatase	BACA	calf#3	colostrum
	CARD|phgb|U00096|3203309-3204131|ARO:3002986|bacA|Bacitracin|Undecaprenyl_pyrophosphate_phosphatase|BACA	DMJL002_1-6	0.0141701	Bacitracin	Undecaprenyl pyrophosphate phosphatase	BACA	calf#3	colostrum
	CARD|phgb|U00096|3412802-3413465|ARO:3000656|acrS|Aminoglycosides|Aminoglycoside_efflux_regulator|ACRS	DMJL002_1-1	0.0183934	Aminoglycosides	Aminoglycoside efflux regulator	ACRS	calf#1	colostrum
	CARD|phgb|U00096|3412802-3413465|ARO:3000656|acrS|Aminoglycosides|Aminoglycoside_efflux_regulator|ACRS	DMJL002_1-2	0.0301016	Aminoglycosides	Aminoglycoside efflux regulator	ACRS	calf#1	colostrum
	CARD|phgb|U00096|3412802-3413465|ARO:3000656|acrS|Aminoglycosides|Aminoglycoside_efflux_regulator|ACRS	DMJL002_1-4	0.0322152	Aminoglycosides	Aminoglycoside efflux regulator	ACRS	calf#2	colostrum
	CARD|phgb|U00096|3412802-3413465|ARO:3000656|acrS|Aminoglycosides|Aminoglycoside_efflux_regulator|ACRS	DMJL002_1-5	0.0321166	Aminoglycosides	Aminoglycoside efflux regulator	ACRS	calf#3	colostrum
	CARD|phgb|U00096|3412802-3413465|ARO:3000656|acrS|Aminoglycosides|Aminoglycoside_efflux_regulator|ACRS	B	0.110802	Aminoglycosides	Aminoglycoside efflux regulator	ACRS	calf#2	feces
	CARD|phgb|U00096|3412802-3413465|ARO:3000656|acrS|Aminoglycosides|Aminoglycoside_efflux_regulator|ACRS	C	0.0700656	Aminoglycosides	Aminoglycoside efflux regulator	ACRS	calf#3	feces
	CARD|phgb|U00096|3412802-3413465|ARO:3000656|acrS|Aminoglycosides|Aminoglycoside_efflux_regulator|ACRS	A	0.0966496	Aminoglycosides	Aminoglycoside efflux regulator	ACRS	calf#1	feces
	CARD|phgb|U00096|3412802-3413465|ARO:3000656|acrS|Aminoglycosides|Aminoglycoside_efflux_regulator|ACRS	DMJL002_1-3	0.0316703	Aminoglycosides	Aminoglycoside efflux regulator	ACRS	calf#2	colostrum
	CARD|phgb|U00096|3412802-3413465|ARO:3000656|acrS|Aminoglycosides|Aminoglycoside_efflux_regulator|ACRS	DMJL002_1-6	0.0346703	Aminoglycosides	Aminoglycoside efflux regulator	ACRS	calf#3	colostrum
	CARD|phgb|U00096|3413863-3415021|ARO:3000499|acrE|Aminoglycosides|Aminoglycoside_efflux_pumps|ACRE	C	0.0655708	Aminoglycosides	Aminoglycoside efflux pumps	ACRE	calf#3	feces
	CARD|phgb|U00096|3413863-3415021|ARO:3000499|acrE|Aminoglycosides|Aminoglycoside_efflux_pumps|ACRE	DMJL002_1-3	0.0324501	Aminoglycosides	Aminoglycoside efflux pumps	ACRE	calf#2	colostrum
	CARD|phgb|U00096|3413863-3415021|ARO:3000499|acrE|Aminoglycosides|Aminoglycoside_efflux_pumps|ACRE	DMJL002_1-4	0.0194817	Aminoglycosides	Aminoglycoside efflux pumps	ACRE	calf#2	colostrum
	CARD|phgb|U00096|3413863-3415021|ARO:3000499|acrE|Aminoglycosides|Aminoglycoside_efflux_pumps|ACRE	DMJL002_1-2	0.0269158	Aminoglycosides	Aminoglycoside efflux pumps	ACRE	calf#1	colostrum
	CARD|phgb|U00096|3413863-3415021|ARO:3000499|acrE|Aminoglycosides|Aminoglycoside_efflux_pumps|ACRE	DMJL002_1-5	0.0174798	Aminoglycosides	Aminoglycoside efflux pumps	ACRE	calf#3	colostrum
	CARD|phgb|U00096|3413863-3415021|ARO:3000499|acrE|Aminoglycosides|Aminoglycoside_efflux_pumps|ACRE	B	0.129882	Aminoglycosides	Aminoglycoside efflux pumps	ACRE	calf#2	feces
	CARD|phgb|U00096|3413863-3415021|ARO:3000499|acrE|Aminoglycosides|Aminoglycoside_efflux_pumps|ACRE	A	0.0923529	Aminoglycosides	Aminoglycoside efflux pumps	ACRE	calf#1	feces
	CARD|phgb|U00096|3413863-3415021|ARO:3000499|acrE|Aminoglycosides|Aminoglycoside_efflux_pumps|ACRE	DMJL002_1-1	0.0276615	Aminoglycosides	Aminoglycoside efflux pumps	ACRE	calf#1	colostrum
	CARD|phgb|U00096|3413863-3415021|ARO:3000499|acrE|Aminoglycosides|Aminoglycoside_efflux_pumps|ACRE	DMJL002_1-6	0.0312317	Aminoglycosides	Aminoglycoside efflux pumps	ACRE	calf#3	colostrum
	CARD|phgb|U00096|3415032-3418137|ARO:3000502|acrF|Aminoglycosides|Aminoglycoside_efflux_pumps|ACRF	DMJL002_1-2	0.0271237	Aminoglycosides	Aminoglycoside efflux pumps	ACRF	calf#1	colostrum
	CARD|phgb|U00096|3415032-3418137|ARO:3000502|acrF|Aminoglycosides|Aminoglycoside_efflux_pumps|ACRF	B	0.117735	Aminoglycosides	Aminoglycoside efflux pumps	ACRF	calf#2	feces
	CARD|phgb|U00096|3415032-3418137|ARO:3000502|acrF|Aminoglycosides|Aminoglycoside_efflux_pumps|ACRF	DMJL002_1-4	0.028313	Aminoglycosides	Aminoglycoside efflux pumps	ACRF	calf#2	colostrum
	CARD|phgb|U00096|3415032-3418137|ARO:3000502|acrF|Aminoglycosides|Aminoglycoside_efflux_pumps|ACRF	DMJL002_1-3	0.0256497	Aminoglycosides	Aminoglycoside efflux pumps	ACRF	calf#2	colostrum
	CARD|phgb|U00096|3415032-3418137|ARO:3000502|acrF|Aminoglycosides|Aminoglycoside_efflux_pumps|ACRF	DMJL002_1-5	0.0209409	Aminoglycosides	Aminoglycoside efflux pumps	ACRF	calf#3	colostrum
	CARD|phgb|U00096|3415032-3418137|ARO:3000502|acrF|Aminoglycosides|Aminoglycoside_efflux_pumps|ACRF	DMJL002_1-6	0.0311101	Aminoglycosides	Aminoglycoside efflux pumps	ACRF	calf#3	colostrum
	CARD|phgb|U00096|3415032-3418137|ARO:3000502|acrF|Aminoglycosides|Aminoglycoside_efflux_pumps|ACRF	A	0.0941843	Aminoglycosides	Aminoglycoside efflux pumps	ACRF	calf#1	feces
	CARD|phgb|U00096|3415032-3418137|ARO:3000502|acrF|Aminoglycosides|Aminoglycoside_efflux_pumps|ACRF	DMJL002_1-1	0.0191692	Aminoglycosides	Aminoglycoside efflux pumps	ACRF	calf#1	colostrum
	CARD|phgb|U00096|3415032-3418137|ARO:3000502|acrF|Aminoglycosides|Aminoglycoside_efflux_pumps|ACRF	C	0.0699525	Aminoglycosides	Aminoglycoside efflux pumps	ACRF	calf#3	feces
	CARD|phgb|U00096|3660413-3663527|ARO:3000796|mdtF|Multi-drug_resistance|Multi-drug_efflux_pumps|MDTC	DMJL002_1-3	0.0296001	Multi-drug resistance	Multi-drug efflux pumps	MDTC	calf#2	colostrum
	CARD|phgb|U00096|3660413-3663527|ARO:3000796|mdtF|Multi-drug_resistance|Multi-drug_efflux_pumps|MDTC	DMJL002_1-4	0.0282312	Multi-drug resistance	Multi-drug efflux pumps	MDTC	calf#2	colostrum
	CARD|phgb|U00096|3660413-3663527|ARO:3000796|mdtF|Multi-drug_resistance|Multi-drug_efflux_pumps|MDTC	B	0.119026	Multi-drug resistance	Multi-drug efflux pumps	MDTC	calf#2	feces
	CARD|phgb|U00096|3660413-3663527|ARO:3000796|mdtF|Multi-drug_resistance|Multi-drug_efflux_pumps|MDTC	DMJL002_1-6	0.0289781	Multi-drug resistance	Multi-drug efflux pumps	MDTC	calf#3	colostrum
	CARD|phgb|U00096|3660413-3663527|ARO:3000796|mdtF|Multi-drug_resistance|Multi-drug_efflux_pumps|MDTC	A	0.102183	Multi-drug resistance	Multi-drug efflux pumps	MDTC	calf#1	feces
	CARD|phgb|U00096|3660413-3663527|ARO:3000796|mdtF|Multi-drug_resistance|Multi-drug_efflux_pumps|MDTC	DMJL002_1-1	0.0171534	Multi-drug resistance	Multi-drug efflux pumps	MDTC	calf#1	colostrum
	CARD|phgb|U00096|3660413-3663527|ARO:3000796|mdtF|Multi-drug_resistance|Multi-drug_efflux_pumps|MDTC	DMJL002_1-5	0.0212227	Multi-drug resistance	Multi-drug efflux pumps	MDTC	calf#3	colostrum
	CARD|phgb|U00096|3660413-3663527|ARO:3000796|mdtF|Multi-drug_resistance|Multi-drug_efflux_pumps|MDTC	DMJL002_1-2	0.0282447	Multi-drug resistance	Multi-drug efflux pumps	MDTC	calf#1	colostrum
	CARD|phgb|U00096|3660413-3663527|ARO:3000796|mdtF|Multi-drug_resistance|Multi-drug_efflux_pumps|MDTC	C	0.0677955	Multi-drug resistance	Multi-drug efflux pumps	MDTC	calf#3	feces
	CARD|phgb|U00096|4567286-4568519|ARO:3001214|mdtM|Multi-drug_resistance|Multi-drug_efflux_pumps|MDTC	DMJL002_1-4	0.0264834	Multi-drug resistance	Multi-drug efflux pumps	MDTC	calf#2	colostrum
	CARD|phgb|U00096|4567286-4568519|ARO:3001214|mdtM|Multi-drug_resistance|Multi-drug_efflux_pumps|MDTC	DMJL002_1-3	0.0353937	Multi-drug resistance	Multi-drug efflux pumps	MDTC	calf#2	colostrum
	CARD|phgb|U00096|4567286-4568519|ARO:3001214|mdtM|Multi-drug_resistance|Multi-drug_efflux_pumps|MDTC	DMJL002_1-5	0.02333	Multi-drug resistance	Multi-drug efflux pumps	MDTC	calf#3	colostrum
	CARD|phgb|U00096|4567286-4568519|ARO:3001214|mdtM|Multi-drug_resistance|Multi-drug_efflux_pumps|MDTC	B	0.110613	Multi-drug resistance	Multi-drug efflux pumps	MDTC	calf#2	feces
	CARD|phgb|U00096|4567286-4568519|ARO:3001214|mdtM|Multi-drug_resistance|Multi-drug_efflux_pumps|MDTC	DMJL002_1-6	0.027738	Multi-drug resistance	Multi-drug efflux pumps	MDTC	calf#3	colostrum
	CARD|phgb|U00096|4567286-4568519|ARO:3001214|mdtM|Multi-drug_resistance|Multi-drug_efflux_pumps|MDTC	C	0.0649412	Multi-drug resistance	Multi-drug efflux pumps	MDTC	calf#3	feces
	CARD|phgb|U00096|4567286-4568519|ARO:3001214|mdtM|Multi-drug_resistance|Multi-drug_efflux_pumps|MDTC	DMJL002_1-1	0.0204131	Multi-drug resistance	Multi-drug efflux pumps	MDTC	calf#1	colostrum
	CARD|phgb|U00096|4567286-4568519|ARO:3001214|mdtM|Multi-drug_resistance|Multi-drug_efflux_pumps|MDTC	A	0.0939523	Multi-drug resistance	Multi-drug efflux pumps	MDTC	calf#1	feces
	CARD|phgb|U00096|4567286-4568519|ARO:3001214|mdtM|Multi-drug_resistance|Multi-drug_efflux_pumps|MDTC	DMJL002_1-2	0.0217982	Multi-drug resistance	Multi-drug efflux pumps	MDTC	calf#1	colostrum
	CARD|pvgb|AE014075|3901532-3902762|ARO:3003438|Escherichia|Elfamycins|EF-Tu_inhibition|TUFAB|RequiresSNPConfirmation	DMJL002_1-6	0.0614436	Elfamycins	EF-Tu inhibition	TUFAB	calf#3	colostrum
	CARD|pvgb|AE014075|3901532-3902762|ARO:3003438|Escherichia|Elfamycins|EF-Tu_inhibition|TUFAB|RequiresSNPConfirmation	DMJL002_1-2	0.0557359	Elfamycins	EF-Tu inhibition	TUFAB	calf#1	colostrum
	CARD|pvgb|AE014075|3901532-3902762|ARO:3003438|Escherichia|Elfamycins|EF-Tu_inhibition|TUFAB|RequiresSNPConfirmation	B	0.221355	Elfamycins	EF-Tu inhibition	TUFAB	calf#2	feces
	CARD|pvgb|AE014075|3901532-3902762|ARO:3003438|Escherichia|Elfamycins|EF-Tu_inhibition|TUFAB|RequiresSNPConfirmation	A	0.185279	Elfamycins	EF-Tu inhibition	TUFAB	calf#1	feces
	CARD|pvgb|AE014075|3901532-3902762|ARO:3003438|Escherichia|Elfamycins|EF-Tu_inhibition|TUFAB|RequiresSNPConfirmation	DMJL002_1-5	0.038143	Elfamycins	EF-Tu inhibition	TUFAB	calf#3	colostrum
	CARD|pvgb|AE014075|3901532-3902762|ARO:3003438|Escherichia|Elfamycins|EF-Tu_inhibition|TUFAB|RequiresSNPConfirmation	DMJL002_1-3	0.0680585	Elfamycins	EF-Tu inhibition	TUFAB	calf#2	colostrum
	CARD|pvgb|AE014075|3901532-3902762|ARO:3003438|Escherichia|Elfamycins|EF-Tu_inhibition|TUFAB|RequiresSNPConfirmation	C	0.132879	Elfamycins	EF-Tu inhibition	TUFAB	calf#3	feces
	CARD|pvgb|AE014075|3901532-3902762|ARO:3003438|Escherichia|Elfamycins|EF-Tu_inhibition|TUFAB|RequiresSNPConfirmation	DMJL002_1-4	0.0608683	Elfamycins	EF-Tu inhibition	TUFAB	calf#2	colostrum
	CARD|pvgb|AE014075|3901532-3902762|ARO:3003438|Escherichia|Elfamycins|EF-Tu_inhibition|TUFAB|RequiresSNPConfirmation	DMJL002_1-1	0.0390972	Elfamycins	EF-Tu inhibition	TUFAB	calf#1	colostrum
	CARD|pvgb|AE016830|2790820-2791552|ARO:3003077|Enterococcus|Lipopeptides|Daptomycin-resistant_liaFSR|LIAFSR|RequiresSNPConfirmation	DMJL002_1-2	0.00637104	Lipopeptides	Daptomycin-resistant liaFSR	LIAFSR	calf#1	colostrum
	CARD|pvgb|AE016830|2790820-2791552|ARO:3003077|Enterococcus|Lipopeptides|Daptomycin-resistant_liaFSR|LIAFSR|RequiresSNPConfirmation	DMJL002_1-1	0.00833098	Lipopeptides	Daptomycin-resistant liaFSR	LIAFSR	calf#1	colostrum
	CARD|pvgb|AE016830|2790820-2791552|ARO:3003077|Enterococcus|Lipopeptides|Daptomycin-resistant_liaFSR|LIAFSR|RequiresSNPConfirmation	DMJL002_1-3	0.00937912	Lipopeptides	Daptomycin-resistant liaFSR	LIAFSR	calf#2	colostrum
	CARD|pvgb|AE016830|2790820-2791552|ARO:3003077|Enterococcus|Lipopeptides|Daptomycin-resistant_liaFSR|LIAFSR|RequiresSNPConfirmation	DMJL002_1-6	0.00867814	Lipopeptides	Daptomycin-resistant liaFSR	LIAFSR	calf#3	colostrum
	CARD|pvgb|AE016830|2790820-2791552|ARO:3003077|Enterococcus|Lipopeptides|Daptomycin-resistant_liaFSR|LIAFSR|RequiresSNPConfirmation	DMJL002_1-4	0.00972754	Lipopeptides	Daptomycin-resistant liaFSR	LIAFSR	calf#2	colostrum
	CARD|pvgb|AL513383|179218-179845|ARO:3003479|tetR|Tetracyclines|Tetracycline_transcriptional_repressor|TETR|RequiresSNPConfirmation	A	0.00223774	Tetracyclines	Tetracycline transcriptional repressor	TETR	calf#1	feces
	CARD|pvgb|AL513383|179218-179845|ARO:3003479|tetR|Tetracyclines|Tetracycline_transcriptional_repressor|TETR|RequiresSNPConfirmation	DMJL002_1-3	0.00321979	Tetracyclines	Tetracycline transcriptional repressor	TETR	calf#2	colostrum
	CARD|pvgb|AL513383|179218-179845|ARO:3003479|tetR|Tetracyclines|Tetracycline_transcriptional_repressor|TETR|RequiresSNPConfirmation	B	0.0281323	Tetracyclines	Tetracycline transcriptional repressor	TETR	calf#2	feces
	CARD|pvgb|AL513383|179218-179845|ARO:3003479|tetR|Tetracyclines|Tetracycline_transcriptional_repressor|TETR|RequiresSNPConfirmation	DMJL002_1-6	0.00337637	Tetracyclines	Tetracycline transcriptional repressor	TETR	calf#3	colostrum
	CARD|pvgb|AL513383|179218-179845|ARO:3003479|tetR|Tetracyclines|Tetracycline_transcriptional_repressor|TETR|RequiresSNPConfirmation	DMJL002_1-2	0.00267705	Tetracyclines	Tetracycline transcriptional repressor	TETR	calf#1	colostrum
	CARD|pvgb|AP009048|1191352-1192024|ARO:3003585|Klebsiella|Cationic_antimicrobial_peptides|Polymyxin-resistant_phoP|phoP|RequiresSNPConfirmation	DMJL002_1-2	0.00889518	Cationic antimicrobial peptides	Polymyxin-resistant phoP	phoP	calf#1	colostrum
	CARD|pvgb|AP009048|1191352-1192024|ARO:3003585|Klebsiella|Cationic_antimicrobial_peptides|Polymyxin-resistant_phoP|phoP|RequiresSNPConfirmation	DMJL002_1-5	0.0142804	Cationic antimicrobial peptides	Polymyxin-resistant phoP	phoP	calf#3	colostrum
	CARD|pvgb|AP009048|1191352-1192024|ARO:3003585|Klebsiella|Cationic_antimicrobial_peptides|Polymyxin-resistant_phoP|phoP|RequiresSNPConfirmation	B	0.0370945	Cationic antimicrobial peptides	Polymyxin-resistant phoP	phoP	calf#2	feces
	CARD|pvgb|AP009048|1191352-1192024|ARO:3003585|Klebsiella|Cationic_antimicrobial_peptides|Polymyxin-resistant_phoP|phoP|RequiresSNPConfirmation	C	0.022473	Cationic antimicrobial peptides	Polymyxin-resistant phoP	phoP	calf#3	feces
	CARD|pvgb|AP009048|1191352-1192024|ARO:3003585|Klebsiella|Cationic_antimicrobial_peptides|Polymyxin-resistant_phoP|phoP|RequiresSNPConfirmation	DMJL002_1-6	0.0103674	Cationic antimicrobial peptides	Polymyxin-resistant phoP	phoP	calf#3	colostrum
	CARD|pvgb|AP009048|1191352-1192024|ARO:3003585|Klebsiella|Cationic_antimicrobial_peptides|Polymyxin-resistant_phoP|phoP|RequiresSNPConfirmation	DMJL002_1-3	0.0114341	Cationic antimicrobial peptides	Polymyxin-resistant phoP	phoP	calf#2	colostrum
	CARD|pvgb|AP009048|1191352-1192024|ARO:3003585|Klebsiella|Cationic_antimicrobial_peptides|Polymyxin-resistant_phoP|phoP|RequiresSNPConfirmation	A	0.0254432	Cationic antimicrobial peptides	Polymyxin-resistant phoP	phoP	calf#1	feces
	CARD|pvgb|AP009048|3760295-3762710|ARO:3003303|Escherichia|Fluoroquinolones|Fluoroquinolone-resistant_DNA_topoisomerases|GYRB|RequiresSNPConfirmation	C	0.0768241	Fluoroquinolones	Fluoroquinolone-resistant DNA topoisomerases	GYRB	calf#3	feces
	CARD|pvgb|AP009048|3760295-3762710|ARO:3003303|Escherichia|Fluoroquinolones|Fluoroquinolone-resistant_DNA_topoisomerases|GYRB|RequiresSNPConfirmation	DMJL002_1-5	0.0286869	Fluoroquinolones	Fluoroquinolone-resistant DNA topoisomerases	GYRB	calf#3	colostrum
	CARD|pvgb|AP009048|3760295-3762710|ARO:3003303|Escherichia|Fluoroquinolones|Fluoroquinolone-resistant_DNA_topoisomerases|GYRB|RequiresSNPConfirmation	DMJL002_1-2	0.0333238	Fluoroquinolones	Fluoroquinolone-resistant DNA topoisomerases	GYRB	calf#1	colostrum
	CARD|pvgb|AP009048|3760295-3762710|ARO:3003303|Escherichia|Fluoroquinolones|Fluoroquinolone-resistant_DNA_topoisomerases|GYRB|RequiresSNPConfirmation	DMJL002_1-1	0.0265395	Fluoroquinolones	Fluoroquinolone-resistant DNA topoisomerases	GYRB	calf#1	colostrum
	CARD|pvgb|AP009048|3760295-3762710|ARO:3003303|Escherichia|Fluoroquinolones|Fluoroquinolone-resistant_DNA_topoisomerases|GYRB|RequiresSNPConfirmation	B	0.120106	Fluoroquinolones	Fluoroquinolone-resistant DNA topoisomerases	GYRB	calf#2	feces
	CARD|pvgb|AP009048|3760295-3762710|ARO:3003303|Escherichia|Fluoroquinolones|Fluoroquinolone-resistant_DNA_topoisomerases|GYRB|RequiresSNPConfirmation	DMJL002_1-3	0.0363228	Fluoroquinolones	Fluoroquinolone-resistant DNA topoisomerases	GYRB	calf#2	colostrum
	CARD|pvgb|AP009048|3760295-3762710|ARO:3003303|Escherichia|Fluoroquinolones|Fluoroquinolone-resistant_DNA_topoisomerases|GYRB|RequiresSNPConfirmation	DMJL002_1-4	0.0250859	Fluoroquinolones	Fluoroquinolone-resistant DNA topoisomerases	GYRB	calf#2	colostrum
	CARD|pvgb|AP009048|3760295-3762710|ARO:3003303|Escherichia|Fluoroquinolones|Fluoroquinolone-resistant_DNA_topoisomerases|GYRB|RequiresSNPConfirmation	DMJL002_1-6	0.0379263	Fluoroquinolones	Fluoroquinolone-resistant DNA topoisomerases	GYRB	calf#3	colostrum
	CARD|pvgb|AP009048|3760295-3762710|ARO:3003303|Escherichia|Fluoroquinolones|Fluoroquinolone-resistant_DNA_topoisomerases|GYRB|RequiresSNPConfirmation	A	0.114685	Fluoroquinolones	Fluoroquinolone-resistant DNA topoisomerases	GYRB	calf#1	feces
	CARD|pvgb|CP000647|4764664-4765849|ARO:3001312|elfamycin|Elfamycins|EF-Tu_inhibition|TUFAB|RequiresSNPConfirmation	DMJL002_1-2	0.00299256	Elfamycins	EF-Tu inhibition	TUFAB	calf#1	colostrum
	CARD|pvgb|CP000647|4764664-4765849|ARO:3001312|elfamycin|Elfamycins|EF-Tu_inhibition|TUFAB|RequiresSNPConfirmation	DMJL002_1-6	0.00395875	Elfamycins	EF-Tu inhibition	TUFAB	calf#3	colostrum
	CARD|pvgb|CP001918|235165-236350|ARO:3001312|elfamycin|Elfamycins|EF-Tu_inhibition|TUFAB|RequiresSNPConfirmation	DMJL002_1-6	0.00549117	Elfamycins	EF-Tu inhibition	TUFAB	calf#3	colostrum
	CARD|pvgb|CP001918|235165-236350|ARO:3001312|elfamycin|Elfamycins|EF-Tu_inhibition|TUFAB|RequiresSNPConfirmation	DMJL002_1-2	0.00456759	Elfamycins	EF-Tu inhibition	TUFAB	calf#1	colostrum
	CARD|pvgb|CP001918|4816613-4817537|ARO:3001312|elfamycin|Elfamycins|EF-Tu_inhibition|TUFAB|RequiresSNPConfirmation	DMJL002_1-2	0.0102992	Elfamycins	EF-Tu inhibition	TUFAB	calf#1	colostrum
	CARD|pvgb|CP001918|4816613-4817537|ARO:3001312|elfamycin|Elfamycins|EF-Tu_inhibition|TUFAB|RequiresSNPConfirmation	DMJL002_1-6	0.00753178	Elfamycins	EF-Tu inhibition	TUFAB	calf#3	colostrum
	CARD|pvgb|CP003583|1050805-1052287|ARO:3003092|Enterococcus|Lipopeptides|Daptomycin-resistant_cls|CLS|RequiresSNPConfirmation	DMJL002_1-3	0.00381772	Lipopeptides	Daptomycin-resistant cls	CLS	calf#2	colostrum
	CARD|pvgb|CP003583|913745-914813|ARO:3003079|Enterococcus|Lipopeptides|Daptomycin-resistant_liaFSR|LIAFSR|RequiresSNPConfirmation	DMJL002_1-6	0.00155846	Lipopeptides	Daptomycin-resistant liaFSR	LIAFSR	calf#3	colostrum
	CARD|pvgb|NC_002695|4990140-4994169|ARO:3003288|Escherichia|Rifampin|Rifampin-resistant_beta-subunit_of_RNA_polymerase_RpoB|RPOB|RequiresSNPConfirmation	B	0.0120106	Rifampin	Rifampin-resistant beta-subunit of RNA polymerase RpoB	RPOB	calf#2	feces
	CARD|pvgb|NC_002695|4990140-4994169|ARO:3003288|Escherichia|Rifampin|Rifampin-resistant_beta-subunit_of_RNA_polymerase_RpoB|RPOB|RequiresSNPConfirmation	DMJL002_1-2	0.00366181	Rifampin	Rifampin-resistant beta-subunit of RNA polymerase RpoB	RPOB	calf#1	colostrum
	CARD|pvgb|NC_002695|4990140-4994169|ARO:3003288|Escherichia|Rifampin|Rifampin-resistant_beta-subunit_of_RNA_polymerase_RpoB|RPOB|RequiresSNPConfirmation	A	0.0109843	Rifampin	Rifampin-resistant beta-subunit of RNA polymerase RpoB	RPOB	calf#1	feces
	CARD|pvgb|NC_002695|4990140-4994169|ARO:3003288|Escherichia|Rifampin|Rifampin-resistant_beta-subunit_of_RNA_polymerase_RpoB|RPOB|RequiresSNPConfirmation	DMJL002_1-6	0.00379575	Rifampin	Rifampin-resistant beta-subunit of RNA polymerase RpoB	RPOB	calf#3	colostrum
	CARD|pvgb|NC_003197|4038854-4041269|ARO:3003307|Salmonella|Fluoroquinolones|Fluoroquinolone-resistant_DNA_topoisomerases|GYRB|RequiresSNPConfirmation	A	0.0088219	Fluoroquinolones	Fluoroquinolone-resistant DNA topoisomerases	GYRB	calf#1	feces
	CARD|pvgb|NC_003197|4503969-4504293|ARO:3003383|Salmonella|Multi-drug_resistance|MDR_regulator|SOXS|RequiresSNPConfirmation	A	0.0331507	Multi-drug resistance	MDR regulator	SOXS	calf#1	feces
	CARD|pvgb|NC_003197|4503969-4504293|ARO:3003383|Salmonella|Multi-drug_resistance|MDR_regulator|SOXS|RequiresSNPConfirmation	DMJL002_1-6	0.0111843	Multi-drug resistance	MDR regulator	SOXS	calf#3	colostrum
	CARD|pvgb|NC_007622|559336-560521|ARO:3001312|elfamycin|Elfamycins|EF-Tu_inhibition|TUFAB|RequiresSNPConfirmation	DMJL002_1-6	0.00651279	Elfamycins	EF-Tu inhibition	TUFAB	calf#3	colostrum
	CARD|pvgb|NC_007779|3172159-3174052|ARO:3003316|Escherichia|Fluoroquinolones|Fluoroquinolone-resistant_DNA_topoisomerases|parE|RequiresSNPConfirmation	DMJL002_1-2	0.0211061	Fluoroquinolones	Fluoroquinolone-resistant DNA topoisomerases	parE	calf#1	colostrum
	CARD|pvgb|NC_007779|3172159-3174052|ARO:3003316|Escherichia|Fluoroquinolones|Fluoroquinolone-resistant_DNA_topoisomerases|parE|RequiresSNPConfirmation	DMJL002_1-5	0.0123854	Fluoroquinolones	Fluoroquinolone-resistant DNA topoisomerases	parE	calf#3	colostrum
	CARD|pvgb|NC_007779|3172159-3174052|ARO:3003316|Escherichia|Fluoroquinolones|Fluoroquinolone-resistant_DNA_topoisomerases|parE|RequiresSNPConfirmation	DMJL002_1-3	0.0213519	Fluoroquinolones	Fluoroquinolone-resistant DNA topoisomerases	parE	calf#2	colostrum
	CARD|pvgb|NC_007779|3172159-3174052|ARO:3003316|Escherichia|Fluoroquinolones|Fluoroquinolone-resistant_DNA_topoisomerases|parE|RequiresSNPConfirmation	B	0.0667009	Fluoroquinolones	Fluoroquinolone-resistant DNA topoisomerases	parE	calf#2	feces
	CARD|pvgb|NC_007779|3172159-3174052|ARO:3003316|Escherichia|Fluoroquinolones|Fluoroquinolone-resistant_DNA_topoisomerases|parE|RequiresSNPConfirmation	C	0.0385817	Fluoroquinolones	Fluoroquinolone-resistant DNA topoisomerases	parE	calf#3	feces
	CARD|pvgb|NC_007779|3172159-3174052|ARO:3003316|Escherichia|Fluoroquinolones|Fluoroquinolone-resistant_DNA_topoisomerases|parE|RequiresSNPConfirmation	DMJL002_1-4	0.0181959	Fluoroquinolones	Fluoroquinolone-resistant DNA topoisomerases	parE	calf#2	colostrum
	CARD|pvgb|NC_007779|3172159-3174052|ARO:3003316|Escherichia|Fluoroquinolones|Fluoroquinolone-resistant_DNA_topoisomerases|parE|RequiresSNPConfirmation	DMJL002_1-1	0.0145088	Fluoroquinolones	Fluoroquinolone-resistant DNA topoisomerases	parE	calf#1	colostrum
	CARD|pvgb|NC_007779|3172159-3174052|ARO:3003316|Escherichia|Fluoroquinolones|Fluoroquinolone-resistant_DNA_topoisomerases|parE|RequiresSNPConfirmation	DMJL002_1-6	0.0251091	Fluoroquinolones	Fluoroquinolone-resistant DNA topoisomerases	parE	calf#3	colostrum
	CARD|pvgb|NC_007779|3172159-3174052|ARO:3003316|Escherichia|Fluoroquinolones|Fluoroquinolone-resistant_DNA_topoisomerases|parE|RequiresSNPConfirmation	A	0.0539168	Fluoroquinolones	Fluoroquinolone-resistant DNA topoisomerases	parE	calf#1	feces
	CARD|pvgb|NC_007779|3323917-3324766|ARO:3003386|Escherichia|Sulfonamides|Sulfonamide-resistant_dihydropteroate_synthases|FOLP|RequiresSNPConfirmation	DMJL002_1-3	0.0118943	Sulfonamides	Sulfonamide-resistant dihydropteroate synthases	FOLP	calf#2	colostrum
	CARD|pvgb|NC_007779|3323917-3324766|ARO:3003386|Escherichia|Sulfonamides|Sulfonamide-resistant_dihydropteroate_synthases|FOLP|RequiresSNPConfirmation	DMJL002_1-4	0.00838858	Sulfonamides	Sulfonamide-resistant dihydropteroate synthases	FOLP	calf#2	colostrum
	CARD|pvgb|NC_007779|3323917-3324766|ARO:3003386|Escherichia|Sulfonamides|Sulfonamide-resistant_dihydropteroate_synthases|FOLP|RequiresSNPConfirmation	C	0.0212057	Sulfonamides	Sulfonamide-resistant dihydropteroate synthases	FOLP	calf#3	feces
	CARD|pvgb|NC_007779|3323917-3324766|ARO:3003386|Escherichia|Sulfonamides|Sulfonamide-resistant_dihydropteroate_synthases|FOLP|RequiresSNPConfirmation	DMJL002_1-2	0.00944982	Sulfonamides	Sulfonamide-resistant dihydropteroate synthases	FOLP	calf#1	colostrum
	CARD|pvgb|NC_007779|3323917-3324766|ARO:3003386|Escherichia|Sulfonamides|Sulfonamide-resistant_dihydropteroate_synthases|FOLP|RequiresSNPConfirmation	A	0.0322392	Sulfonamides	Sulfonamide-resistant dihydropteroate synthases	FOLP	calf#1	feces
	CARD|pvgb|NC_007779|3323917-3324766|ARO:3003386|Escherichia|Sulfonamides|Sulfonamide-resistant_dihydropteroate_synthases|FOLP|RequiresSNPConfirmation	B	0.0381529	Sulfonamides	Sulfonamide-resistant dihydropteroate synthases	FOLP	calf#2	feces
	CARD|pvgb|NC_007779|3323917-3324766|ARO:3003386|Escherichia|Sulfonamides|Sulfonamide-resistant_dihydropteroate_synthases|FOLP|RequiresSNPConfirmation	DMJL002_1-6	0.0130072	Sulfonamides	Sulfonamide-resistant dihydropteroate synthases	FOLP	calf#3	colostrum
	CARD|pvgb|NC_007779|986315-987404|ARO:3003390|Escherichia|Multi-drug_resistance|MDR_mutant_porin_proteins|OMPF|RequiresSNPConfirmation	DMJL002_1-3	0.0319072	Multi-drug resistance	MDR mutant porin proteins	OMPF	calf#2	colostrum
	CARD|pvgb|NC_007779|986315-987404|ARO:3003390|Escherichia|Multi-drug_resistance|MDR_mutant_porin_proteins|OMPF|RequiresSNPConfirmation	A	0.0822981	Multi-drug resistance	MDR mutant porin proteins	OMPF	calf#1	feces
	CARD|pvgb|NC_007779|986315-987404|ARO:3003390|Escherichia|Multi-drug_resistance|MDR_mutant_porin_proteins|OMPF|RequiresSNPConfirmation	DMJL002_1-4	0.0239857	Multi-drug resistance	MDR mutant porin proteins	OMPF	calf#2	colostrum
	CARD|pvgb|NC_007779|986315-987404|ARO:3003390|Escherichia|Multi-drug_resistance|MDR_mutant_porin_proteins|OMPF|RequiresSNPConfirmation	C	0.0592187	Multi-drug resistance	MDR mutant porin proteins	OMPF	calf#3	feces
	CARD|pvgb|NC_007779|986315-987404|ARO:3003390|Escherichia|Multi-drug_resistance|MDR_mutant_porin_proteins|OMPF|RequiresSNPConfirmation	DMJL002_1-5	0.0264122	Multi-drug resistance	MDR mutant porin proteins	OMPF	calf#3	colostrum
	CARD|pvgb|NC_007779|986315-987404|ARO:3003390|Escherichia|Multi-drug_resistance|MDR_mutant_porin_proteins|OMPF|RequiresSNPConfirmation	DMJL002_1-1	0.0238102	Multi-drug resistance	MDR mutant porin proteins	OMPF	calf#1	colostrum
	CARD|pvgb|NC_007779|986315-987404|ARO:3003390|Escherichia|Multi-drug_resistance|MDR_mutant_porin_proteins|OMPF|RequiresSNPConfirmation	B	0.10058	Multi-drug resistance	MDR mutant porin proteins	OMPF	calf#2	feces
	CARD|pvgb|NC_007779|986315-987404|ARO:3003390|Escherichia|Multi-drug_resistance|MDR_mutant_porin_proteins|OMPF|RequiresSNPConfirmation	DMJL002_1-6	0.0329309	Multi-drug resistance	MDR mutant porin proteins	OMPF	calf#3	colostrum
	CARD|pvgb|NC_007779|986315-987404|ARO:3003390|Escherichia|Multi-drug_resistance|MDR_mutant_porin_proteins|OMPF|RequiresSNPConfirmation	DMJL002_1-2	0.0293051	Multi-drug resistance	MDR mutant porin proteins	OMPF	calf#1	colostrum
	CARD|pvgb|NC_011595|2919562-2920267|ARO:3001312|elfamycin|Elfamycins|EF-Tu_inhibition|TUFAB|RequiresSNPConfirmation	B	0.0239958	Elfamycins	EF-Tu inhibition	TUFAB	calf#2	feces
	CARD|pvgb|NC_017174|109609-110803|ARO:3003357|Clostridium|Elfamycins|EF-Tu_inhibition|TUFAB|RequiresSNPConfirmation	A	0.0151044	Elfamycins	EF-Tu inhibition	TUFAB	calf#1	feces
	CARD|pvgb|NC_017174|109609-110803|ARO:3003357|Clostridium|Elfamycins|EF-Tu_inhibition|TUFAB|RequiresSNPConfirmation	C	0.0324364	Elfamycins	EF-Tu inhibition	TUFAB	calf#3	feces
	CARD|pvgb|U00096|1619119-1619554|ARO:3003378|Escherichia|Multi-drug_resistance|MDR_regulator|MARR|RequiresSNPConfirmation	DMJL002_1-6	0.0250108	Multi-drug resistance	MDR regulator	MARR	calf#3	colostrum
	CARD|pvgb|U00096|1619119-1619554|ARO:3003378|Escherichia|Multi-drug_resistance|MDR_regulator|MARR|RequiresSNPConfirmation	DMJL002_1-5	0.0195646	Multi-drug resistance	MDR regulator	MARR	calf#3	colostrum
	CARD|pvgb|U00096|1619119-1619554|ARO:3003378|Escherichia|Multi-drug_resistance|MDR_regulator|MARR|RequiresSNPConfirmation	B	0.0815966	Multi-drug resistance	MDR regulator	MARR	calf#2	feces
	CARD|pvgb|U00096|1619119-1619554|ARO:3003378|Escherichia|Multi-drug_resistance|MDR_regulator|MARR|RequiresSNPConfirmation	C	0.0491627	Multi-drug resistance	MDR regulator	MARR	calf#3	feces
	CARD|pvgb|U00096|1619119-1619554|ARO:3003378|Escherichia|Multi-drug_resistance|MDR_regulator|MARR|RequiresSNPConfirmation	DMJL002_1-2	0.0239925	Multi-drug resistance	MDR regulator	MARR	calf#1	colostrum
	CARD|pvgb|U00096|1619119-1619554|ARO:3003378|Escherichia|Multi-drug_resistance|MDR_regulator|MARR|RequiresSNPConfirmation	A	0.0639261	Multi-drug resistance	MDR regulator	MARR	calf#1	feces
	CARD|pvgb|U00096|1619119-1619554|ARO:3003378|Escherichia|Multi-drug_resistance|MDR_regulator|MARR|RequiresSNPConfirmation	DMJL002_1-4	0.0258936	Multi-drug resistance	MDR regulator	MARR	calf#2	colostrum
	CARD|pvgb|U00096|1619119-1619554|ARO:3003378|Escherichia|Multi-drug_resistance|MDR_regulator|MARR|RequiresSNPConfirmation	DMJL002_1-3	0.0241159	Multi-drug resistance	MDR regulator	MARR	calf#2	colostrum
	CARD|pvgb|U00096|1619119-1619554|ARO:3003378|Escherichia|Multi-drug_resistance|MDR_regulator|MARR|RequiresSNPConfirmation	DMJL002_1-1	0.0157567	Multi-drug resistance	MDR regulator	MARR	calf#1	colostrum
	CARD|pvgb|U00096|2336792-2339420|ARO:3003294|Escherichia|Fluoroquinolones|Fluoroquinolone-resistant_DNA_topoisomerases|GYRA|RequiresSNPConfirmation	B	0.0549573	Fluoroquinolones	Fluoroquinolone-resistant DNA topoisomerases	GYRA	calf#2	feces
	CARD|pvgb|U00096|2336792-2339420|ARO:3003294|Escherichia|Fluoroquinolones|Fluoroquinolone-resistant_DNA_topoisomerases|GYRA|RequiresSNPConfirmation	DMJL002_1-3	0.0201511	Fluoroquinolones	Fluoroquinolone-resistant DNA topoisomerases	GYRA	calf#2	colostrum
	CARD|pvgb|U00096|2336792-2339420|ARO:3003294|Escherichia|Fluoroquinolones|Fluoroquinolone-resistant_DNA_topoisomerases|GYRA|RequiresSNPConfirmation	DMJL002_1-5	0.012573	Fluoroquinolones	Fluoroquinolone-resistant DNA topoisomerases	GYRA	calf#3	colostrum
	CARD|pvgb|U00096|2336792-2339420|ARO:3003294|Escherichia|Fluoroquinolones|Fluoroquinolone-resistant_DNA_topoisomerases|GYRA|RequiresSNPConfirmation	DMJL002_1-1	0.0148078	Fluoroquinolones	Fluoroquinolone-resistant DNA topoisomerases	GYRA	calf#1	colostrum
	CARD|pvgb|U00096|2336792-2339420|ARO:3003294|Escherichia|Fluoroquinolones|Fluoroquinolone-resistant_DNA_topoisomerases|GYRA|RequiresSNPConfirmation	DMJL002_1-2	0.0167686	Fluoroquinolones	Fluoroquinolone-resistant DNA topoisomerases	GYRA	calf#1	colostrum
	CARD|pvgb|U00096|2336792-2339420|ARO:3003294|Escherichia|Fluoroquinolones|Fluoroquinolone-resistant_DNA_topoisomerases|GYRA|RequiresSNPConfirmation	DMJL002_1-4	0.0169511	Fluoroquinolones	Fluoroquinolone-resistant DNA topoisomerases	GYRA	calf#2	colostrum
	CARD|pvgb|U00096|2336792-2339420|ARO:3003294|Escherichia|Fluoroquinolones|Fluoroquinolone-resistant_DNA_topoisomerases|GYRA|RequiresSNPConfirmation	C	0.035022	Fluoroquinolones	Fluoroquinolone-resistant DNA topoisomerases	GYRA	calf#3	feces
	CARD|pvgb|U00096|2336792-2339420|ARO:3003294|Escherichia|Fluoroquinolones|Fluoroquinolone-resistant_DNA_topoisomerases|GYRA|RequiresSNPConfirmation	DMJL002_1-6	0.0202208	Fluoroquinolones	Fluoroquinolone-resistant DNA topoisomerases	GYRA	calf#3	colostrum
	CARD|pvgb|U00096|2336792-2339420|ARO:3003294|Escherichia|Fluoroquinolones|Fluoroquinolone-resistant_DNA_topoisomerases|GYRA|RequiresSNPConfirmation	A	0.0443666	Fluoroquinolones	Fluoroquinolone-resistant DNA topoisomerases	GYRA	calf#1	feces
	CARD|pvgb|U00096|3163714-3165973|ARO:3003308|Escherichia|Fluoroquinolones|Fluoroquinolone-resistant_DNA_topoisomerases|PARC|RequiresSNPConfirmation	B	0.0407998	Fluoroquinolones	Fluoroquinolone-resistant DNA topoisomerases	PARC	calf#2	feces
	CARD|pvgb|U00096|3163714-3165973|ARO:3003308|Escherichia|Fluoroquinolones|Fluoroquinolone-resistant_DNA_topoisomerases|PARC|RequiresSNPConfirmation	DMJL002_1-3	0.0135995	Fluoroquinolones	Fluoroquinolone-resistant DNA topoisomerases	PARC	calf#2	colostrum
	CARD|pvgb|U00096|3163714-3165973|ARO:3003308|Escherichia|Fluoroquinolones|Fluoroquinolone-resistant_DNA_topoisomerases|PARC|RequiresSNPConfirmation	C	0.023819	Fluoroquinolones	Fluoroquinolone-resistant DNA topoisomerases	PARC	calf#3	feces
	CARD|pvgb|U00096|3163714-3165973|ARO:3003308|Escherichia|Fluoroquinolones|Fluoroquinolone-resistant_DNA_topoisomerases|PARC|RequiresSNPConfirmation	DMJL002_1-2	0.0123982	Fluoroquinolones	Fluoroquinolone-resistant DNA topoisomerases	PARC	calf#1	colostrum
	CARD|pvgb|U00096|3163714-3165973|ARO:3003308|Escherichia|Fluoroquinolones|Fluoroquinolone-resistant_DNA_topoisomerases|PARC|RequiresSNPConfirmation	DMJL002_1-1	0.0108082	Fluoroquinolones	Fluoroquinolone-resistant DNA topoisomerases	PARC	calf#1	colostrum
	CARD|pvgb|U00096|3163714-3165973|ARO:3003308|Escherichia|Fluoroquinolones|Fluoroquinolone-resistant_DNA_topoisomerases|PARC|RequiresSNPConfirmation	DMJL002_1-4	0.0120942	Fluoroquinolones	Fluoroquinolone-resistant DNA topoisomerases	PARC	calf#2	colostrum
	CARD|pvgb|U00096|3163714-3165973|ARO:3003308|Escherichia|Fluoroquinolones|Fluoroquinolone-resistant_DNA_topoisomerases|PARC|RequiresSNPConfirmation	DMJL002_1-6	0.0155475	Fluoroquinolones	Fluoroquinolone-resistant DNA topoisomerases	PARC	calf#3	colostrum
	CARD|pvgb|U00096|3163714-3165973|ARO:3003308|Escherichia|Fluoroquinolones|Fluoroquinolone-resistant_DNA_topoisomerases|PARC|RequiresSNPConfirmation	DMJL002_1-5	0.0108514	Fluoroquinolones	Fluoroquinolone-resistant DNA topoisomerases	PARC	calf#3	colostrum
	CARD|pvgb|U00096|3163714-3165973|ARO:3003308|Escherichia|Fluoroquinolones|Fluoroquinolone-resistant_DNA_topoisomerases|PARC|RequiresSNPConfirmation	A	0.0335779	Fluoroquinolones	Fluoroquinolone-resistant DNA topoisomerases	PARC	calf#1	feces
	CARD|pvgb|U00096|4277468-4277933|ARO:3003381|Escherichia|Multi-drug_resistance|MDR_regulator|SOXS|RequiresSNPConfirmation	B	0.131914	Multi-drug resistance	MDR regulator	SOXS	calf#2	feces
	CARD|pvgb|U00096|4277468-4277933|ARO:3003381|Escherichia|Multi-drug_resistance|MDR_regulator|SOXS|RequiresSNPConfirmation	C	0.0810187	Multi-drug resistance	MDR regulator	SOXS	calf#3	feces
	CARD|pvgb|U00096|4277468-4277933|ARO:3003381|Escherichia|Multi-drug_resistance|MDR_regulator|SOXS|RequiresSNPConfirmation	DMJL002_1-3	0.0329773	Multi-drug resistance	MDR regulator	SOXS	calf#2	colostrum
	CARD|pvgb|U00096|4277468-4277933|ARO:3003381|Escherichia|Multi-drug_resistance|MDR_regulator|SOXS|RequiresSNPConfirmation	DMJL002_1-1	0.0311227	Multi-drug resistance	MDR regulator	SOXS	calf#1	colostrum
	CARD|pvgb|U00096|4277468-4277933|ARO:3003381|Escherichia|Multi-drug_resistance|MDR_regulator|SOXS|RequiresSNPConfirmation	DMJL002_1-4	0.0242267	Multi-drug resistance	MDR regulator	SOXS	calf#2	colostrum
	CARD|pvgb|U00096|4277468-4277933|ARO:3003381|Escherichia|Multi-drug_resistance|MDR_regulator|SOXS|RequiresSNPConfirmation	DMJL002_1-2	0.0284608	Multi-drug resistance	MDR regulator	SOXS	calf#1	colostrum
	CARD|pvgb|U00096|4277468-4277933|ARO:3003381|Escherichia|Multi-drug_resistance|MDR_regulator|SOXS|RequiresSNPConfirmation	DMJL002_1-6	0.0383511	Multi-drug resistance	MDR regulator	SOXS	calf#3	colostrum
	CARD|pvgb|U00096|4277468-4277933|ARO:3003381|Escherichia|Multi-drug_resistance|MDR_regulator|SOXS|RequiresSNPConfirmation	DMJL002_1-5	0.0320338	Multi-drug resistance	MDR regulator	SOXS	calf#3	colostrum
	CARD|pvgb|U00096|4277468-4277933|ARO:3003381|Escherichia|Multi-drug_resistance|MDR_regulator|SOXS|RequiresSNPConfirmation	A	0.118616	Multi-drug resistance	MDR regulator	SOXS	calf#1	feces
	Elf|CP000647.1|gene3761|Elfamycins|EF-Tu_inhibition|TUFAB|RequiresSNPConfirmation	DMJL002_1-6	0.00779638	Elfamycins	EF-Tu inhibition	TUFAB	calf#3	colostrum
	Elf|CP000647.1|gene4394|Elfamycins|EF-Tu_inhibition|TUFAB|RequiresSNPConfirmation	DMJL002_1-6	0.00396209	Elfamycins	EF-Tu inhibition	TUFAB	calf#3	colostrum
	Elf|CP001918.1|gene242|Elfamycins|EF-Tu_inhibition|TUFAB|RequiresSNPConfirmation	DMJL002_1-2	0.00441381	Elfamycins	EF-Tu inhibition	TUFAB	calf#1	colostrum
	Elf|CP001918.1|gene242|Elfamycins|EF-Tu_inhibition|TUFAB|RequiresSNPConfirmation	A	0.00375537	Elfamycins	EF-Tu inhibition	TUFAB	calf#1	feces
	Elf|CP001918.1|gene242|Elfamycins|EF-Tu_inhibition|TUFAB|RequiresSNPConfirmation	DMJL002_1-3	0.00443652	Elfamycins	EF-Tu inhibition	TUFAB	calf#2	colostrum
	Elf|CP001918.1|gene242|Elfamycins|EF-Tu_inhibition|TUFAB|RequiresSNPConfirmation	DMJL002_1-6	0.00485676	Elfamycins	EF-Tu inhibition	TUFAB	calf#3	colostrum
	Elf|CP001918.1|gene4764|Elfamycins|EF-Tu_inhibition|TUFAB|RequiresSNPConfirmation	DMJL002_1-3	0.00568969	Elfamycins	EF-Tu inhibition	TUFAB	calf#2	colostrum
	Elf|CP001918.1|gene4764|Elfamycins|EF-Tu_inhibition|TUFAB|RequiresSNPConfirmation	DMJL002_1-6	0.00606473	Elfamycins	EF-Tu inhibition	TUFAB	calf#3	colostrum
	Elf|CP001918.1|gene4764|Elfamycins|EF-Tu_inhibition|TUFAB|RequiresSNPConfirmation	DMJL002_1-2	0.00808653	Elfamycins	EF-Tu inhibition	TUFAB	calf#1	colostrum
	Elf|NC_002951.3236433|Elfamycins|EF-Tu_inhibition|TUFAB|RequiresSNPConfirmation	DMJL002_1-2	0.00788181	Elfamycins	EF-Tu inhibition	TUFAB	calf#1	colostrum
	Elf|NC_002952.2860408|Elfamycins|EF-Tu_inhibition|TUFAB|RequiresSNPConfirmation	B	0.00469733	Elfamycins	EF-Tu inhibition	TUFAB	calf#2	feces
	Elf|NC_002952.2860408|Elfamycins|EF-Tu_inhibition|TUFAB|RequiresSNPConfirmation	DMJL002_1-6	0.00639047	Elfamycins	EF-Tu inhibition	TUFAB	calf#3	colostrum
	Elf|NC_002952.2860408|Elfamycins|EF-Tu_inhibition|TUFAB|RequiresSNPConfirmation	A	0.00612718	Elfamycins	EF-Tu inhibition	TUFAB	calf#1	feces
	Elf|NC_011595.7072242|Elfamycins|EF-Tu_inhibition|TUFAB|RequiresSNPConfirmation	B	0.0123582	Elfamycins	EF-Tu inhibition	TUFAB	calf#2	feces
	Flq|AE016830.1|gene1598|Fluoroquinolones|Fluoroquinolone-resistant_DNA_topoisomerases|PARC|RequiresSNPConfirmation	DMJL002_1-4	0.0115798	Fluoroquinolones	Fluoroquinolone-resistant DNA topoisomerases	PARC	calf#2	colostrum
	Flq|AE016830.1|gene1598|Fluoroquinolones|Fluoroquinolone-resistant_DNA_topoisomerases|PARC|RequiresSNPConfirmation	DMJL002_1-2	0.00705331	Fluoroquinolones	Fluoroquinolone-resistant DNA topoisomerases	PARC	calf#1	colostrum
	Flq|AE016830.1|gene1598|Fluoroquinolones|Fluoroquinolone-resistant_DNA_topoisomerases|PARC|RequiresSNPConfirmation	DMJL002_1-5	0.0112558	Fluoroquinolones	Fluoroquinolone-resistant DNA topoisomerases	PARC	calf#3	colostrum
	Flq|AE016830.1|gene1598|Fluoroquinolones|Fluoroquinolone-resistant_DNA_topoisomerases|PARC|RequiresSNPConfirmation	DMJL002_1-6	0.00836288	Fluoroquinolones	Fluoroquinolone-resistant DNA topoisomerases	PARC	calf#3	colostrum
	Flq|AE016830.1|gene6|Fluoroquinolones|Fluoroquinolone-resistant_DNA_topoisomerases|GYRA|RequiresSNPConfirmation	DMJL002_1-4	0.0163866	Fluoroquinolones	Fluoroquinolone-resistant DNA topoisomerases	GYRA	calf#2	colostrum
	Flq|AE016830.1|gene6|Fluoroquinolones|Fluoroquinolone-resistant_DNA_topoisomerases|GYRA|RequiresSNPConfirmation	DMJL002_1-3	0.0103445	Fluoroquinolones	Fluoroquinolone-resistant DNA topoisomerases	GYRA	calf#2	colostrum
	Flq|AE016830.1|gene6|Fluoroquinolones|Fluoroquinolone-resistant_DNA_topoisomerases|GYRA|RequiresSNPConfirmation	DMJL002_1-1	0.0128136	Fluoroquinolones	Fluoroquinolone-resistant DNA topoisomerases	GYRA	calf#1	colostrum
	Flq|AE016830.1|gene6|Fluoroquinolones|Fluoroquinolone-resistant_DNA_topoisomerases|GYRA|RequiresSNPConfirmation	DMJL002_1-2	0.0118709	Fluoroquinolones	Fluoroquinolone-resistant DNA topoisomerases	GYRA	calf#1	colostrum
	Flq|AE016830.1|gene6|Fluoroquinolones|Fluoroquinolone-resistant_DNA_topoisomerases|GYRA|RequiresSNPConfirmation	DMJL002_1-6	0.012712	Fluoroquinolones	Fluoroquinolone-resistant DNA topoisomerases	GYRA	calf#3	colostrum
	Flq|CP000034.1|gene2423|Fluoroquinolones|Fluoroquinolone-resistant_DNA_topoisomerases|GYRA|RequiresSNPConfirmation	A	0.0172008	Fluoroquinolones	Fluoroquinolone-resistant DNA topoisomerases	GYRA	calf#1	feces
	Flq|CP000034.1|gene3218|Fluoroquinolones|Fluoroquinolone-resistant_DNA_topoisomerases|PARC|RequiresSNPConfirmation	A	0.0230173	Fluoroquinolones	Fluoroquinolone-resistant DNA topoisomerases	PARC	calf#1	feces
	Flq|CP000034.1|gene3218|Fluoroquinolones|Fluoroquinolone-resistant_DNA_topoisomerases|PARC|RequiresSNPConfirmation	B	0.0342827	Fluoroquinolones	Fluoroquinolone-resistant DNA topoisomerases	PARC	calf#2	feces
	Flq|CP000034.1|gene3218|Fluoroquinolones|Fluoroquinolone-resistant_DNA_topoisomerases|PARC|RequiresSNPConfirmation	DMJL002_1-2	0.00529222	Fluoroquinolones	Fluoroquinolone-resistant DNA topoisomerases	PARC	calf#1	colostrum
	Flq|CP000034.1|gene3218|Fluoroquinolones|Fluoroquinolone-resistant_DNA_topoisomerases|PARC|RequiresSNPConfirmation	C	0.0215652	Fluoroquinolones	Fluoroquinolone-resistant DNA topoisomerases	PARC	calf#3	feces
	Flq|CP000034.1|gene3218|Fluoroquinolones|Fluoroquinolone-resistant_DNA_topoisomerases|PARC|RequiresSNPConfirmation	DMJL002_1-6	0.00690562	Fluoroquinolones	Fluoroquinolone-resistant DNA topoisomerases	PARC	calf#3	colostrum
	Flq|CP001918.1|gene3562|Fluoroquinolones|Fluoroquinolone-resistant_DNA_topoisomerases|GYRA|RequiresSNPConfirmation	A	0.00248694	Fluoroquinolones	Fluoroquinolone-resistant DNA topoisomerases	GYRA	calf#1	feces
	Flq|CP003583.1|gene1174|Fluoroquinolones|Fluoroquinolone-resistant_DNA_topoisomerases|PARC|RequiresSNPConfirmation	DMJL002_1-2	0.00167669	Fluoroquinolones	Fluoroquinolone-resistant DNA topoisomerases	PARC	calf#1	colostrum
	Flq|M58408|gene|Fluoroquinolones|Fluoroquinolone-resistant_DNA_topoisomerases|PARC|RequiresSNPConfirmation	C	0.0173271	Fluoroquinolones	Fluoroquinolone-resistant DNA topoisomerases	PARC	calf#3	feces
	Flq|M58408|gene|Fluoroquinolones|Fluoroquinolone-resistant_DNA_topoisomerases|PARC|RequiresSNPConfirmation	B	0.0306795	Fluoroquinolones	Fluoroquinolone-resistant DNA topoisomerases	PARC	calf#2	feces
	Flq|M58408|gene|Fluoroquinolones|Fluoroquinolone-resistant_DNA_topoisomerases|PARC|RequiresSNPConfirmation	DMJL002_1-6	0.0104975	Fluoroquinolones	Fluoroquinolone-resistant DNA topoisomerases	PARC	calf#3	colostrum
	Flq|M58408|gene|Fluoroquinolones|Fluoroquinolone-resistant_DNA_topoisomerases|PARC|RequiresSNPConfirmation	DMJL002_1-3	0.0116177	Fluoroquinolones	Fluoroquinolone-resistant DNA topoisomerases	PARC	calf#2	colostrum
	Flq|M58408|gene|Fluoroquinolones|Fluoroquinolone-resistant_DNA_topoisomerases|PARC|RequiresSNPConfirmation	DMJL002_1-2	0.0108178	Fluoroquinolones	Fluoroquinolone-resistant DNA topoisomerases	PARC	calf#1	colostrum
	Flq|M58408|gene|Fluoroquinolones|Fluoroquinolone-resistant_DNA_topoisomerases|PARC|RequiresSNPConfirmation	DMJL002_1-1	0.00661341	Fluoroquinolones	Fluoroquinolone-resistant DNA topoisomerases	PARC	calf#1	colostrum
	Flq|M58408|gene|Fluoroquinolones|Fluoroquinolone-resistant_DNA_topoisomerases|PARC|RequiresSNPConfirmation	DMJL002_1-4	0.0121927	Fluoroquinolones	Fluoroquinolone-resistant DNA topoisomerases	PARC	calf#2	colostrum
	Flq|M58408|gene|Fluoroquinolones|Fluoroquinolone-resistant_DNA_topoisomerases|PARC|RequiresSNPConfirmation	A	0.025312	Fluoroquinolones	Fluoroquinolone-resistant DNA topoisomerases	PARC	calf#1	feces
	Flq|NC_002695.1.916822|Fluoroquinolones|Fluoroquinolone-resistant_DNA_topoisomerases|GYRA|RequiresSNPConfirmation	B	0.0161159	Fluoroquinolones	Fluoroquinolone-resistant DNA topoisomerases	GYRA	calf#2	feces
	Flq|NC_002695.1.916822|Fluoroquinolones|Fluoroquinolone-resistant_DNA_topoisomerases|GYRA|RequiresSNPConfirmation	C	0.00834174	Fluoroquinolones	Fluoroquinolone-resistant DNA topoisomerases	GYRA	calf#3	feces
	Flq|NC_002695.1.916822|Fluoroquinolones|Fluoroquinolone-resistant_DNA_topoisomerases|GYRA|RequiresSNPConfirmation	A	0.0116752	Fluoroquinolones	Fluoroquinolone-resistant DNA topoisomerases	GYRA	calf#1	feces
	Flq|OqxA|EU370913|46652-47827|1176|Multi-drug_resistance|Multi-drug_efflux_pumps|OQXA	DMJL002_1-6	0.00141666	Multi-drug resistance	Multi-drug efflux pumps	OQXA	calf#3	colostrum
	Fos|fosA_16_M85195|Fosfomycin|Fosfomycin_thiol_transferases|FOSA	A	0.00164941	Fosfomycin	Fosfomycin thiol transferases	FOSA	calf#1	feces
	Fos|fosA_5_NZ_AEXB01000013|Fosfomycin|Fosfomycin_thiol_transferases|FOSA	A	0.00164941	Fosfomycin	Fosfomycin thiol transferases	FOSA	calf#1	feces
	gi|114842971|gb|DQ909059.1|betalactams|Class_A_betalactamases|TEM	DMJL002_1-3	0.0309997	betalactams	Class A betalactamases	TEM	calf#2	colostrum
	gi|15149329|gb|AF397068.1|betalactams|Class_A_betalactamases|TEM	DMJL002_1-3	0.00516662	betalactams	Class A betalactamases	TEM	calf#2	colostrum
	gi|223006550|emb|AM941159.1|betalactams|Class_A_betalactamases|TEM	DMJL002_1-3	0.00592536	betalactams	Class A betalactamases	TEM	calf#2	colostrum
	gi|313586334|gb|HQ529916.1|betalactams|Class_A_betalactamases|TEM	DMJL002_1-3	0.0107049	betalactams	Class A betalactamases	TEM	calf#2	colostrum
	Mdr|AP009048.1|gene2135|Multi-drug_resistance|Multi-drug_efflux_pumps|MDTD	DMJL002_1-3	0.0262749	Multi-drug resistance	Multi-drug efflux pumps	MDTD	calf#2	colostrum
	Mdr|AP009048.1|gene2135|Multi-drug_resistance|Multi-drug_efflux_pumps|MDTD	DMJL002_1-4	0.0310523	Multi-drug resistance	Multi-drug efflux pumps	MDTD	calf#2	colostrum
	Mdr|AP009048.1|gene2135|Multi-drug_resistance|Multi-drug_efflux_pumps|MDTD	DMJL002_1-2	0.0238775	Multi-drug resistance	Multi-drug efflux pumps	MDTD	calf#1	colostrum
	Mdr|AP009048.1|gene2135|Multi-drug_resistance|Multi-drug_efflux_pumps|MDTD	B	0.0738349	Multi-drug resistance	Multi-drug efflux pumps	MDTD	calf#2	feces
	Mdr|AP009048.1|gene2135|Multi-drug_resistance|Multi-drug_efflux_pumps|MDTD	DMJL002_1-6	0.0257772	Multi-drug resistance	Multi-drug efflux pumps	MDTD	calf#3	colostrum
	Mdr|AP009048.1|gene2135|Multi-drug_resistance|Multi-drug_efflux_pumps|MDTD	DMJL002_1-5	0.0195784	Multi-drug resistance	Multi-drug efflux pumps	MDTD	calf#3	colostrum
	Mdr|AP009048.1|gene2135|Multi-drug_resistance|Multi-drug_efflux_pumps|MDTD	C	0.0521217	Multi-drug resistance	Multi-drug efflux pumps	MDTD	calf#3	feces
	Mdr|AP009048.1|gene2135|Multi-drug_resistance|Multi-drug_efflux_pumps|MDTD	A	0.0598774	Multi-drug resistance	Multi-drug efflux pumps	MDTD	calf#1	feces
	Mdr|AP009048.1|gene2135|Multi-drug_resistance|Multi-drug_efflux_pumps|MDTD	DMJL002_1-1	0.0123987	Multi-drug resistance	Multi-drug efflux pumps	MDTD	calf#1	colostrum
	Mdr|AP009048.1|gene3414|Multi-drug_resistance|MDR_regulator|CPXAR	DMJL002_1-3	0.017935	Multi-drug resistance	MDR regulator	CPXAR	calf#2	colostrum
	Mdr|AP009048.1|gene3414|Multi-drug_resistance|MDR_regulator|CPXAR	DMJL002_1-4	0.0119008	Multi-drug resistance	MDR regulator	CPXAR	calf#2	colostrum
	Mdr|AP009048.1|gene3414|Multi-drug_resistance|MDR_regulator|CPXAR	DMJL002_1-6	0.0199339	Multi-drug resistance	MDR regulator	CPXAR	calf#3	colostrum
	Mdr|AP009048.1|gene3414|Multi-drug_resistance|MDR_regulator|CPXAR	A	0.0492558	Multi-drug resistance	MDR regulator	CPXAR	calf#1	feces
	Mdr|AP009048.1|gene3414|Multi-drug_resistance|MDR_regulator|CPXAR	C	0.0355437	Multi-drug resistance	MDR regulator	CPXAR	calf#3	feces
	Mdr|AP009048.1|gene3414|Multi-drug_resistance|MDR_regulator|CPXAR	DMJL002_1-2	0.0189738	Multi-drug resistance	MDR regulator	CPXAR	calf#1	colostrum
	Mdr|AP009048.1|gene3414|Multi-drug_resistance|MDR_regulator|CPXAR	B	0.0477797	Multi-drug resistance	MDR regulator	CPXAR	calf#2	feces
	Mdr|AP009048.1|gene3414|Multi-drug_resistance|MDR_regulator|CPXAR	DMJL002_1-1	0.0120123	Multi-drug resistance	MDR regulator	CPXAR	calf#1	colostrum
	Mdr|AP009048.1|gene3415|Multi-drug_resistance|MDR_regulator|CPXAR	DMJL002_1-4	0.0237849	Multi-drug resistance	MDR regulator	CPXAR	calf#2	colostrum
	Mdr|AP009048.1|gene3415|Multi-drug_resistance|MDR_regulator|CPXAR	DMJL002_1-3	0.0235462	Multi-drug resistance	MDR regulator	CPXAR	calf#2	colostrum
	Mdr|AP009048.1|gene3415|Multi-drug_resistance|MDR_regulator|CPXAR	B	0.0755635	Multi-drug resistance	MDR regulator	CPXAR	calf#2	feces
	Mdr|AP009048.1|gene3415|Multi-drug_resistance|MDR_regulator|CPXAR	DMJL002_1-1	0.0122221	Multi-drug resistance	MDR regulator	CPXAR	calf#1	colostrum
	Mdr|AP009048.1|gene3415|Multi-drug_resistance|MDR_regulator|CPXAR	DMJL002_1-6	0.0285492	Multi-drug resistance	MDR regulator	CPXAR	calf#3	colostrum
	Mdr|AP009048.1|gene3415|Multi-drug_resistance|MDR_regulator|CPXAR	A	0.0646056	Multi-drug resistance	MDR regulator	CPXAR	calf#1	feces
	Mdr|AP009048.1|gene3415|Multi-drug_resistance|MDR_regulator|CPXAR	C	0.0434329	Multi-drug resistance	MDR regulator	CPXAR	calf#3	feces
	Mdr|AP009048.1|gene3415|Multi-drug_resistance|MDR_regulator|CPXAR	DMJL002_1-2	0.0263748	Multi-drug resistance	MDR regulator	CPXAR	calf#1	colostrum
	Mdr|AP009048.1|gene3616|Multi-drug_resistance|Multi-drug_efflux_pumps|MDTL	DMJL002_1-5	0.0326409	Multi-drug resistance	Multi-drug efflux pumps	MDTL	calf#3	colostrum
	Mdr|AP009048.1|gene3616|Multi-drug_resistance|Multi-drug_efflux_pumps|MDTL	B	0.123888	Multi-drug resistance	Multi-drug efflux pumps	MDTL	calf#2	feces
	Mdr|AP009048.1|gene3616|Multi-drug_resistance|Multi-drug_efflux_pumps|MDTL	DMJL002_1-6	0.0312954	Multi-drug resistance	Multi-drug efflux pumps	MDTL	calf#3	colostrum
	Mdr|AP009048.1|gene3616|Multi-drug_resistance|Multi-drug_efflux_pumps|MDTL	DMJL002_1-3	0.0312933	Multi-drug resistance	Multi-drug efflux pumps	MDTL	calf#2	colostrum
	Mdr|AP009048.1|gene3616|Multi-drug_resistance|Multi-drug_efflux_pumps|MDTL	C	0.0787074	Multi-drug resistance	Multi-drug efflux pumps	MDTL	calf#3	feces
	Mdr|AP009048.1|gene3616|Multi-drug_resistance|Multi-drug_efflux_pumps|MDTL	DMJL002_1-1	0.0201217	Multi-drug resistance	Multi-drug efflux pumps	MDTL	calf#1	colostrum
	Mdr|AP009048.1|gene3616|Multi-drug_resistance|Multi-drug_efflux_pumps|MDTL	DMJL002_1-4	0.0318317	Multi-drug resistance	Multi-drug efflux pumps	MDTL	calf#2	colostrum
	Mdr|AP009048.1|gene3616|Multi-drug_resistance|Multi-drug_efflux_pumps|MDTL	DMJL002_1-2	0.0347865	Multi-drug resistance	Multi-drug efflux pumps	MDTL	calf#1	colostrum
	Mdr|AP009048.1|gene3616|Multi-drug_resistance|Multi-drug_efflux_pumps|MDTL	A	0.118901	Multi-drug resistance	Multi-drug efflux pumps	MDTL	calf#1	feces
	Mdr|CP000034.1|gene2198|Multi-drug_resistance|MDR_regulator|ASMA	B	0.0865457	Multi-drug resistance	MDR regulator	ASMA	calf#2	feces
	Mdr|CP000034.1|gene2198|Multi-drug_resistance|MDR_regulator|ASMA	DMJL002_1-6	0.0234452	Multi-drug resistance	MDR regulator	ASMA	calf#3	colostrum
	Mdr|CP000034.1|gene2198|Multi-drug_resistance|MDR_regulator|ASMA	DMJL002_1-5	0.024155	Multi-drug resistance	MDR regulator	ASMA	calf#3	colostrum
	Mdr|CP000034.1|gene2198|Multi-drug_resistance|MDR_regulator|ASMA	DMJL002_1-2	0.021763	Multi-drug resistance	MDR regulator	ASMA	calf#1	colostrum
	Mdr|CP000034.1|gene2198|Multi-drug_resistance|MDR_regulator|ASMA	C	0.0571504	Multi-drug resistance	MDR regulator	ASMA	calf#3	feces
	Mdr|CP000034.1|gene2198|Multi-drug_resistance|MDR_regulator|ASMA	DMJL002_1-3	0.0244301	Multi-drug resistance	MDR regulator	ASMA	calf#2	colostrum
	Mdr|CP000034.1|gene2198|Multi-drug_resistance|MDR_regulator|ASMA	A	0.0586173	Multi-drug resistance	MDR regulator	ASMA	calf#1	feces
	Mdr|CP000034.1|gene2198|Multi-drug_resistance|MDR_regulator|ASMA	DMJL002_1-4	0.0221139	Multi-drug resistance	MDR regulator	ASMA	calf#2	colostrum
	Mdr|CP000034.1|gene2198|Multi-drug_resistance|MDR_regulator|ASMA	DMJL002_1-1	0.016057	Multi-drug resistance	MDR regulator	ASMA	calf#1	colostrum
	Mdr|CP000034.1|gene3834|Multi-drug_resistance|MDR_regulator|CPXAR	B	0.0231974	Multi-drug resistance	MDR regulator	CPXAR	calf#2	feces
	Mdr|CP000034.1|gene3834|Multi-drug_resistance|MDR_regulator|CPXAR	DMJL002_1-6	0.00606684	Multi-drug resistance	MDR regulator	CPXAR	calf#3	colostrum
	Mdr|CP000034.1|gene3834|Multi-drug_resistance|MDR_regulator|CPXAR	DMJL002_1-2	0.00721541	Multi-drug resistance	MDR regulator	CPXAR	calf#1	colostrum
	Mdr|CP000034.1|gene3834|Multi-drug_resistance|MDR_regulator|CPXAR	C	0.0132418	Multi-drug resistance	MDR regulator	CPXAR	calf#3	feces
	Mdr|CP000034.1|gene3834|Multi-drug_resistance|MDR_regulator|CPXAR	A	0.0197694	Multi-drug resistance	MDR regulator	CPXAR	calf#1	feces
	Mdr|CP000647.1|gene956|Multi-drug_resistance|MDR_mutant_porin_proteins|OMPF|RequiresSNPConfirmation	DMJL002_1-2	0.00241811	Multi-drug resistance	MDR mutant porin proteins	OMPF	calf#1	colostrum
	Mdr|NC_002516.2.882884|Multi-drug_resistance|Multi-drug_efflux_pumps|MEXF	DMJL002_1-2	0.00369029	Multi-drug resistance	Multi-drug efflux pumps	MEXF	calf#1	colostrum
	Mdr|NC_002695.1.910541|Multi-drug_resistance|MDR_regulator|CPXAR	A	0.0117276	Multi-drug resistance	MDR regulator	CPXAR	calf#1	feces
	Mdr|NC_002695.1.910541|Multi-drug_resistance|MDR_regulator|CPXAR	DMJL002_1-2	0.00400856	Multi-drug resistance	MDR regulator	CPXAR	calf#1	colostrum
	Mdr|NC_002695.1.910541|Multi-drug_resistance|MDR_regulator|CPXAR	DMJL002_1-6	0.00346676	Multi-drug resistance	MDR regulator	CPXAR	calf#3	colostrum
	Mdr|NC_002695.1.910541|Multi-drug_resistance|MDR_regulator|CPXAR	B	0.0180039	Multi-drug resistance	MDR regulator	CPXAR	calf#2	feces
	Mdr|NC_002695.1.910541|Multi-drug_resistance|MDR_regulator|CPXAR	C	0.010454	Multi-drug resistance	MDR regulator	CPXAR	calf#3	feces
	Mdr|NC_002695.1.914983|Multi-drug_resistance|MDR_regulator|CPXAR	A	0.0163645	Multi-drug resistance	MDR regulator	CPXAR	calf#1	feces
	Mdr|NC_002695.1.914983|Multi-drug_resistance|MDR_regulator|CPXAR	B	0.0162048	Multi-drug resistance	MDR regulator	CPXAR	calf#2	feces
	Mdr|NC_002695.1.914983|Multi-drug_resistance|MDR_regulator|CPXAR	DMJL002_1-6	0.00529098	Multi-drug resistance	MDR regulator	CPXAR	calf#3	colostrum
	Mdr|NC_002695.1.914983|Multi-drug_resistance|MDR_regulator|CPXAR	C	0.00975024	Multi-drug resistance	MDR regulator	CPXAR	calf#3	feces
	MLS|AM399080.1|gene2|MLS|Lincosamide_nucleotidyltransferases|LNUA	DMJL002_1-2	0.00153744	MLS	Lincosamide nucleotidyltransferases	LNUA	calf#1	colostrum
	MLS|ermB_1_JN899585|MLS|23S_rRNA_methyltransferases|ERMB	DMJL002_1-6	0.00123134	MLS	23S rRNA methyltransferases	ERMB	calf#3	colostrum
	MLS|ermB_18_X66468|MLS|23S_rRNA_methyltransferases|ERMB	DMJL002_1-2	0.00563829	MLS	23S rRNA methyltransferases	ERMB	calf#1	colostrum
	MLS|ermB_18_X66468|MLS|23S_rRNA_methyltransferases|ERMB	DMJL002_1-6	0.00457145	MLS	23S rRNA methyltransferases	ERMB	calf#3	colostrum
	MLS|ermB_9_AF299292|MLS|23S_rRNA_methyltransferases|ERMB	DMJL002_1-6	0.00123134	MLS	23S rRNA methyltransferases	ERMB	calf#3	colostrum
	MLS|JQ861959.1|gene11|MLS|Lincosamide_nucleotidyltransferases|LNUB	DMJL002_1-3	0.00955685	MLS	Lincosamide nucleotidyltransferases	LNUB	calf#2	colostrum
	MLS|JQ861959.1|gene11|MLS|Lincosamide_nucleotidyltransferases|LNUB	DMJL002_1-6	0.00904205	MLS	Lincosamide nucleotidyltransferases	LNUB	calf#3	colostrum
	MLS|JQ861959.1|gene11|MLS|Lincosamide_nucleotidyltransferases|LNUB	DMJL002_1-5	0.00928344	MLS	Lincosamide nucleotidyltransferases	LNUB	calf#3	colostrum
	MLS|JQ861959.1|gene11|MLS|Lincosamide_nucleotidyltransferases|LNUB	DMJL002_1-2	0.00906114	MLS	Lincosamide nucleotidyltransferases	LNUB	calf#1	colostrum
	MLS|LnuB|AJ238249|127-930|804|MLS|Lincosamide_nucleotidyltransferases|LNUB	DMJL002_1-4	0.00591235	MLS	Lincosamide nucleotidyltransferases	LNUB	calf#2	colostrum
	MLS|LnuB|AJ238249|127-930|804|MLS|Lincosamide_nucleotidyltransferases|LNUB	DMJL002_1-6	0.00583965	MLS	Lincosamide nucleotidyltransferases	LNUB	calf#3	colostrum
	MLS|LnuB|AJ238249|127-930|804|MLS|Lincosamide_nucleotidyltransferases|LNUB	DMJL002_1-2	0.00464674	MLS	Lincosamide nucleotidyltransferases	LNUB	calf#1	colostrum
	MLS|lsaA_3_AY737526|MLS|Streptogramin_resistance_ATP-binding_cassette_ABC_efflux_pumps|LSA	DMJL002_1-3	0.00351187	MLS	Streptogramin resistance ATP-binding cassette ABC efflux pumps	LSA	calf#2	colostrum
	MLS|lsaA_3_AY737526|MLS|Streptogramin_resistance_ATP-binding_cassette_ABC_efflux_pumps|LSA	DMJL002_1-2	0.0034939	MLS	Streptogramin resistance ATP-binding cassette ABC efflux pumps	LSA	calf#1	colostrum
	MLS|lsaA_3_AY737526|MLS|Streptogramin_resistance_ATP-binding_cassette_ABC_efflux_pumps|LSA	DMJL002_1-6	0.00313633	MLS	Streptogramin resistance ATP-binding cassette ABC efflux pumps	LSA	calf#3	colostrum
	MLS|LsaA|AY225127|41-1537|1497|MLS|Streptogramin_resistance_ATP-binding_cassette_ABC_efflux_pumps|LSA	DMJL002_1-3	0.00486259	MLS	Streptogramin resistance ATP-binding cassette ABC efflux pumps	LSA	calf#2	colostrum
	MLS|LsaA|AY225127|41-1537|1497|MLS|Streptogramin_resistance_ATP-binding_cassette_ABC_efflux_pumps|LSA	DMJL002_1-6	0.00303516	MLS	Streptogramin resistance ATP-binding cassette ABC efflux pumps	LSA	calf#3	colostrum
	MLS|MsrC|AY004350|496-1974|1479|MLS|Macrolide_resistance_efflux_pumps|MSRC	DMJL002_1-6	0.00133124	MLS	Macrolide resistance efflux pumps	MSRC	calf#3	colostrum
	Rif|AE016830.1|gene3155|Rifampin|Rifampin-resistant_beta-subunit_of_RNA_polymerase_RpoB|RPOB|RequiresSNPConfirmation	DMJL002_1-4	0.0213148	Rifampin	Rifampin-resistant beta-subunit of RNA polymerase RpoB	RPOB	calf#2	colostrum
	Rif|AE016830.1|gene3155|Rifampin|Rifampin-resistant_beta-subunit_of_RNA_polymerase_RpoB|RPOB|RequiresSNPConfirmation	DMJL002_1-5	0.0223611	Rifampin	Rifampin-resistant beta-subunit of RNA polymerase RpoB	RPOB	calf#3	colostrum
	Rif|AE016830.1|gene3155|Rifampin|Rifampin-resistant_beta-subunit_of_RNA_polymerase_RpoB|RPOB|RequiresSNPConfirmation	DMJL002_1-3	0.019082	Rifampin	Rifampin-resistant beta-subunit of RNA polymerase RpoB	RPOB	calf#2	colostrum
	Rif|AE016830.1|gene3155|Rifampin|Rifampin-resistant_beta-subunit_of_RNA_polymerase_RpoB|RPOB|RequiresSNPConfirmation	DMJL002_1-6	0.0198512	Rifampin	Rifampin-resistant beta-subunit of RNA polymerase RpoB	RPOB	calf#3	colostrum
	Rif|AE016830.1|gene3155|Rifampin|Rifampin-resistant_beta-subunit_of_RNA_polymerase_RpoB|RPOB|RequiresSNPConfirmation	DMJL002_1-1	0.0235907	Rifampin	Rifampin-resistant beta-subunit of RNA polymerase RpoB	RPOB	calf#1	colostrum
	Rif|AE016830.1|gene3155|Rifampin|Rifampin-resistant_beta-subunit_of_RNA_polymerase_RpoB|RPOB|RequiresSNPConfirmation	DMJL002_1-2	0.0216489	Rifampin	Rifampin-resistant beta-subunit of RNA polymerase RpoB	RPOB	calf#1	colostrum
	Rif|AP009048.1|gene3341|Rifampin|Rifampin-resistant_beta-subunit_of_RNA_polymerase_RpoB|RPOB|RequiresSNPConfirmation	B	0.0531603	Rifampin	Rifampin-resistant beta-subunit of RNA polymerase RpoB	RPOB	calf#2	feces
	Rif|AP009048.1|gene3341|Rifampin|Rifampin-resistant_beta-subunit_of_RNA_polymerase_RpoB|RPOB|RequiresSNPConfirmation	DMJL002_1-4	0.0143054	Rifampin	Rifampin-resistant beta-subunit of RNA polymerase RpoB	RPOB	calf#2	colostrum
	Rif|AP009048.1|gene3341|Rifampin|Rifampin-resistant_beta-subunit_of_RNA_polymerase_RpoB|RPOB|RequiresSNPConfirmation	DMJL002_1-3	0.0178665	Rifampin	Rifampin-resistant beta-subunit of RNA polymerase RpoB	RPOB	calf#2	colostrum
	Rif|AP009048.1|gene3341|Rifampin|Rifampin-resistant_beta-subunit_of_RNA_polymerase_RpoB|RPOB|RequiresSNPConfirmation	DMJL002_1-5	0.0127031	Rifampin	Rifampin-resistant beta-subunit of RNA polymerase RpoB	RPOB	calf#3	colostrum
	Rif|AP009048.1|gene3341|Rifampin|Rifampin-resistant_beta-subunit_of_RNA_polymerase_RpoB|RPOB|RequiresSNPConfirmation	A	0.0449947	Rifampin	Rifampin-resistant beta-subunit of RNA polymerase RpoB	RPOB	calf#1	feces
	Rif|AP009048.1|gene3341|Rifampin|Rifampin-resistant_beta-subunit_of_RNA_polymerase_RpoB|RPOB|RequiresSNPConfirmation	C	0.0324651	Rifampin	Rifampin-resistant beta-subunit of RNA polymerase RpoB	RPOB	calf#3	feces
	Rif|AP009048.1|gene3341|Rifampin|Rifampin-resistant_beta-subunit_of_RNA_polymerase_RpoB|RPOB|RequiresSNPConfirmation	DMJL002_1-6	0.0168408	Rifampin	Rifampin-resistant beta-subunit of RNA polymerase RpoB	RPOB	calf#3	colostrum
	Rif|AP009048.1|gene3341|Rifampin|Rifampin-resistant_beta-subunit_of_RNA_polymerase_RpoB|RPOB|RequiresSNPConfirmation	DMJL002_1-2	0.0147436	Rifampin	Rifampin-resistant beta-subunit of RNA polymerase RpoB	RPOB	calf#1	colostrum
	Rif|AP009048.1|gene3341|Rifampin|Rifampin-resistant_beta-subunit_of_RNA_polymerase_RpoB|RPOB|RequiresSNPConfirmation	DMJL002_1-1	0.0102307	Rifampin	Rifampin-resistant beta-subunit of RNA polymerase RpoB	RPOB	calf#1	colostrum
	Rif|CP000034.1|gene3741|Rifampin|Rifampin-resistant_beta-subunit_of_RNA_polymerase_RpoB|RPOB|RequiresSNPConfirmation	DMJL002_1-4	0.0075214	Rifampin	Rifampin-resistant beta-subunit of RNA polymerase RpoB	RPOB	calf#2	colostrum
	Rif|CP000034.1|gene3741|Rifampin|Rifampin-resistant_beta-subunit_of_RNA_polymerase_RpoB|RPOB|RequiresSNPConfirmation	DMJL002_1-3	0.0118441	Rifampin	Rifampin-resistant beta-subunit of RNA polymerase RpoB	RPOB	calf#2	colostrum
	Rif|CP000034.1|gene3741|Rifampin|Rifampin-resistant_beta-subunit_of_RNA_polymerase_RpoB|RPOB|RequiresSNPConfirmation	C	0.022127	Rifampin	Rifampin-resistant beta-subunit of RNA polymerase RpoB	RPOB	calf#3	feces
	Rif|CP000034.1|gene3741|Rifampin|Rifampin-resistant_beta-subunit_of_RNA_polymerase_RpoB|RPOB|RequiresSNPConfirmation	A	0.0349959	Rifampin	Rifampin-resistant beta-subunit of RNA polymerase RpoB	RPOB	calf#1	feces
	Rif|CP000034.1|gene3741|Rifampin|Rifampin-resistant_beta-subunit_of_RNA_polymerase_RpoB|RPOB|RequiresSNPConfirmation	B	0.0411467	Rifampin	Rifampin-resistant beta-subunit of RNA polymerase RpoB	RPOB	calf#2	feces
	Rif|CP000034.1|gene3741|Rifampin|Rifampin-resistant_beta-subunit_of_RNA_polymerase_RpoB|RPOB|RequiresSNPConfirmation	DMJL002_1-6	0.00992403	Rifampin	Rifampin-resistant beta-subunit of RNA polymerase RpoB	RPOB	calf#3	colostrum
	Rif|CP000034.1|gene3741|Rifampin|Rifampin-resistant_beta-subunit_of_RNA_polymerase_RpoB|RPOB|RequiresSNPConfirmation	DMJL002_1-2	0.00885544	Rifampin	Rifampin-resistant beta-subunit of RNA polymerase RpoB	RPOB	calf#1	colostrum
	Rif|CP001918.1|gene250|Rifampin|Rifampin-resistant_beta-subunit_of_RNA_polymerase_RpoB|RPOB|RequiresSNPConfirmation	DMJL002_1-2	0.00255	Rifampin	Rifampin-resistant beta-subunit of RNA polymerase RpoB	RPOB	calf#1	colostrum
	Rif|CP001918.1|gene250|Rifampin|Rifampin-resistant_beta-subunit_of_RNA_polymerase_RpoB|RPOB|RequiresSNPConfirmation	DMJL002_1-6	0.00323283	Rifampin	Rifampin-resistant beta-subunit of RNA polymerase RpoB	RPOB	calf#3	colostrum
	Rif|CP001918.1|gene250|Rifampin|Rifampin-resistant_beta-subunit_of_RNA_polymerase_RpoB|RPOB|RequiresSNPConfirmation	A	0.0031973	Rifampin	Rifampin-resistant beta-subunit of RNA polymerase RpoB	RPOB	calf#1	feces
	Rif|CP003583.1|gene2745|Rifampin|Rifampin-resistant_beta-subunit_of_RNA_polymerase_RpoB|RPOB|RequiresSNPConfirmation	DMJL002_1-3	0.00735891	Rifampin	Rifampin-resistant beta-subunit of RNA polymerase RpoB	RPOB	calf#2	colostrum
	Rif|CP003583.1|gene2745|Rifampin|Rifampin-resistant_beta-subunit_of_RNA_polymerase_RpoB|RPOB|RequiresSNPConfirmation	DMJL002_1-2	0.00581976	Rifampin	Rifampin-resistant beta-subunit of RNA polymerase RpoB	RPOB	calf#1	colostrum
	Rif|CP003583.1|gene2745|Rifampin|Rifampin-resistant_beta-subunit_of_RNA_polymerase_RpoB|RPOB|RequiresSNPConfirmation	B	0.00707294	Rifampin	Rifampin-resistant beta-subunit of RNA polymerase RpoB	RPOB	calf#2	feces
	Rif|CP003583.1|gene2745|Rifampin|Rifampin-resistant_beta-subunit_of_RNA_polymerase_RpoB|RPOB|RequiresSNPConfirmation	DMJL002_1-6	0.00526144	Rifampin	Rifampin-resistant beta-subunit of RNA polymerase RpoB	RPOB	calf#3	colostrum
	Rif|NC_002516.2.881699|Rifampin|Rifampin-resistant_beta-subunit_of_RNA_polymerase_RpoB|RPOB|RequiresSNPConfirmation	DMJL002_1-6	0.00282536	Rifampin	Rifampin-resistant beta-subunit of RNA polymerase RpoB	RPOB	calf#3	colostrum
	Rif|NC_002695.1.914942|Rifampin|Rifampin-resistant_beta-subunit_of_RNA_polymerase_RpoB|RPOB|RequiresSNPConfirmation	A	0.00831297	Rifampin	Rifampin-resistant beta-subunit of RNA polymerase RpoB	RPOB	calf#1	feces
	Rif|NC_002695.1.914942|Rifampin|Rifampin-resistant_beta-subunit_of_RNA_polymerase_RpoB|RPOB|RequiresSNPConfirmation	B	0.00858974	Rifampin	Rifampin-resistant beta-subunit of RNA polymerase RpoB	RPOB	calf#2	feces
	Rif|NC_002695.1.914942|Rifampin|Rifampin-resistant_beta-subunit_of_RNA_polymerase_RpoB|RPOB|RequiresSNPConfirmation	DMJL002_1-2	0.00245727	Rifampin	Rifampin-resistant beta-subunit of RNA polymerase RpoB	RPOB	calf#1	colostrum
	Rif|NC_002695.1.914942|Rifampin|Rifampin-resistant_beta-subunit_of_RNA_polymerase_RpoB|RPOB|RequiresSNPConfirmation	DMJL002_1-6	0.00240583	Rifampin	Rifampin-resistant beta-subunit of RNA polymerase RpoB	RPOB	calf#3	colostrum
	Rif|NC_003098.1.933647|Rifampin|Rifampin-resistant_beta-subunit_of_RNA_polymerase_RpoB|RPOB|RequiresSNPConfirmation	DMJL002_1-2	0.0135584	Rifampin	Rifampin-resistant beta-subunit of RNA polymerase RpoB	RPOB	calf#1	colostrum
	Rif|NC_003098.1.933647|Rifampin|Rifampin-resistant_beta-subunit_of_RNA_polymerase_RpoB|RPOB|RequiresSNPConfirmation	DMJL002_1-6	0.0141872	Rifampin	Rifampin-resistant beta-subunit of RNA polymerase RpoB	RPOB	calf#3	colostrum
	Rif|NC_012469.1.7686402|Rifampin|Rifampin-resistant_beta-subunit_of_RNA_polymerase_RpoB|RPOB|RequiresSNPConfirmation	DMJL002_1-2	0.0156183	Rifampin	Rifampin-resistant beta-subunit of RNA polymerase RpoB	RPOB	calf#1	colostrum
	Sul|AE016830.1|gene3181|Sulfonamides|Sulfonamide-resistant_dihydropteroate_synthases|FOLP|RequiresSNPConfirmation	DMJL002_1-4	0.00900289	Sulfonamides	Sulfonamide-resistant dihydropteroate synthases	FOLP	calf#2	colostrum
	Sul|AE016830.1|gene3181|Sulfonamides|Sulfonamide-resistant_dihydropteroate_synthases|FOLP|RequiresSNPConfirmation	DMJL002_1-3	0.00919103	Sulfonamides	Sulfonamide-resistant dihydropteroate synthases	FOLP	calf#2	colostrum
	Sul|AE016830.1|gene3181|Sulfonamides|Sulfonamide-resistant_dihydropteroate_synthases|FOLP|RequiresSNPConfirmation	DMJL002_1-6	0.0114738	Sulfonamides	Sulfonamide-resistant dihydropteroate synthases	FOLP	calf#3	colostrum
	Sul|AE016830.1|gene3181|Sulfonamides|Sulfonamide-resistant_dihydropteroate_synthases|FOLP|RequiresSNPConfirmation	DMJL002_1-1	0.0134931	Sulfonamides	Sulfonamide-resistant dihydropteroate synthases	FOLP	calf#1	colostrum
	Sul|AE016830.1|gene3181|Sulfonamides|Sulfonamide-resistant_dihydropteroate_synthases|FOLP|RequiresSNPConfirmation	DMJL002_1-2	0.0129721	Sulfonamides	Sulfonamide-resistant dihydropteroate synthases	FOLP	calf#1	colostrum
	Sul|AP009048.1|gene3222|Sulfonamides|Sulfonamide-resistant_dihydropteroate_synthases|FOLP|RequiresSNPConfirmation	DMJL002_1-4	0.00769859	Sulfonamides	Sulfonamide-resistant dihydropteroate synthases	FOLP	calf#2	colostrum
	Sul|AP009048.1|gene3222|Sulfonamides|Sulfonamide-resistant_dihydropteroate_synthases|FOLP|RequiresSNPConfirmation	DMJL002_1-3	0.0109556	Sulfonamides	Sulfonamide-resistant dihydropteroate synthases	FOLP	calf#2	colostrum
	Sul|AP009048.1|gene3222|Sulfonamides|Sulfonamide-resistant_dihydropteroate_synthases|FOLP|RequiresSNPConfirmation	C	0.0255342	Sulfonamides	Sulfonamide-resistant dihydropteroate synthases	FOLP	calf#3	feces
	Sul|AP009048.1|gene3222|Sulfonamides|Sulfonamide-resistant_dihydropteroate_synthases|FOLP|RequiresSNPConfirmation	B	0.0464645	Sulfonamides	Sulfonamide-resistant dihydropteroate synthases	FOLP	calf#2	feces
	Sul|AP009048.1|gene3222|Sulfonamides|Sulfonamide-resistant_dihydropteroate_synthases|FOLP|RequiresSNPConfirmation	DMJL002_1-6	0.013201	Sulfonamides	Sulfonamide-resistant dihydropteroate synthases	FOLP	calf#3	colostrum
	Sul|AP009048.1|gene3222|Sulfonamides|Sulfonamide-resistant_dihydropteroate_synthases|FOLP|RequiresSNPConfirmation	A	0.0353118	Sulfonamides	Sulfonamide-resistant dihydropteroate synthases	FOLP	calf#1	feces
	Sul|AP009048.1|gene3222|Sulfonamides|Sulfonamide-resistant_dihydropteroate_synthases|FOLP|RequiresSNPConfirmation	DMJL002_1-5	0.0100473	Sulfonamides	Sulfonamide-resistant dihydropteroate synthases	FOLP	calf#3	colostrum
	Sul|AP009048.1|gene3222|Sulfonamides|Sulfonamide-resistant_dihydropteroate_synthases|FOLP|RequiresSNPConfirmation	DMJL002_1-2	0.00858087	Sulfonamides	Sulfonamide-resistant dihydropteroate synthases	FOLP	calf#1	colostrum
	Sul|AY758206.1|gene7|Sulfonamides|Sulfonamide-resistant_dihydropteroate_synthases|SULI	DMJL002_1-6	0.00657136	Sulfonamides	Sulfonamide-resistant dihydropteroate synthases	SULI	calf#3	colostrum
	Sul|CP000034.1|gene3358|Sulfonamides|Sulfonamide-resistant_dihydropteroate_synthases|FOLP|RequiresSNPConfirmation	B	0.0292367	Sulfonamides	Sulfonamide-resistant dihydropteroate synthases	FOLP	calf#2	feces
	Sul|CP000647.1|gene3624|Sulfonamides|Sulfonamide-resistant_dihydropteroate_synthases|FOLP|RequiresSNPConfirmation	DMJL002_1-4	0.0048991	Sulfonamides	Sulfonamide-resistant dihydropteroate synthases	FOLP	calf#2	colostrum
	Sul|NC_002695.1.916103|Sulfonamides|Sulfonamide-resistant_dihydropteroate_synthases|FOLP|RequiresSNPConfirmation	C	0.00487731	Sulfonamides	Sulfonamide-resistant dihydropteroate synthases	FOLP	calf#3	feces
	Sul|NC_002695.1.916103|Sulfonamides|Sulfonamide-resistant_dihydropteroate_synthases|FOLP|RequiresSNPConfirmation	DMJL002_1-6	0.00267587	Sulfonamides	Sulfonamide-resistant dihydropteroate synthases	FOLP	calf#3	colostrum
	Sul|NC_002695.1.916103|Sulfonamides|Sulfonamide-resistant_dihydropteroate_synthases|FOLP|RequiresSNPConfirmation	A	0.0121384	Sulfonamides	Sulfonamide-resistant dihydropteroate synthases	FOLP	calf#1	feces
	Sul|NC_002695.1.916103|Sulfonamides|Sulfonamide-resistant_dihydropteroate_synthases|FOLP|RequiresSNPConfirmation	B	0.0179587	Sulfonamides	Sulfonamide-resistant dihydropteroate synthases	FOLP	calf#2	feces
	Sul|NC_011586.7045179|Sulfonamides|Sulfonamide-resistant_dihydropteroate_synthases|FOLP|RequiresSNPConfirmation	DMJL002_1-2	0.00120905	Sulfonamides	Sulfonamide-resistant dihydropteroate synthases	FOLP	calf#1	colostrum
	Sul|sul1_2_CP002151|Sulfonamides|Sulfonamide-resistant_dihydropteroate_synthases|SULI	DMJL002_1-6	0.00326762	Sulfonamides	Sulfonamide-resistant dihydropteroate synthases	SULI	calf#3	colostrum
	Sul|sul2_8_AJ877041|Sulfonamides|Sulfonamide-resistant_dihydropteroate_synthases|SULII	DMJL002_1-6	0.00231092	Sulfonamides	Sulfonamide-resistant dihydropteroate synthases	SULII	calf#3	colostrum
	Tet|JQ740052.1|gene2|Tetracyclines|Tetracycline_resistance_ribosomal_protection_proteins|TET40	A	0.00172641	Tetracyclines	Tetracycline resistance ribosomal protection proteins	TET40	calf#1	feces
	Tet|JQ740052.1|gene2|Tetracyclines|Tetracycline_resistance_ribosomal_protection_proteins|TET40	C	0.00179542	Tetracyclines	Tetracycline resistance ribosomal protection proteins	TET40	calf#3	feces
	Tet|NC_010558.1.6276025|Tetracyclines|Tetracycline_resistance_major_facilitator_superfamily_MFS_efflux_pumps|TETD	B	0.0133485	Tetracyclines	Tetracycline resistance major facilitator superfamily MFS efflux pumps	TETD	calf#2	feces
	Tet|tet39_2_EU495991|Tetracyclines|Tetracycline_resistance_major_facilitator_superfamily_MFS_efflux_pumps|TET39	DMJL002_1-6	0.00170413	Tetracyclines	Tetracycline resistance major facilitator superfamily MFS efflux pumps	TET39	calf#3	colostrum
	Tet|tet39_3_DQ195075|Tetracyclines|Tetracycline_resistance_major_facilitator_superfamily_MFS_efflux_pumps|TET39	B	0.00179005	Tetracyclines	Tetracycline resistance major facilitator superfamily MFS efflux pumps	TET39	calf#2	feces
	Tet|tetA_3_AY196695|Tetracyclines|Tetracycline_resistance_major_facilitator_superfamily_MFS_efflux_pumps|TETA	DMJL002_1-2	0.00451431	Tetracyclines	Tetracycline resistance major facilitator superfamily MFS efflux pumps	TETA	calf#1	colostrum
	Tet|tetA_5_AJ419171|Tetracyclines|Tetracycline_resistance_major_facilitator_superfamily_MFS_efflux_pumps|TETA	DMJL002_1-6	0.00302909	Tetracyclines	Tetracycline resistance major facilitator superfamily MFS efflux pumps	TETA	calf#3	colostrum
	Tet|tetA_5_AJ419171|Tetracyclines|Tetracycline_resistance_major_facilitator_superfamily_MFS_efflux_pumps|TETA	DMJL002_1-2	0.00529263	Tetracyclines	Tetracycline resistance major facilitator superfamily MFS efflux pumps	TETA	calf#1	colostrum
	Tet|tetA_6_AJ313332|Tetracyclines|Tetracycline_resistance_major_facilitator_superfamily_MFS_efflux_pumps|TETA	DMJL002_1-6	0.00416499	Tetracyclines	Tetracycline resistance major facilitator superfamily MFS efflux pumps	TETA	calf#3	colostrum
	Tet|tetA_6_AJ313332|Tetracyclines|Tetracycline_resistance_major_facilitator_superfamily_MFS_efflux_pumps|TETA	DMJL002_1-2	0.00373598	Tetracyclines	Tetracycline resistance major facilitator superfamily MFS efflux pumps	TETA	calf#1	colostrum
	Tet|tetA_P_1_AB054980|Tetracyclines|Tetracycline_resistance_major_facilitator_superfamily_MFS_efflux_pumps|TETA	C	0.0109929	Tetracyclines	Tetracycline resistance major facilitator superfamily MFS efflux pumps	TETA	calf#3	feces
	Tet|tetA_P_4_AB001076|Tetracyclines|Tetracycline_resistance_major_facilitator_superfamily_MFS_efflux_pumps|TETA	C	0.0156214	Tetracyclines	Tetracycline resistance major facilitator superfamily MFS efflux pumps	TETA	calf#3	feces
	Tet|TetA-P|L20800|Tetracyclines|Tetracycline_resistance_major_facilitator_superfamily_MFS_efflux_pumps|TETA	C	0.00887144	Tetracyclines	Tetracycline resistance major facilitator superfamily MFS efflux pumps	TETA	calf#3	feces
	Tet|TetA-P|L20800|Tetracyclines|Tetracycline_resistance_major_facilitator_superfamily_MFS_efflux_pumps|TETA	A	0.00556334	Tetracyclines	Tetracycline resistance major facilitator superfamily MFS efflux pumps	TETA	calf#1	feces
	Tet|TetA|JX424423|94438-95712|1275|Tetracyclines|Tetracycline_resistance_major_facilitator_superfamily_MFS_efflux_pumps|TETA	DMJL002_1-4	0.0102527	Tetracyclines	Tetracycline resistance major facilitator superfamily MFS efflux pumps	TETA	calf#2	colostrum
	Tet|TetA|JX424423|94438-95712|1275|Tetracyclines|Tetracycline_resistance_major_facilitator_superfamily_MFS_efflux_pumps|TETA	DMJL002_1-2	0.00952308	Tetracyclines	Tetracycline resistance major facilitator superfamily MFS efflux pumps	TETA	calf#1	colostrum
	Tet|TetA|JX424423|94438-95712|1275|Tetracyclines|Tetracycline_resistance_major_facilitator_superfamily_MFS_efflux_pumps|TETA	DMJL002_1-1	0.00838162	Tetracyclines	Tetracycline resistance major facilitator superfamily MFS efflux pumps	TETA	calf#1	colostrum
	Tet|TetA|JX424423|94438-95712|1275|Tetracyclines|Tetracycline_resistance_major_facilitator_superfamily_MFS_efflux_pumps|TETA	DMJL002_1-3	0.0120529	Tetracyclines	Tetracycline resistance major facilitator superfamily MFS efflux pumps	TETA	calf#2	colostrum
	Tet|TetA|JX424423|94438-95712|1275|Tetracyclines|Tetracycline_resistance_major_facilitator_superfamily_MFS_efflux_pumps|TETA	DMJL002_1-6	0.0110473	Tetracyclines	Tetracycline resistance major facilitator superfamily MFS efflux pumps	TETA	calf#3	colostrum
	Tet|tetB_3_AP000342|Tetracyclines|Tetracycline_resistance_major_facilitator_superfamily_MFS_efflux_pumps|TETB	B	0.00441486	Tetracyclines	Tetracycline resistance major facilitator superfamily MFS efflux pumps	TETB	calf#2	feces
	Tet|tetB_3_AP000342|Tetracyclines|Tetracycline_resistance_major_facilitator_superfamily_MFS_efflux_pumps|TETB	A	0.00155368	Tetracyclines	Tetracycline resistance major facilitator superfamily MFS efflux pumps	TETB	calf#1	feces
	Tet|TetB|AB089594|1-1206|1206|Tetracyclines|Tetracycline_resistance_major_facilitator_superfamily_MFS_efflux_pumps|TETB	B	0.0024081	Tetracyclines	Tetracycline resistance major facilitator superfamily MFS efflux pumps	TETB	calf#2	feces
	Tet|tetC_9_AY046276|Tetracyclines|Tetracycline_resistance_major_facilitator_superfamily_MFS_efflux_pumps|TETC	B	0.00308692	Tetracyclines	Tetracycline resistance major facilitator superfamily MFS efflux pumps	TETC	calf#2	feces
	Tet|tetC_9_AY046276|Tetracyclines|Tetracycline_resistance_major_facilitator_superfamily_MFS_efflux_pumps|TETC	DMJL002_1-6	0.00193181	Tetracyclines	Tetracycline resistance major facilitator superfamily MFS efflux pumps	TETC	calf#3	colostrum
	Tet|TetC|EU751612|1-1191|1191|Tetracyclines|Tetracycline_resistance_major_facilitator_superfamily_MFS_efflux_pumps|TETC	DMJL002_1-6	0.00178032	Tetracyclines	Tetracycline resistance major facilitator superfamily MFS efflux pumps	TETC	calf#3	colostrum
	Tet|tetD_5_X65876|Tetracyclines|Tetracycline_resistance_major_facilitator_superfamily_MFS_efflux_pumps|TETD	DMJL002_1-6	0.0014059	Tetracyclines	Tetracycline resistance major facilitator superfamily MFS efflux pumps	TETD	calf#3	colostrum
	Tet|TetD|AB089602|1521-2705|1185|Tetracyclines|Tetracycline_resistance_major_facilitator_superfamily_MFS_efflux_pumps|TETD	DMJL002_1-6	0.00178933	Tetracyclines	Tetracycline resistance major facilitator superfamily MFS efflux pumps	TETD	calf#3	colostrum
	Tet|tetL_4_M11036|Tetracyclines|Tetracycline_resistance_major_facilitator_superfamily_MFS_efflux_pumps|TETL	DMJL002_1-6	0.00417957	Tetracyclines	Tetracycline resistance major facilitator superfamily MFS efflux pumps	TETL	calf#3	colostrum
	Tet|tetL_5_D00006|Tetracyclines|Tetracycline_resistance_major_facilitator_superfamily_MFS_efflux_pumps|TETL	DMJL002_1-3	0.00528635	Tetracyclines	Tetracycline resistance major facilitator superfamily MFS efflux pumps	TETL	calf#2	colostrum
	Tet|tetL_5_D00006|Tetracyclines|Tetracycline_resistance_major_facilitator_superfamily_MFS_efflux_pumps|TETL	DMJL002_1-6	0.00428955	Tetracyclines	Tetracycline resistance major facilitator superfamily MFS efflux pumps	TETL	calf#3	colostrum
	Tet|tetL_5_D00006|Tetracyclines|Tetracycline_resistance_major_facilitator_superfamily_MFS_efflux_pumps|TETL	DMJL002_1-2	0.004341	Tetracyclines	Tetracycline resistance major facilitator superfamily MFS efflux pumps	TETL	calf#1	colostrum
	Tet|tetL_9_AY081910|Tetracyclines|Tetracycline_resistance_major_facilitator_superfamily_MFS_efflux_pumps|TETL	DMJL002_1-6	0.00527945	Tetracyclines	Tetracycline resistance major facilitator superfamily MFS efflux pumps	TETL	calf#3	colostrum
	Tet|tetL_9_AY081910|Tetracyclines|Tetracycline_resistance_major_facilitator_superfamily_MFS_efflux_pumps|TETL	DMJL002_1-2	0.00393404	Tetracyclines	Tetracycline resistance major facilitator superfamily MFS efflux pumps	TETL	calf#1	colostrum
	Tet|TetL|FN435329|1-1377|1377|Tetracyclines|Tetracycline_resistance_major_facilitator_superfamily_MFS_efflux_pumps|TETL	DMJL002_1-6	0.00472951	Tetracyclines	Tetracycline resistance major facilitator superfamily MFS efflux pumps	TETL	calf#3	colostrum
	Tet|TetL|FN435329|1-1377|1377|Tetracyclines|Tetracycline_resistance_major_facilitator_superfamily_MFS_efflux_pumps|TETL	DMJL002_1-2	0.00366272	Tetracyclines	Tetracycline resistance major facilitator superfamily MFS efflux pumps	TETL	calf#1	colostrum
	Tet|TetL|FN435329|1-1377|1377|Tetracyclines|Tetracycline_resistance_major_facilitator_superfamily_MFS_efflux_pumps|TETL	DMJL002_1-1	0.00443472	Tetracyclines	Tetracycline resistance major facilitator superfamily MFS efflux pumps	TETL	calf#1	colostrum
	Tet|tetM_1_X92947|Tetracyclines|Tetracycline_resistance_ribosomal_protection_proteins|TETM	DMJL002_1-6	0.00244536	Tetracyclines	Tetracycline resistance ribosomal protection proteins	TETM	calf#3	colostrum
	Tet|tetM_1_X92947|Tetracyclines|Tetracycline_resistance_ribosomal_protection_proteins|TETM	DMJL002_1-2	0.00262686	Tetracyclines	Tetracycline resistance ribosomal protection proteins	TETM	calf#1	colostrum
	Tet|tetM_13_AM990992|Tetracyclines|Tetracycline_resistance_ribosomal_protection_proteins|TETM	DMJL002_1-3	0.00400193	Tetracyclines	Tetracycline resistance ribosomal protection proteins	TETM	calf#2	colostrum
	Tet|tetM_13_AM990992|Tetracyclines|Tetracycline_resistance_ribosomal_protection_proteins|TETM	DMJL002_1-6	0.00354971	Tetracyclines	Tetracycline resistance ribosomal protection proteins	TETM	calf#3	colostrum
	Tet|tetM_13_AM990992|Tetracyclines|Tetracycline_resistance_ribosomal_protection_proteins|TETM	DMJL002_1-2	0.00418352	Tetracyclines	Tetracycline resistance ribosomal protection proteins	TETM	calf#1	colostrum
	Tet|tetM_2_X90939|Tetracyclines|Tetracycline_resistance_ribosomal_protection_proteins|TETM	DMJL002_1-6	0.00370747	Tetracyclines	Tetracycline resistance ribosomal protection proteins	TETM	calf#3	colostrum
	Tet|tetM_2_X90939|Tetracyclines|Tetracycline_resistance_ribosomal_protection_proteins|TETM	DMJL002_1-2	0.00379435	Tetracyclines	Tetracycline resistance ribosomal protection proteins	TETM	calf#1	colostrum
	Tet|tetM_4_X75073|Tetracyclines|Tetracycline_resistance_ribosomal_protection_proteins|TETM	DMJL002_1-2	0.00321061	Tetracyclines	Tetracycline resistance ribosomal protection proteins	TETM	calf#1	colostrum
	Tet|tetM_5_U58985|Tetracyclines|Tetracycline_resistance_ribosomal_protection_proteins|TETM	DMJL002_1-2	0.00291873	Tetracyclines	Tetracycline resistance ribosomal protection proteins	TETM	calf#1	colostrum
	Tet|tetM_5_U58985|Tetracyclines|Tetracycline_resistance_ribosomal_protection_proteins|TETM	DMJL002_1-6	0.00347083	Tetracyclines	Tetracycline resistance ribosomal protection proteins	TETM	calf#3	colostrum
	Tet|tetM_6_M21136|Tetracyclines|Tetracycline_resistance_ribosomal_protection_proteins|TETM	DMJL002_1-2	0.00311331	Tetracyclines	Tetracycline resistance ribosomal protection proteins	TETM	calf#1	colostrum
	Tet|tetM_6_M21136|Tetracyclines|Tetracycline_resistance_ribosomal_protection_proteins|TETM	DMJL002_1-3	0.0052657	Tetracyclines	Tetracycline resistance ribosomal protection proteins	TETM	calf#2	colostrum
	Tet|tetM_6_M21136|Tetracyclines|Tetracycline_resistance_ribosomal_protection_proteins|TETM	DMJL002_1-6	0.00339194	Tetracyclines	Tetracycline resistance ribosomal protection proteins	TETM	calf#3	colostrum
	Tet|tetM_7_FN433596|Tetracyclines|Tetracycline_resistance_ribosomal_protection_proteins|TETM	DMJL002_1-2	0.00379435	Tetracyclines	Tetracycline resistance ribosomal protection proteins	TETM	calf#1	colostrum
	Tet|tetM_7_FN433596|Tetracyclines|Tetracycline_resistance_ribosomal_protection_proteins|TETM	DMJL002_1-4	0.00402317	Tetracyclines	Tetracycline resistance ribosomal protection proteins	TETM	calf#2	colostrum
	Tet|tetM_7_FN433596|Tetracyclines|Tetracycline_resistance_ribosomal_protection_proteins|TETM	DMJL002_1-6	0.00418077	Tetracyclines	Tetracycline resistance ribosomal protection proteins	TETM	calf#3	colostrum
	Tet|tetM_9_X56353|Tetracyclines|Tetracycline_resistance_ribosomal_protection_proteins|TETM	DMJL002_1-6	0.00220871	Tetracyclines	Tetracycline resistance ribosomal protection proteins	TETM	calf#3	colostrum
	Tet|TetR|HF545434|53576-54226|651|Tetracyclines|Tetracycline_transcriptional_repressor|TETR|RequiresSNPConfirmation	DMJL002_1-2	0.0355807	Tetracyclines	Tetracycline transcriptional repressor	TETR	calf#1	colostrum
	Tet|TetR|HF545434|53576-54226|651|Tetracyclines|Tetracycline_transcriptional_repressor|TETR|RequiresSNPConfirmation	DMJL002_1-4	0.0301203	Tetracyclines	Tetracycline transcriptional repressor	TETR	calf#2	colostrum
	Tet|TetR|HF545434|53576-54226|651|Tetracyclines|Tetracycline_transcriptional_repressor|TETR|RequiresSNPConfirmation	DMJL002_1-5	0.03112	Tetracyclines	Tetracycline transcriptional repressor	TETR	calf#3	colostrum
	Tet|TetR|HF545434|53576-54226|651|Tetracyclines|Tetracycline_transcriptional_repressor|TETR|RequiresSNPConfirmation	DMJL002_1-1	0.0281411	Tetracyclines	Tetracycline transcriptional repressor	TETR	calf#1	colostrum
	Tet|TetR|HF545434|53576-54226|651|Tetracyclines|Tetracycline_transcriptional_repressor|TETR|RequiresSNPConfirmation	DMJL002_1-3	0.0316815	Tetracyclines	Tetracycline transcriptional repressor	TETR	calf#2	colostrum
	Tet|TetR|HF545434|53576-54226|651|Tetracyclines|Tetracycline_transcriptional_repressor|TETR|RequiresSNPConfirmation	DMJL002_1-6	0.039085	Tetracyclines	Tetracycline transcriptional repressor	TETR	calf#3	colostrum
	Tet|tetS_1_DQ377340|Tetracyclines|Tetracycline_resistance_ribosomal_protection_proteins|TETS	DMJL002_1-2	0.0332669	Tetracyclines	Tetracycline resistance ribosomal protection proteins	TETS	calf#1	colostrum
	Tet|tetS_1_DQ377340|Tetracyclines|Tetracycline_resistance_ribosomal_protection_proteins|TETS	DMJL002_1-1	0.0392364	Tetracyclines	Tetracycline resistance ribosomal protection proteins	TETS	calf#1	colostrum
	Tet|tetS_1_DQ377340|Tetracyclines|Tetracycline_resistance_ribosomal_protection_proteins|TETS	DMJL002_1-4	0.0345532	Tetracyclines	Tetracycline resistance ribosomal protection proteins	TETS	calf#2	colostrum
	Tet|tetS_1_DQ377340|Tetracyclines|Tetracycline_resistance_ribosomal_protection_proteins|TETS	DMJL002_1-3	0.0350653	Tetracyclines	Tetracycline resistance ribosomal protection proteins	TETS	calf#2	colostrum
	Tet|tetS_1_DQ377340|Tetracyclines|Tetracycline_resistance_ribosomal_protection_proteins|TETS	DMJL002_1-6	0.0320051	Tetracyclines	Tetracycline resistance ribosomal protection proteins	TETS	calf#3	colostrum
	Tet|tetS_1_DQ377340|Tetracyclines|Tetracycline_resistance_ribosomal_protection_proteins|TETS	DMJL002_1-5	0.0293418	Tetracyclines	Tetracycline resistance ribosomal protection proteins	TETS	calf#3	colostrum
	Tet|tetS_3_X92946|Tetracyclines|Tetracycline_resistance_ribosomal_protection_proteins|TETS	DMJL002_1-2	0.0441735	Tetracyclines	Tetracycline resistance ribosomal protection proteins	TETS	calf#1	colostrum
	Tet|tetS_3_X92946|Tetracyclines|Tetracycline_resistance_ribosomal_protection_proteins|TETS	DMJL002_1-1	0.0495513	Tetracyclines	Tetracycline resistance ribosomal protection proteins	TETS	calf#1	colostrum
	Tet|tetS_3_X92946|Tetracyclines|Tetracycline_resistance_ribosomal_protection_proteins|TETS	DMJL002_1-3	0.0379195	Tetracyclines	Tetracycline resistance ribosomal protection proteins	TETS	calf#2	colostrum
	Tet|tetS_3_X92946|Tetracyclines|Tetracycline_resistance_ribosomal_protection_proteins|TETS	DMJL002_1-4	0.0468373	Tetracyclines	Tetracycline resistance ribosomal protection proteins	TETS	calf#2	colostrum
	Tet|tetS_3_X92946|Tetracyclines|Tetracycline_resistance_ribosomal_protection_proteins|TETS	DMJL002_1-5	0.0412005	Tetracyclines	Tetracycline resistance ribosomal protection proteins	TETS	calf#3	colostrum
	Tet|tetS_3_X92946|Tetracyclines|Tetracycline_resistance_ribosomal_protection_proteins|TETS	DMJL002_1-6	0.0420576	Tetracyclines	Tetracycline resistance ribosomal protection proteins	TETS	calf#3	colostrum
	Tet|TetS|L09756|447-2372|1926|Tetracyclines|Tetracycline_resistance_ribosomal_protection_proteins|TETS	DMJL002_1-4	0.0425744	Tetracyclines	Tetracycline resistance ribosomal protection proteins	TETS	calf#2	colostrum
	Tet|TetS|L09756|447-2372|1926|Tetracyclines|Tetracycline_resistance_ribosomal_protection_proteins|TETS	DMJL002_1-2	0.0359825	Tetracyclines	Tetracycline resistance ribosomal protection proteins	TETS	calf#1	colostrum
	Tet|TetS|L09756|447-2372|1926|Tetracyclines|Tetracycline_resistance_ribosomal_protection_proteins|TETS	DMJL002_1-3	0.0382149	Tetracyclines	Tetracycline resistance ribosomal protection proteins	TETS	calf#2	colostrum
	Tet|TetS|L09756|447-2372|1926|Tetracyclines|Tetracycline_resistance_ribosomal_protection_proteins|TETS	DMJL002_1-1	0.044785	Tetracyclines	Tetracycline resistance ribosomal protection proteins	TETS	calf#1	colostrum
	Tet|TetS|L09756|447-2372|1926|Tetracyclines|Tetracycline_resistance_ribosomal_protection_proteins|TETS	DMJL002_1-6	0.0368806	Tetracyclines	Tetracycline resistance ribosomal protection proteins	TETS	calf#3	colostrum
	Tet|TetS|L09756|447-2372|1926|Tetracyclines|Tetracycline_resistance_ribosomal_protection_proteins|TETS	DMJL002_1-5	0.0393069	Tetracyclines	Tetracycline resistance ribosomal protection proteins	TETS	calf#3	colostrum
	Tmt|dfrA1_25_AJ844287|Trimethoprim|Dihydrofolate_reductase|DHFR|RequiresSNPConfirmation	DMJL002_1-1	0.00483118	Trimethoprim	Dihydrofolate reductase	DHFR	calf#1	colostrum
	Tmt|dfrA1_25_AJ844287|Trimethoprim|Dihydrofolate_reductase|DHFR|RequiresSNPConfirmation	DMJL002_1-6	0.00223667	Trimethoprim	Dihydrofolate reductase	DHFR	calf#3	colostrum
	Tmt|dfrA1_5_AJ238350|Trimethoprim|Dihydrofolate_reductase|DHFR|RequiresSNPConfirmation	DMJL002_1-6	0.00191714	Trimethoprim	Dihydrofolate reductase	DHFR	calf#3	colostrum
	Tmt|dfrA1_5_AJ238350|Trimethoprim|Dihydrofolate_reductase|DHFR|RequiresSNPConfirmation	DMJL002_1-3	0.00426588	Trimethoprim	Dihydrofolate reductase	DHFR	calf#2	colostrum
	Tmt|DfrA12|Z21672|310-807|498|Trimethoprim|Dihydrofolate_reductase|DHFR|RequiresSNPConfirmation	DMJL002_1-6	0.0012165	Trimethoprim	Dihydrofolate reductase	DHFR	calf#3	colostrum
	Tmt|dfrA14_1_DQ388123|Trimethoprim|Dihydrofolate_reductase|DHFR|RequiresSNPConfirmation	DMJL002_1-6	0.00470355	Trimethoprim	Dihydrofolate reductase	DHFR	calf#3	colostrum
	Tmt|dfrA14_1_DQ388123|Trimethoprim|Dihydrofolate_reductase|DHFR|RequiresSNPConfirmation	DMJL002_1-3	0.00502367	Trimethoprim	Dihydrofolate reductase	DHFR	calf#2	colostrum
	Tmt|dfrA14_1_DQ388123|Trimethoprim|Dihydrofolate_reductase|DHFR|RequiresSNPConfirmation	DMJL002_1-2	0.00309398	Trimethoprim	Dihydrofolate reductase	DHFR	calf#1	colostrum
	Tmt|DfrA14|GU726917|72-545|474|Trimethoprim|Dihydrofolate_reductase|DHFR|RequiresSNPConfirmation	DMJL002_1-3	0.00511906	Trimethoprim	Dihydrofolate reductase	DHFR	calf#2	colostrum
	Tmt|DfrA14|GU726917|72-545|474|Trimethoprim|Dihydrofolate_reductase|DHFR|RequiresSNPConfirmation	DMJL002_1-4	0.00626784	Trimethoprim	Dihydrofolate reductase	DHFR	calf#2	colostrum
	Tmt|DfrA14|GU726917|72-545|474|Trimethoprim|Dihydrofolate_reductase|DHFR|RequiresSNPConfirmation	DMJL002_1-6	0.00894666	Trimethoprim	Dihydrofolate reductase	DHFR	calf#3	colostrum
	Tmt|DfrA14|GU726917|72-545|474|Trimethoprim|Dihydrofolate_reductase|DHFR|RequiresSNPConfirmation	DMJL002_1-2	0.00512318	Trimethoprim	Dihydrofolate reductase	DHFR	calf#1	colostrum
	Tmt|DfrA17|AB126604|98-571|474|Trimethoprim|Dihydrofolate_reductase|DHFR|RequiresSNPConfirmation	A	0.00395302	Trimethoprim	Dihydrofolate reductase	DHFR	calf#1	feces
	Tmt|DfrA5|X12868|1306-1779|474|Trimethoprim|Dihydrofolate_reductase|DHFR|RequiresSNPConfirmation	DMJL002_1-2	0.00472908	Trimethoprim	Dihydrofolate reductase	DHFR	calf#1	colostrum
	Tmt|DfrA5|X12868|1306-1779|474|Trimethoprim|Dihydrofolate_reductase|DHFR|RequiresSNPConfirmation	DMJL002_1-6	0.00255619	Trimethoprim	Dihydrofolate reductase	DHFR	calf#3	colostrum
	Tmt|EU780012.1|gene2|Trimethoprim|Dihydrofolate_reductase|DHFR|RequiresSNPConfirmation	DMJL002_1-4	0.00984167	Trimethoprim	Dihydrofolate reductase	DHFR	calf#2	colostrum
	Tmt|EU780012.1|gene2|Trimethoprim|Dihydrofolate_reductase|DHFR|RequiresSNPConfirmation	DMJL002_1-6	0.0116021	Trimethoprim	Dihydrofolate reductase	DHFR	calf#3	colostrum
	Tmt|EU780012.1|gene2|Trimethoprim|Dihydrofolate_reductase|DHFR|RequiresSNPConfirmation	DMJL002_1-3	0.0100473	Trimethoprim	Dihydrofolate reductase	DHFR	calf#2	colostrum
	Tmt|EU780012.1|gene2|Trimethoprim|Dihydrofolate_reductase|DHFR|RequiresSNPConfirmation	DMJL002_1-2	0.0073482	Trimethoprim	Dihydrofolate reductase	DHFR	calf#1	colostrum

## Sheet: Figure 10b
Figure 10b	cazy_family	taxon	sampleID	age
	AA10	Enterobacteriaceae	A	day2
	AA2	Enterobacteriaceae	A	day2
	AA3	Enterobacteriaceae	A	day2
	AA6	Enterobacteriaceae	A	day2
	AA7	Clostridiaceae	A	day2
	CBM0	Clostridiaceae	A	day2
	CBM12	Clostridiaceae	A	day2
	CBM37	Enterococcaceae	A	day2
	CBM41	Clostridiaceae	A	day2
	CBM5	Enterobacteriaceae	A	day2
	CBM50	Enterobacteriaceae	A	day2
	CBM69	Enterobacteriaceae	A	day2
	CBM73	Enterobacteriaceae	A	day2
	CBM9	Clostridiaceae	A	day2
	CE0	Enterobacteriaceae	A	day2
	CE14	Enterobacteriaceae	A	day2
	CE8	Enterobacteriaceae	A	day2
	GH1	Enterobacteriaceae	A	day2
	GH101	Clostridiaceae	A	day2
	GH102	Enterobacteriaceae	A	day2
	GH103	Enterobacteriaceae	A	day2
	GH104	Enterobacteriaceae	A	day2
	GH108	Enterobacteriaceae	A	day2
	GH109	Bacteroidaceae	A	day2
	GH126	Clostridiaceae	A	day2
	GH127	Enterobacteriaceae	A	day2
	GH20	Clostridiaceae	A	day2
	GH24	Enterobacteriaceae	A	day2
	GH29	Clostridiaceae	A	day2
	GH37	Enterobacteriaceae	A	day2
	GH38	Enterobacteriaceae	A	day2
	GH4	Enterobacteriaceae	A	day2
	GH47	Enterobacteriaceae	A	day2
	GH58	Enterobacteriaceae	A	day2
	GH63	Enterobacteriaceae	A	day2
	GH65	Enterobacteriaceae	A	day2
	GH70	Streptococcaceae	A	day2
	GH8	Enterobacteriaceae	A	day2
	GH88	Enterobacteriaceae	A	day2
	GH90	Enterobacteriaceae	A	day2
	GH92	Enterobacteriaceae	A	day2
	GH93	Enterobacteriaceae	A	day2
	GH95	Clostridiaceae	A	day2
	GH97	Bacteroidaceae	A	day2
	GT0	Enterobacteriaceae	A	day2
	GT20	Enterobacteriaceae	A	day2
	GT25	Enterobacteriaceae	A	day2
	GT3	Bacteroidaceae	A	day2
	GT30	Enterobacteriaceae	A	day2
	GT31	Enterobacteriaceae	A	day2
	GT32	Enterobacteriaceae	A	day2
	GT44	Enterobacteriaceae	A	day2
	GT51	Enterobacteriaceae	A	day2
	GT56	Enterobacteriaceae	A	day2
	GT77	Enterobacteriaceae	A	day2
	GT8	Enterobacteriaceae	A	day2
	GT83	Enterobacteriaceae	A	day2
	GT9	Enterobacteriaceae	A	day2
	GT96	Staphylococcaceae	A	day2
	AA10	Enterococcaceae	B	day2
	AA2	Enterobacteriaceae	B	day2
	AA3	Enterobacteriaceae	B	day2
	AA6	Enterobacteriaceae	B	day2
	CBM0	Enterococcaceae	B	day2
	CBM12	Enterococcaceae	B	day2
	CBM37	Enterococcaceae	B	day2
	CBM41	Streptococcaceae	B	day2
	CBM5	Enterobacteriaceae	B	day2
	CBM50	Enterobacteriaceae	B	day2
	CBM69	Enterobacteriaceae	B	day2
	CBM73	Moraxellaceae	B	day2
	CE0	Enterobacteriaceae	B	day2
	CE14	Enterobacteriaceae	B	day2
	CE8	Enterobacteriaceae	B	day2
	GH1	Enterobacteriaceae	B	day2
	GH101	Staphylococcaceae	B	day2
	GH102	Enterobacteriaceae	B	day2
	GH103	Enterobacteriaceae	B	day2
	GH104	Enterobacteriaceae	B	day2
	GH108	Enterobacteriaceae	B	day2
	GH127	Enterobacteriaceae	B	day2
	GH20	Enterococcaceae	B	day2
	GH24	Enterobacteriaceae	B	day2
	GH29	Bacteroidaceae	B	day2
	GH37	Enterobacteriaceae	B	day2
	GH38	Enterobacteriaceae	B	day2
	GH4	Enterobacteriaceae	B	day2
	GH47	Enterobacteriaceae	B	day2
	GH58	Enterobacteriaceae	B	day2
	GH63	Enterobacteriaceae	B	day2
	GH65	Enterobacteriaceae	B	day2
	GH8	Enterobacteriaceae	B	day2
	GH88	Enterococcaceae	B	day2
	GH92	Enterococcaceae	B	day2
	GH93	Enterobacteriaceae	B	day2
	GH97	Bacteroidaceae	B	day2
	GT0	Enterobacteriaceae	B	day2
	GT20	Enterobacteriaceae	B	day2
	GT25	Enterobacteriaceae	B	day2
	GT30	Enterobacteriaceae	B	day2
	GT31	Enterobacteriaceae	B	day2
	GT32	Enterococcaceae	B	day2
	GT44	Enterobacteriaceae	B	day2
	GT51	Enterobacteriaceae	B	day2
	GT56	Enterobacteriaceae	B	day2
	GT73	Enterobacteriaceae	B	day2
	GT77	Enterobacteriaceae	B	day2
	GT8	Enterobacteriaceae	B	day2
	GT83	Enterobacteriaceae	B	day2
	GT9	Enterobacteriaceae	B	day2
	PL8	Enterococcaceae	B	day2
	AA10	Enterococcaceae	C	day2
	AA2	Enterobacteriaceae	C	day2
	AA3	Enterobacteriaceae	C	day2
	AA6	Enterobacteriaceae	C	day2
	AA7	Clostridiaceae	C	day2
	CBM0	Clostridiaceae	C	day2
	CBM12	Clostridiaceae	C	day2
	CBM37	Clostridiaceae	C	day2
	CBM41	Clostridiaceae	C	day2
	CBM5	Enterobacteriaceae	C	day2
	CBM50	Enterobacteriaceae	C	day2
	CBM69	Enterobacteriaceae	C	day2
	CBM9	Clostridiaceae	C	day2
	CE0	Enterobacteriaceae	C	day2
	CE14	Enterobacteriaceae	C	day2
	CE8	Enterobacteriaceae	C	day2
	GH1	Enterobacteriaceae	C	day2
	GH101	Clostridiaceae	C	day2
	GH102	Enterobacteriaceae	C	day2
	GH103	Enterobacteriaceae	C	day2
	GH104	Enterobacteriaceae	C	day2
	GH108	Enterobacteriaceae	C	day2
	GH109	Bacteroidaceae	C	day2
	GH126	Clostridiaceae	C	day2
	GH127	Enterobacteriaceae	C	day2
	GH20	Clostridiaceae	C	day2
	GH24	Enterobacteriaceae	C	day2
	GH29	Clostridiaceae	C	day2
	GH37	Enterobacteriaceae	C	day2
	GH38	Enterobacteriaceae	C	day2
	GH4	Enterobacteriaceae	C	day2
	GH47	Enterobacteriaceae	C	day2
	GH58	Enterobacteriaceae	C	day2
	GH63	Enterobacteriaceae	C	day2
	GH65	Enterobacteriaceae	C	day2
	GH70	Streptococcaceae	C	day2
	GH8	Enterobacteriaceae	C	day2
	GH92	Enterobacteriaceae	C	day2
	GH93	Enterobacteriaceae	C	day2
	GH95	Clostridiaceae	C	day2
	GH97	Bacteroidaceae	C	day2
	GT0	Enterobacteriaceae	C	day2
	GT20	Enterobacteriaceae	C	day2
	GT25	Enterobacteriaceae	C	day2
	GT30	Enterobacteriaceae	C	day2
	GT31	Enterobacteriaceae	C	day2
	GT44	Enterobacteriaceae	C	day2
	GT51	Enterobacteriaceae	C	day2
	GT56	Enterobacteriaceae	C	day2
	GT73	Enterobacteriaceae	C	day2
	GT77	Enterobacteriaceae	C	day2
	GT8	Enterobacteriaceae	C	day2
	GT83	Enterobacteriaceae	C	day2
	GT9	Enterobacteriaceae	C	day2
	PL8	Clostridiaceae	C	day2
	AA10	Enterococcaceae	D	day5
	AA2	Enterobacteriaceae	D	day5
	AA3	Enterobacteriaceae	D	day5
	AA6	Enterobacteriaceae	D	day5
	AA7	Clostridiaceae	D	day5
	CBM0	Bacteroidaceae	D	day5
	CBM12	Enterococcaceae	D	day5
	CBM37	Enterococcaceae	D	day5
	CBM41	Streptococcaceae	D	day5
	CBM5	Enterobacteriaceae	D	day5
	CBM50	Enterobacteriaceae	D	day5
	CBM69	Enterobacteriaceae	D	day5
	CBM9	Lachnospiraceae	D	day5
	CE0	Enterobacteriaceae	D	day5
	CE14	Enterobacteriaceae	D	day5
	CE6	Bacteroidaceae	D	day5
	CE8	Enterobacteriaceae	D	day5
	GH1	Enterobacteriaceae	D	day5
	GH10	Bacteroidaceae	D	day5
	GH101	Enterococcaceae	D	day5
	GH102	Enterobacteriaceae	D	day5
	GH103	Enterobacteriaceae	D	day5
	GH104	Enterobacteriaceae	D	day5
	GH108	Enterobacteriaceae	D	day5
	GH109	Bacteroidaceae	D	day5
	GH117	Bacteroidaceae	D	day5
	GH120	Lactobacillaceae	D	day5
	GH126	Enterococcaceae	D	day5
	GH127	Enterobacteriaceae	D	day5
	GH129	Bacteroidaceae	D	day5
	GH20	Bacteroidaceae	D	day5
	GH24	Enterobacteriaceae	D	day5
	GH27	Bacteroidaceae	D	day5
	GH29	Bacteroidaceae	D	day5
	GH30	Bacteroidaceae	D	day5
	GH37	Enterobacteriaceae	D	day5
	GH38	Enterobacteriaceae	D	day5
	GH4	Enterobacteriaceae	D	day5
	GH47	Enterobacteriaceae	D	day5
	GH57	Bacteroidaceae	D	day5
	GH58	Enterobacteriaceae	D	day5
	GH63	Enterobacteriaceae	D	day5
	GH65	Enterobacteriaceae	D	day5
	GH66	Bacteroidaceae	D	day5
	GH70	Streptococcaceae	D	day5
	GH8	Enterobacteriaceae	D	day5
	GH88	Bacteroidaceae	D	day5
	GH90	Enterobacteriaceae	D	day5
	GH92	Bacteroidaceae	D	day5
	GH93	Enterobacteriaceae	D	day5
	GH95	Bacteroidaceae	D	day5
	GH97	Bacteroidaceae	D	day5
	GT0	Enterobacteriaceae	D	day5
	GT20	Enterobacteriaceae	D	day5
	GT25	Enterobacteriaceae	D	day5
	GT3	Bacteroidaceae	D	day5
	GT30	Enterobacteriaceae	D	day5
	GT31	Enterobacteriaceae	D	day5
	GT32	Bifidobacteriaceae	D	day5
	GT44	Enterobacteriaceae	D	day5
	GT51	Enterobacteriaceae	D	day5
	GT56	Enterobacteriaceae	D	day5
	GT73	Enterobacteriaceae	D	day5
	GT77	Enterobacteriaceae	D	day5
	GT8	Enterobacteriaceae	D	day5
	GT83	Enterobacteriaceae	D	day5
	GT9	Enterobacteriaceae	D	day5
	GT96	Lachnospiraceae	D	day5
	PL8	Bacteroidaceae	D	day5
	AA10	Enterococcaceae	E	day5
	AA2	Enterobacteriaceae	E	day5
	AA3	Enterobacteriaceae	E	day5
	AA6	Enterobacteriaceae	E	day5
	AA7	Clostridiaceae	E	day5
	CBM0	Bacteroidaceae	E	day5
	CBM12	Enterococcaceae	E	day5
	CBM37	Ruminococcaceae	E	day5
	CBM41	Streptococcaceae	E	day5
	CBM5	Enterobacteriaceae	E	day5
	CBM50	Bacteroidaceae	E	day5
	CBM9	Bacteroidaceae	E	day5
	CE0	Enterobacteriaceae	E	day5
	CE14	Enterobacteriaceae	E	day5
	CE6	Bacteroidaceae	E	day5
	CE8	Bacteroidaceae	E	day5
	GH1	Erysipelotrichaceae	E	day5
	GH10	Bacteroidaceae	E	day5
	GH101	Lachnospiraceae	E	day5
	GH102	Enterobacteriaceae	E	day5
	GH103	Enterobacteriaceae	E	day5
	GH104	Enterobacteriaceae	E	day5
	GH108	Bacteroidaceae	E	day5
	GH109	Bacteroidaceae	E	day5
	GH120	Lachnospiraceae	E	day5
	GH127	Bacteroidaceae	E	day5
	GH129	Lachnospiraceae	E	day5
	GH20	Bacteroidaceae	E	day5
	GH24	Enterobacteriaceae	E	day5
	GH27	Bacteroidaceae	E	day5
	GH29	Bacteroidaceae	E	day5
	GH30	Bacteroidaceae	E	day5
	GH37	Enterobacteriaceae	E	day5
	GH38	Lachnospiraceae	E	day5
	GH4	Enterobacteriaceae	E	day5
	GH47	Enterobacteriaceae	E	day5
	GH57	Bacteroidaceae	E	day5
	GH58	Enterobacteriaceae	E	day5
	GH63	Bacteroidaceae	E	day5
	GH65	Enterobacteriaceae	E	day5
	GH70	Streptococcaceae	E	day5
	GH8	Enterobacteriaceae	E	day5
	GH88	Bacteroidaceae	E	day5
	GH90	Ruminococcaceae	E	day5
	GH92	Bacteroidaceae	E	day5
	GH93	Bacteroidaceae	E	day5
	GH95	Bacteroidaceae	E	day5
	GH97	Bacteroidaceae	E	day5
	GT0	Bacteroidaceae	E	day5
	GT20	Bacteroidaceae	E	day5
	GT25	Enterobacteriaceae	E	day5
	GT3	Bacteroidaceae	E	day5
	GT30	Bacteroidaceae	E	day5
	GT31	Enterobacteriaceae	E	day5
	GT32	Bacteroidaceae	E	day5
	GT44	Enterobacteriaceae	E	day5
	GT51	Enterobacteriaceae	E	day5
	GT56	Enterobacteriaceae	E	day5
	GT73	Enterobacteriaceae	E	day5
	GT77	Enterobacteriaceae	E	day5
	GT8	Enterobacteriaceae	E	day5
	GT83	Bacteroidaceae	E	day5
	GT9	Enterobacteriaceae	E	day5
	GT96	Lachnospiraceae	E	day5
	PL8	Lachnospiraceae	E	day5
	AA10	Enterococcaceae	F	day5
	AA2	Enterobacteriaceae	F	day5
	AA3	Enterobacteriaceae	F	day5
	AA6	Enterobacteriaceae	F	day5
	CBM0	Bacteroidaceae	F	day5
	CBM12	Enterococcaceae	F	day5
	CBM37	Enterococcaceae	F	day5
	CBM41	Christensenellaceae	F	day5
	CBM5	Enterococcaceae	F	day5
	CBM50	Enterobacteriaceae	F	day5
	CBM69	Enterobacteriaceae	F	day5
	CBM9	Lachnospiraceae	F	day5
	CE0	Enterobacteriaceae	F	day5
	CE14	Enterobacteriaceae	F	day5
	CE6	Erysipelotrichaceae	F	day5
	CE8	Enterococcaceae	F	day5
	GH1	Erysipelotrichaceae	F	day5
	GH10	Erysipelotrichaceae	F	day5
	GH101	Clostridiaceae	F	day5
	GH102	Enterobacteriaceae	F	day5
	GH103	Enterobacteriaceae	F	day5
	GH104	Enterobacteriaceae	F	day5
	GH108	Enterobacteriaceae	F	day5
	GH109	Akkermansiaceae	F	day5
	GH117	Akkermansiaceae	F	day5
	GH120	Lachnospiraceae	F	day5
	GH127	Bifidobacteriaceae	F	day5
	GH129	Lachnospiraceae	F	day5
	GH20	Akkermansiaceae	F	day5
	GH24	Enterobacteriaceae	F	day5
	GH27	Bacteroidaceae	F	day5
	GH29	Bacteroidaceae	F	day5
	GH30	Bifidobacteriaceae	F	day5
	GH37	Enterobacteriaceae	F	day5
	GH38	Lachnospiraceae	F	day5
	GH4	Lachnospiraceae	F	day5
	GH47	Lachnospiraceae	F	day5
	GH57	Akkermansiaceae	F	day5
	GH58	Enterobacteriaceae	F	day5
	GH63	Enterobacteriaceae	F	day5
	GH65	Enterococcaceae	F	day5
	GH66	Streptococcaceae	F	day5
	GH70	Streptococcaceae	F	day5
	GH8	Enterobacteriaceae	F	day5
	GH88	Lachnospiraceae	F	day5
	GH92	Bacteroidaceae	F	day5
	GH93	Lachnospiraceae	F	day5
	GH95	Bacteroidaceae	F	day5
	GH97	Bacteroidaceae	F	day5
	GT0	Bacteroidaceae	F	day5
	GT20	Enterobacteriaceae	F	day5
	GT25	Enterobacteriaceae	F	day5
	GT3	Bacteroidaceae	F	day5
	GT30	Lachnospiraceae	F	day5
	GT31	Enterobacteriaceae	F	day5
	GT32	Bifidobacteriaceae	F	day5
	GT44	Enterobacteriaceae	F	day5
	GT51	Lachnospiraceae	F	day5
	GT56	Enterobacteriaceae	F	day5
	GT77	Enterobacteriaceae	F	day5
	GT8	Enterobacteriaceae	F	day5
	GT83	Bacteroidaceae	F	day5
	GT9	Enterobacteriaceae	F	day5
	GT96	Lachnospiraceae	F	day5
	PL8	Bacteroidaceae	F	day5
	AA2	Enterobacteriaceae	G	week3
	AA3	Enterobacteriaceae	G	week3
	AA6	Enterobacteriaceae	G	week3
	CBM0	Bacteroidaceae	G	week3
	CBM12	Bacteroidaceae	G	week3
	CBM37	Ruminococcaceae	G	week3
	CBM41	Bifidobacteriaceae	G	week3
	CBM5	Bacteroidaceae	G	week3
	CBM50	Bacteroidaceae	G	week3
	CBM69	Enterobacteriaceae	G	week3
	CBM9	Bacteroidaceae	G	week3
	CE0	Enterobacteriaceae	G	week3
	CE14	Enterobacteriaceae	G	week3
	CE6	Bacteroidaceae	G	week3
	CE8	Bacteroidaceae	G	week3
	GH1	Ruminococcaceae	G	week3
	GH10	Bacteroidaceae	G	week3
	GH101	Lachnospiraceae	G	week3
	GH102	Enterobacteriaceae	G	week3
	GH103	Enterobacteriaceae	G	week3
	GH104	Enterobacteriaceae	G	week3
	GH108	Bacteroidaceae	G	week3
	GH109	Bacteroidaceae	G	week3
	GH117	Bacteroidaceae	G	week3
	GH120	Bacteroidaceae	G	week3
	GH127	Bacteroidaceae	G	week3
	GH129	Enterobacteriaceae	G	week3
	GH20	Bacteroidaceae	G	week3
	GH24	Enterobacteriaceae	G	week3
	GH27	Bacteroidaceae	G	week3
	GH29	Bacteroidaceae	G	week3
	GH30	Bacteroidaceae	G	week3
	GH37	Enterobacteriaceae	G	week3
	GH38	Lachnospiraceae	G	week3
	GH4	Enterobacteriaceae	G	week3
	GH47	Enterobacteriaceae	G	week3
	GH57	Bacteroidaceae	G	week3
	GH58	Enterobacteriaceae	G	week3
	GH63	Bacteroidaceae	G	week3
	GH65	Enterobacteriaceae	G	week3
	GH66	Bacteroidaceae	G	week3
	GH70	Leuconostocaceae	G	week3
	GH8	Enterobacteriaceae	G	week3
	GH88	Bacteroidaceae	G	week3
	GH90	Enterobacteriaceae	G	week3
	GH92	Bacteroidaceae	G	week3
	GH93	Bacteroidaceae	G	week3
	GH95	Bacteroidaceae	G	week3
	GH97	Bacteroidaceae	G	week3
	GT0	Bacteroidaceae	G	week3
	GT20	Bacteroidaceae	G	week3
	GT3	Bacteroidaceae	G	week3
	GT30	Bacteroidaceae	G	week3
	GT31	Enterobacteriaceae	G	week3
	GT32	Bacteroidaceae	G	week3
	GT44	Enterobacteriaceae	G	week3
	GT51	Bacteroidaceae	G	week3
	GT56	Enterobacteriaceae	G	week3
	GT77	Enterobacteriaceae	G	week3
	GT8	Bacteroidaceae	G	week3
	GT83	Bacteroidaceae	G	week3
	GT9	Bacteroidaceae	G	week3
	GT96	Lachnospiraceae	G	week3
	PL8	Bacteroidaceae	G	week3
	AA2	Enterobacteriaceae	H	week3
	AA6	Enterobacteriaceae	H	week3
	CBM0	Bacteroidaceae	H	week3
	CBM12	Prevotellaceae	H	week3
	CBM37	Ruminococcaceae	H	week3
	CBM41	Bifidobacteriaceae	H	week3
	CBM5	Bacteroidaceae	H	week3
	CBM50	Bacteroidaceae	H	week3
	CBM9	Bacteroidaceae	H	week3
	CE0	Lachnospiraceae	H	week3
	CE6	Bacteroidaceae	H	week3
	CE8	Bacteroidaceae	H	week3
	GH1	Lactobacillaceae	H	week3
	GH10	Bacteroidaceae	H	week3
	GH101	Clostridiaceae	H	week3
	GH102	Enterobacteriaceae	H	week3
	GH104	Bacteroidaceae	H	week3
	GH108	Bacteroidaceae	H	week3
	GH109	Bacteroidaceae	H	week3
	GH117	Bacteroidaceae	H	week3
	GH120	Lachnospiraceae	H	week3
	GH126	Lactobacillaceae	H	week3
	GH127	Bacteroidaceae	H	week3
	GH20	Bacteroidaceae	H	week3
	GH24	Enterobacteriaceae	H	week3
	GH27	Bacteroidaceae	H	week3
	GH29	Bacteroidaceae	H	week3
	GH30	Bacteroidaceae	H	week3
	GH37	Enterobacteriaceae	H	week3
	GH38	Bacteroidaceae	H	week3
	GH4	Lactobacillaceae	H	week3
	GH47	Lachnospiraceae	H	week3
	GH57	Bacteroidaceae	H	week3
	GH63	Bacteroidaceae	H	week3
	GH65	Lactobacillaceae	H	week3
	GH66	Bacteroidaceae	H	week3
	GH70	Streptococcaceae	H	week3
	GH8	Lactobacillaceae	H	week3
	GH88	Bacteroidaceae	H	week3
	GH92	Bacteroidaceae	H	week3
	GH93	Bacteroidaceae	H	week3
	GH95	Bacteroidaceae	H	week3
	GH97	Bacteroidaceae	H	week3
	GT0	Bacteroidaceae	H	week3
	GT20	Bacteroidaceae	H	week3
	GT25	Enterobacteriaceae	H	week3
	GT3	Bacteroidaceae	H	week3
	GT30	Bacteroidaceae	H	week3
	GT32	Lactobacillaceae	H	week3
	GT44	Enterobacteriaceae	H	week3
	GT51	Lachnospiraceae	H	week3
	GT56	Enterobacteriaceae	H	week3
	GT8	Lactobacillaceae	H	week3
	GT83	Bacteroidaceae	H	week3
	GT9	Bacteroidaceae	H	week3
	GT96	Lachnospiraceae	H	week3
	PL8	Bacteroidaceae	H	week3
	AA10	Erysipelotrichaceae	I	week3
	AA2	Enterobacteriaceae	I	week3
	AA3	Enterobacteriaceae	I	week3
	CBM0	Bacteroidaceae	I	week3
	CBM12	Bacteroidaceae	I	week3
	CBM37	Oscillospiraceae	I	week3
	CBM41	Clostridiaceae	I	week3
	CBM5	Enterobacteriaceae	I	week3
	CBM50	Bacteroidaceae	I	week3
	CBM9	Bacteroidaceae	I	week3
	CE0	Bacteroidaceae	I	week3
	CE14	Tannerellaceae	I	week3
	CE6	Bacteroidaceae	I	week3
	CE8	Bacteroidaceae	I	week3
	GH1	Ruminococcaceae	I	week3
	GH10	Bacteroidaceae	I	week3
	GH101	Lachnospiraceae	I	week3
	GH102	Desulfovibrionaceae	I	week3
	GH103	Desulfovibrionaceae	I	week3
	GH104	Enterobacteriaceae	I	week3
	GH108	Bacteroidaceae	I	week3
	GH109	Bacteroidaceae	I	week3
	GH117	Bacteroidaceae	I	week3
	GH120	Bacteroidaceae	I	week3
	GH127	Bacteroidaceae	I	week3
	GH20	Bacteroidaceae	I	week3
	GH24	Bacteroidaceae	I	week3
	GH27	Bacteroidaceae	I	week3
	GH29	Bacteroidaceae	I	week3
	GH30	Bacteroidaceae	I	week3
	GH37	Enterobacteriaceae	I	week3
	GH38	Bacteroidaceae	I	week3
	GH4	Enterobacteriaceae	I	week3
	GH47	Ruminococcaceae	I	week3
	GH57	Bacteroidaceae	I	week3
	GH58	Enterobacteriaceae	I	week3
	GH63	Bacteroidaceae	I	week3
	GH65	Bacteroidaceae	I	week3
	GH66	Bacteroidaceae	I	week3
	GH8	Bacteroidaceae	I	week3
	GH88	Bacteroidaceae	I	week3
	GH92	Bacteroidaceae	I	week3
	GH93	Bacteroidaceae	I	week3
	GH95	Bacteroidaceae	I	week3
	GH97	Bacteroidaceae	I	week3
	GT0	Bacteroidaceae	I	week3
	GT20	Bacteroidaceae	I	week3
	GT3	Bacteroidaceae	I	week3
	GT30	Bacteroidaceae	I	week3
	GT31	Enterobacteriaceae	I	week3
	GT32	Bacteroidaceae	I	week3
	GT44	Enterobacteriaceae	I	week3
	GT51	Bacteroidaceae	I	week3
	GT56	Enterobacteriaceae	I	week3
	GT77	Enterobacteriaceae	I	week3
	GT8	Akkermansiaceae	I	week3
	GT83	Bacteroidaceae	I	week3
	GT9	Bacteroidaceae	I	week3
	GT96	Lachnospiraceae	I	week3
	PL8	Bacteroidaceae	I	week3
	AA2	Enterobacteriaceae	J	week7
	AA3	Corynebacteriaceae	J	week7
	AA6	Enterobacteriaceae	J	week7
	CBM0	Bacteroidaceae	J	week7
	CBM37	Ruminococcaceae	J	week7
	CBM41	Bifidobacteriaceae	J	week7
	CBM5	Rikenellaceae	J	week7
	CBM50	Bacteroidaceae	J	week7
	CBM69	Enterobacteriaceae	J	week7
	CBM9	Bacteroidaceae	J	week7
	CE0	Enterobacteriaceae	J	week7
	CE14	Enterobacteriaceae	J	week7
	CE6	Rikenellaceae	J	week7
	CE8	Bacteroidaceae	J	week7
	GH1	Ruminococcaceae	J	week7
	GH10	Bacteroidaceae	J	week7
	GH102	Enterobacteriaceae	J	week7
	GH103	Enterobacteriaceae	J	week7
	GH104	Tannerellaceae	J	week7
	GH108	Bacteroidaceae	J	week7
	GH109	Bacteroidaceae	J	week7
	GH117	Bacteroidaceae	J	week7
	GH120	Flavobacteriaceae	J	week7
	GH127	Bacteroidaceae	J	week7
	GH129	Lachnospiraceae	J	week7
	GH20	Bacteroidaceae	J	week7
	GH24	Enterobacteriaceae	J	week7
	GH27	Bacteroidaceae	J	week7
	GH29	Bacteroidaceae	J	week7
	GH30	Bacteroidaceae	J	week7
	GH37	Enterobacteriaceae	J	week7
	GH38	Lachnospiraceae	J	week7
	GH4	Enterobacteriaceae	J	week7
	GH47	Sutterellaceae	J	week7
	GH57	Prevotellaceae	J	week7
	GH58	Enterobacteriaceae	J	week7
	GH63	Bacteroidaceae	J	week7
	GH65	Corynebacteriaceae	J	week7
	GH66	Bacteroidaceae	J	week7
	GH70	Streptococcaceae	J	week7
	GH8	Enterobacteriaceae	J	week7
	GH88	Rikenellaceae	J	week7
	GH92	Bacteroidaceae	J	week7
	GH93	Ruminococcaceae	J	week7
	GH95	Bacteroidaceae	J	week7
	GH97	Bacteroidaceae	J	week7
	GT0	Bacteroidaceae	J	week7
	GT20	Tannerellaceae	J	week7
	GT3	Rikenellaceae	J	week7
	GT30	Bacteroidaceae	J	week7
	GT32	Ruminococcaceae	J	week7
	GT44	Enterobacteriaceae	J	week7
	GT51	Prevotellaceae	J	week7
	GT56	Enterobacteriaceae	J	week7
	GT8	Enterobacteriaceae	J	week7
	GT83	Odoribacteraceae	J	week7
	GT9	Rikenellaceae	J	week7
	GT96	Lachnospiraceae	J	week7
	PL8	Rikenellaceae	J	week7
	AA2	Enterobacteriaceae	K	week7
	CBM0	Bacteroidaceae	K	week7
	CBM37	Clostridiaceae	K	week7
	CBM41	Clostridiaceae	K	week7
	CBM50	Prevotellaceae	K	week7
	CBM9	Bacteroidaceae	K	week7
	CE14	Bacteroidaceae	K	week7
	CE6	Prevotellaceae	K	week7
	CE8	Bacteroidaceae	K	week7
	GH1	Coriobacteriaceae	K	week7
	GH10	Bacteroidaceae	K	week7
	GH101	Lachnospiraceae	K	week7
	GH102	Ruminococcaceae	K	week7
	GH103	Desulfovibrionaceae	K	week7
	GH104	Enterobacteriaceae	K	week7
	GH108	Bacteroidaceae	K	week7
	GH109	Bacteroidaceae	K	week7
	GH117	Bacteroidaceae	K	week7
	GH120	Flavobacteriaceae	K	week7
	GH127	Bacteroidaceae	K	week7
	GH129	Lachnospiraceae	K	week7
	GH20	Bacteroidaceae	K	week7
	GH24	Clostridiaceae	K	week7
	GH27	Bacteroidaceae	K	week7
	GH29	Bacteroidaceae	K	week7
	GH30	Bacteroidaceae	K	week7
	GH37	Enterobacteriaceae	K	week7
	GH38	Lachnospiraceae	K	week7
	GH4	Coriobacteriaceae	K	week7
	GH47	Lachnospiraceae	K	week7
	GH57	Prevotellaceae	K	week7
	GH63	Bacteroidaceae	K	week7
	GH65	Lachnospiraceae	K	week7
	GH88	Bacteroidaceae	K	week7
	GH92	Bacteroidaceae	K	week7
	GH93	Prevotellaceae	K	week7
	GH95	Bacteroidaceae	K	week7
	GH97	Bacteroidaceae	K	week7
	GT0	Bacteroidaceae	K	week7
	GT20	Bacteroidaceae	K	week7
	GT3	Prevotellaceae	K	week7
	GT30	Bacteroidaceae	K	week7
	GT51	Lachnospiraceae	K	week7
	GT56	Enterobacteriaceae	K	week7
	GT8	Lachnospiraceae	K	week7
	GT83	Bacteroidaceae	K	week7
	GT9	Barnesiellaceae	K	week7
	GT96	Ruminococcaceae	K	week7
	PL8	Bacteroidaceae	K	week7
	AA2	Enterobacteriaceae	L	week7
	AA3	Corynebacteriaceae	L	week7
	CBM0	Bacteroidaceae	L	week7
	CBM12	Hungateiclostridiaceae	L	week7
	CBM37	Hungateiclostridiaceae	L	week7
	CBM41	Christensenellaceae	L	week7
	CBM5	Dietziaceae	L	week7
	CBM50	Lachnospiraceae	L	week7
	CBM9	Lachnospiraceae	L	week7
	CE0	Streptococcaceae	L	week7
	CE14	Corynebacteriaceae	L	week7
	CE6	Paenibacillaceae	L	week7
	CE8	Bacteroidaceae	L	week7
	GH1	Coriobacteriaceae	L	week7
	GH10	Bacteroidaceae	L	week7
	GH101	Lachnospiraceae	L	week7
	GH102	Sutterellaceae	L	week7
	GH103	Rhodobacteraceae	L	week7
	GH108	Bacteroidaceae	L	week7
	GH109	Bacteroidaceae	L	week7
	GH117	Bacteroidaceae	L	week7
	GH120	Lachnospiraceae	L	week7
	GH127	Bacteroidaceae	L	week7
	GH129	Lachnospiraceae	L	week7
	GH20	Lachnospiraceae	L	week7
	GH24	Bacteroidaceae	L	week7
	GH27	Bacteroidaceae	L	week7
	GH29	Lachnospiraceae	L	week7
	GH30	Bacteroidaceae	L	week7
	GH37	Erwiniaceae	L	week7
	GH38	Lachnospiraceae	L	week7
	GH4	Clostridiaceae	L	week7
	GH47	Coriobacteriaceae	L	week7
	GH57	Prevotellaceae	L	week7
	GH63	Bacteroidaceae	L	week7
	GH65	Erysipelotrichaceae	L	week7
	GH66	Streptococcaceae	L	week7
	GH70	Streptococcaceae	L	week7
	GH8	Bacteroidaceae	L	week7
	GH88	Lachnospiraceae	L	week7
	GH92	Bacteroidaceae	L	week7
	GH93	Lachnospiraceae	L	week7
	GH95	Bacteroidaceae	L	week7
	GH97	Bacteroidaceae	L	week7
	GT0	Coriobacteriaceae	L	week7
	GT20	Bacteroidaceae	L	week7
	GT25	Eubacteriaceae	L	week7
	GT3	Prevotellaceae	L	week7
	GT30	Prevotellaceae	L	week7
	GT32	Ruminococcaceae	L	week7
	GT44	Enterobacteriaceae	L	week7
	GT51	Lachnospiraceae	L	week7
	GT8	Lachnospiraceae	L	week7
	GT83	Veillonellaceae	L	week7
	GT9	Prevotellaceae	L	week7
	GT96	Lachnospiraceae	L	week7
	PL8	Bacteroidaceae	L	week7

## Sheet: Supplemental Figure 2c
Supplemental Figure 2c		calfID	sampleID	representative E. coli strains	presence	type	age
		calfA	colostrummerged1.sorted.bam	GCF_000017745.1_ASM1774v1_genomic.fna	0	colostrum	NA
		calfB	colostrummerged2.sorted.bam	GCF_000017745.1_ASM1774v1_genomic.fna	0	colostrum	NA
		calfC	colostrummerged3.sorted.bam	GCF_000017745.1_ASM1774v1_genomic.fna	0	colostrum	NA
		calfA	DMJL001A.sorted.bam	GCF_000017745.1_ASM1774v1_genomic.fna	0	feces	day2
		calfB	DMJL001B.sorted.bam	GCF_000017745.1_ASM1774v1_genomic.fna	1	feces	day2
		calfC	DMJL001C.sorted.bam	GCF_000017745.1_ASM1774v1_genomic.fna	1	feces	day2
		calfA	DMJL001D.sorted.bam	GCF_000017745.1_ASM1774v1_genomic.fna	0	feces	day5
		calfB	DMJL001E.sorted.bam	GCF_000017745.1_ASM1774v1_genomic.fna	0	feces	day5
		calfC	DMJL001F.sorted.bam	GCF_000017745.1_ASM1774v1_genomic.fna	1	feces	day5
		calfA	DMJL001G.sorted.bam	GCF_000017745.1_ASM1774v1_genomic.fna	0	feces	week3
		calfA	colostrummerged1.sorted.bam	GCF_000027125.1_ASM2712v1_genomic.fna	0	colostrum	NA
		calfB	colostrummerged2.sorted.bam	GCF_000027125.1_ASM2712v1_genomic.fna	0	colostrum	NA
		calfC	colostrummerged3.sorted.bam	GCF_000027125.1_ASM2712v1_genomic.fna	0	colostrum	NA
		calfA	DMJL001A.sorted.bam	GCF_000027125.1_ASM2712v1_genomic.fna	0	feces	day2
		calfB	DMJL001B.sorted.bam	GCF_000027125.1_ASM2712v1_genomic.fna	1	feces	day2
		calfC	DMJL001C.sorted.bam	GCF_000027125.1_ASM2712v1_genomic.fna	1	feces	day2
		calfA	DMJL001D.sorted.bam	GCF_000027125.1_ASM2712v1_genomic.fna	1	feces	day5
		calfB	DMJL001E.sorted.bam	GCF_000027125.1_ASM2712v1_genomic.fna	0	feces	day5
		calfC	DMJL001F.sorted.bam	GCF_000027125.1_ASM2712v1_genomic.fna	0	feces	day5
		calfA	DMJL001G.sorted.bam	GCF_000027125.1_ASM2712v1_genomic.fna	0	feces	week3
		calfA	colostrummerged1.sorted.bam	GCF_000163175.1_ASM16317v1_genomic.fna	0	colostrum	NA
		calfB	colostrummerged2.sorted.bam	GCF_000163175.1_ASM16317v1_genomic.fna	0	colostrum	NA
		calfC	colostrummerged3.sorted.bam	GCF_000163175.1_ASM16317v1_genomic.fna	0	colostrum	NA
		calfA	DMJL001A.sorted.bam	GCF_000163175.1_ASM16317v1_genomic.fna	0	feces	day2
		calfB	DMJL001B.sorted.bam	GCF_000163175.1_ASM16317v1_genomic.fna	1	feces	day2
		calfC	DMJL001C.sorted.bam	GCF_000163175.1_ASM16317v1_genomic.fna	0	feces	day2
		calfA	DMJL001D.sorted.bam	GCF_000163175.1_ASM16317v1_genomic.fna	0	feces	day5
		calfB	DMJL001E.sorted.bam	GCF_000163175.1_ASM16317v1_genomic.fna	1	feces	day5
		calfC	DMJL001F.sorted.bam	GCF_000163175.1_ASM16317v1_genomic.fna	0	feces	day5
		calfA	DMJL001G.sorted.bam	GCF_000163175.1_ASM16317v1_genomic.fna	0	feces	week3
		calfA	colostrummerged1.sorted.bam	GCF_000163195.1_ASM16319v1_genomic.fna	0	colostrum	NA
		calfB	colostrummerged2.sorted.bam	GCF_000163195.1_ASM16319v1_genomic.fna	0	colostrum	NA
		calfC	colostrummerged3.sorted.bam	GCF_000163195.1_ASM16319v1_genomic.fna	0	colostrum	NA
		calfA	DMJL001A.sorted.bam	GCF_000163195.1_ASM16319v1_genomic.fna	1	feces	day2
		calfB	DMJL001B.sorted.bam	GCF_000163195.1_ASM16319v1_genomic.fna	1	feces	day2
		calfC	DMJL001C.sorted.bam	GCF_000163195.1_ASM16319v1_genomic.fna	1	feces	day2
		calfA	DMJL001D.sorted.bam	GCF_000163195.1_ASM16319v1_genomic.fna	1	feces	day5
		calfB	DMJL001E.sorted.bam	GCF_000163195.1_ASM16319v1_genomic.fna	0	feces	day5
		calfC	DMJL001F.sorted.bam	GCF_000163195.1_ASM16319v1_genomic.fna	1	feces	day5
		calfA	DMJL001G.sorted.bam	GCF_000163195.1_ASM16319v1_genomic.fna	0	feces	week3
		calfA	colostrummerged1.sorted.bam	GCF_000167875.1_ASM16787v1_genomic.fna	0	colostrum	NA
		calfB	colostrummerged2.sorted.bam	GCF_000167875.1_ASM16787v1_genomic.fna	0	colostrum	NA
		calfC	colostrummerged3.sorted.bam	GCF_000167875.1_ASM16787v1_genomic.fna	0	colostrum	NA
		calfA	DMJL001A.sorted.bam	GCF_000167875.1_ASM16787v1_genomic.fna	0	feces	day2
		calfB	DMJL001B.sorted.bam	GCF_000167875.1_ASM16787v1_genomic.fna	1	feces	day2
		calfC	DMJL001C.sorted.bam	GCF_000167875.1_ASM16787v1_genomic.fna	0	feces	day2
		calfA	DMJL001D.sorted.bam	GCF_000167875.1_ASM16787v1_genomic.fna	0	feces	day5
		calfB	DMJL001E.sorted.bam	GCF_000167875.1_ASM16787v1_genomic.fna	0	feces	day5
		calfC	DMJL001F.sorted.bam	GCF_000167875.1_ASM16787v1_genomic.fna	0	feces	day5
		calfA	DMJL001G.sorted.bam	GCF_000167875.1_ASM16787v1_genomic.fna	0	feces	week3
		calfA	colostrummerged1.sorted.bam	GCF_000167915.2_ASM16791v2_genomic.fna	0	colostrum	NA
		calfB	colostrummerged2.sorted.bam	GCF_000167915.2_ASM16791v2_genomic.fna	0	colostrum	NA
		calfC	colostrummerged3.sorted.bam	GCF_000167915.2_ASM16791v2_genomic.fna	0	colostrum	NA
		calfA	DMJL001A.sorted.bam	GCF_000167915.2_ASM16791v2_genomic.fna	0	feces	day2
		calfB	DMJL001B.sorted.bam	GCF_000167915.2_ASM16791v2_genomic.fna	0	feces	day2
		calfC	DMJL001C.sorted.bam	GCF_000167915.2_ASM16791v2_genomic.fna	0	feces	day2
		calfA	DMJL001D.sorted.bam	GCF_000167915.2_ASM16791v2_genomic.fna	0	feces	day5
		calfB	DMJL001E.sorted.bam	GCF_000167915.2_ASM16791v2_genomic.fna	1	feces	day5
		calfC	DMJL001F.sorted.bam	GCF_000167915.2_ASM16791v2_genomic.fna	0	feces	day5
		calfA	DMJL001G.sorted.bam	GCF_000167915.2_ASM16791v2_genomic.fna	0	feces	week3
		calfA	colostrummerged1.sorted.bam	GCF_000176575.2_ASM17657v2_genomic.fna	0	colostrum	NA
		calfB	colostrummerged2.sorted.bam	GCF_000176575.2_ASM17657v2_genomic.fna	0	colostrum	NA
		calfC	colostrummerged3.sorted.bam	GCF_000176575.2_ASM17657v2_genomic.fna	0	colostrum	NA
		calfA	DMJL001A.sorted.bam	GCF_000176575.2_ASM17657v2_genomic.fna	0	feces	day2
		calfB	DMJL001B.sorted.bam	GCF_000176575.2_ASM17657v2_genomic.fna	0	feces	day2
		calfC	DMJL001C.sorted.bam	GCF_000176575.2_ASM17657v2_genomic.fna	0	feces	day2
		calfA	DMJL001D.sorted.bam	GCF_000176575.2_ASM17657v2_genomic.fna	0	feces	day5
		calfB	DMJL001E.sorted.bam	GCF_000176575.2_ASM17657v2_genomic.fna	0	feces	day5
		calfC	DMJL001F.sorted.bam	GCF_000176575.2_ASM17657v2_genomic.fna	1	feces	day5
		calfA	DMJL001G.sorted.bam	GCF_000176575.2_ASM17657v2_genomic.fna	0	feces	week3
		calfA	colostrummerged1.sorted.bam	GCF_000176615.2_ASM17661v2_genomic.fna	0	colostrum	NA
		calfB	colostrummerged2.sorted.bam	GCF_000176615.2_ASM17661v2_genomic.fna	0	colostrum	NA
		calfC	colostrummerged3.sorted.bam	GCF_000176615.2_ASM17661v2_genomic.fna	0	colostrum	NA
		calfA	DMJL001A.sorted.bam	GCF_000176615.2_ASM17661v2_genomic.fna	1	feces	day2
		calfB	DMJL001B.sorted.bam	GCF_000176615.2_ASM17661v2_genomic.fna	1	feces	day2
		calfC	DMJL001C.sorted.bam	GCF_000176615.2_ASM17661v2_genomic.fna	1	feces	day2
		calfA	DMJL001D.sorted.bam	GCF_000176615.2_ASM17661v2_genomic.fna	1	feces	day5
		calfB	DMJL001E.sorted.bam	GCF_000176615.2_ASM17661v2_genomic.fna	1	feces	day5
		calfC	DMJL001F.sorted.bam	GCF_000176615.2_ASM17661v2_genomic.fna	0	feces	day5
		calfA	DMJL001G.sorted.bam	GCF_000176615.2_ASM17661v2_genomic.fna	0	feces	week3
		calfA	colostrummerged1.sorted.bam	GCF_000176655.2_ASM17665v2_genomic.fna	0	colostrum	NA
		calfB	colostrummerged2.sorted.bam	GCF_000176655.2_ASM17665v2_genomic.fna	0	colostrum	NA
		calfC	colostrummerged3.sorted.bam	GCF_000176655.2_ASM17665v2_genomic.fna	0	colostrum	NA
		calfA	DMJL001A.sorted.bam	GCF_000176655.2_ASM17665v2_genomic.fna	1	feces	day2
		calfB	DMJL001B.sorted.bam	GCF_000176655.2_ASM17665v2_genomic.fna	0	feces	day2
		calfC	DMJL001C.sorted.bam	GCF_000176655.2_ASM17665v2_genomic.fna	1	feces	day2
		calfA	DMJL001D.sorted.bam	GCF_000176655.2_ASM17665v2_genomic.fna	1	feces	day5
		calfB	DMJL001E.sorted.bam	GCF_000176655.2_ASM17665v2_genomic.fna	0	feces	day5
		calfC	DMJL001F.sorted.bam	GCF_000176655.2_ASM17665v2_genomic.fna	0	feces	day5
		calfA	DMJL001G.sorted.bam	GCF_000176655.2_ASM17665v2_genomic.fna	0	feces	week3
		calfA	colostrummerged1.sorted.bam	GCF_000188855.1_ASM18885v2_genomic.fna	0	colostrum	NA
		calfB	colostrummerged2.sorted.bam	GCF_000188855.1_ASM18885v2_genomic.fna	0	colostrum	NA
		calfC	colostrummerged3.sorted.bam	GCF_000188855.1_ASM18885v2_genomic.fna	0	colostrum	NA
		calfA	DMJL001A.sorted.bam	GCF_000188855.1_ASM18885v2_genomic.fna	0	feces	day2
		calfB	DMJL001B.sorted.bam	GCF_000188855.1_ASM18885v2_genomic.fna	0	feces	day2
		calfC	DMJL001C.sorted.bam	GCF_000188855.1_ASM18885v2_genomic.fna	0	feces	day2
		calfA	DMJL001D.sorted.bam	GCF_000188855.1_ASM18885v2_genomic.fna	0	feces	day5
		calfB	DMJL001E.sorted.bam	GCF_000188855.1_ASM18885v2_genomic.fna	0	feces	day5
		calfC	DMJL001F.sorted.bam	GCF_000188855.1_ASM18885v2_genomic.fna	1	feces	day5
		calfA	DMJL001G.sorted.bam	GCF_000188855.1_ASM18885v2_genomic.fna	0	feces	week3
		calfA	colostrummerged1.sorted.bam	GCF_000190815.1_ASM19081v1_genomic.fna	1	colostrum	NA
		calfB	colostrummerged2.sorted.bam	GCF_000190815.1_ASM19081v1_genomic.fna	1	colostrum	NA
		calfC	colostrummerged3.sorted.bam	GCF_000190815.1_ASM19081v1_genomic.fna	1	colostrum	NA
		calfA	DMJL001A.sorted.bam	GCF_000190815.1_ASM19081v1_genomic.fna	0	feces	day2
		calfB	DMJL001B.sorted.bam	GCF_000190815.1_ASM19081v1_genomic.fna	0	feces	day2
		calfC	DMJL001C.sorted.bam	GCF_000190815.1_ASM19081v1_genomic.fna	0	feces	day2
		calfA	DMJL001D.sorted.bam	GCF_000190815.1_ASM19081v1_genomic.fna	0	feces	day5
		calfB	DMJL001E.sorted.bam	GCF_000190815.1_ASM19081v1_genomic.fna	0	feces	day5
		calfC	DMJL001F.sorted.bam	GCF_000190815.1_ASM19081v1_genomic.fna	0	feces	day5
		calfA	DMJL001G.sorted.bam	GCF_000190815.1_ASM19081v1_genomic.fna	0	feces	week3
		calfA	colostrummerged1.sorted.bam	GCF_000190835.1_ASM19083v1_genomic.fna	1	colostrum	NA
		calfB	colostrummerged2.sorted.bam	GCF_000190835.1_ASM19083v1_genomic.fna	1	colostrum	NA
		calfC	colostrummerged3.sorted.bam	GCF_000190835.1_ASM19083v1_genomic.fna	1	colostrum	NA
		calfA	DMJL001A.sorted.bam	GCF_000190835.1_ASM19083v1_genomic.fna	0	feces	day2
		calfB	DMJL001B.sorted.bam	GCF_000190835.1_ASM19083v1_genomic.fna	0	feces	day2
		calfC	DMJL001C.sorted.bam	GCF_000190835.1_ASM19083v1_genomic.fna	0	feces	day2
		calfA	DMJL001D.sorted.bam	GCF_000190835.1_ASM19083v1_genomic.fna	0	feces	day5
		calfB	DMJL001E.sorted.bam	GCF_000190835.1_ASM19083v1_genomic.fna	0	feces	day5
		calfC	DMJL001F.sorted.bam	GCF_000190835.1_ASM19083v1_genomic.fna	0	feces	day5
		calfA	DMJL001G.sorted.bam	GCF_000190835.1_ASM19083v1_genomic.fna	0	feces	week3
		calfA	colostrummerged1.sorted.bam	GCF_000190955.1_ASM19095v1_genomic.fna	0	colostrum	NA
		calfB	colostrummerged2.sorted.bam	GCF_000190955.1_ASM19095v1_genomic.fna	0	colostrum	NA
		calfC	colostrummerged3.sorted.bam	GCF_000190955.1_ASM19095v1_genomic.fna	0	colostrum	NA
		calfA	DMJL001A.sorted.bam	GCF_000190955.1_ASM19095v1_genomic.fna	1	feces	day2
		calfB	DMJL001B.sorted.bam	GCF_000190955.1_ASM19095v1_genomic.fna	0	feces	day2
		calfC	DMJL001C.sorted.bam	GCF_000190955.1_ASM19095v1_genomic.fna	0	feces	day2
		calfA	DMJL001D.sorted.bam	GCF_000190955.1_ASM19095v1_genomic.fna	1	feces	day5
		calfB	DMJL001E.sorted.bam	GCF_000190955.1_ASM19095v1_genomic.fna	0	feces	day5
		calfC	DMJL001F.sorted.bam	GCF_000190955.1_ASM19095v1_genomic.fna	0	feces	day5
		calfA	DMJL001G.sorted.bam	GCF_000190955.1_ASM19095v1_genomic.fna	0	feces	week3
		calfA	colostrummerged1.sorted.bam	GCF_000194415.1_ASM19441v2_genomic.fna	0	colostrum	NA
		calfB	colostrummerged2.sorted.bam	GCF_000194415.1_ASM19441v2_genomic.fna	0	colostrum	NA
		calfC	colostrummerged3.sorted.bam	GCF_000194415.1_ASM19441v2_genomic.fna	0	colostrum	NA
		calfA	DMJL001A.sorted.bam	GCF_000194415.1_ASM19441v2_genomic.fna	1	feces	day2
		calfB	DMJL001B.sorted.bam	GCF_000194415.1_ASM19441v2_genomic.fna	1	feces	day2
		calfC	DMJL001C.sorted.bam	GCF_000194415.1_ASM19441v2_genomic.fna	1	feces	day2
		calfA	DMJL001D.sorted.bam	GCF_000194415.1_ASM19441v2_genomic.fna	1	feces	day5
		calfB	DMJL001E.sorted.bam	GCF_000194415.1_ASM19441v2_genomic.fna	0	feces	day5
		calfC	DMJL001F.sorted.bam	GCF_000194415.1_ASM19441v2_genomic.fna	1	feces	day5
		calfA	DMJL001G.sorted.bam	GCF_000194415.1_ASM19441v2_genomic.fna	0	feces	week3
		calfA	colostrummerged1.sorted.bam	GCF_000219515.1_ASM21951v2_genomic.fna	0	colostrum	NA
		calfB	colostrummerged2.sorted.bam	GCF_000219515.1_ASM21951v2_genomic.fna	0	colostrum	NA
		calfC	colostrummerged3.sorted.bam	GCF_000219515.1_ASM21951v2_genomic.fna	0	colostrum	NA
		calfA	DMJL001A.sorted.bam	GCF_000219515.1_ASM21951v2_genomic.fna	0	feces	day2
		calfB	DMJL001B.sorted.bam	GCF_000219515.1_ASM21951v2_genomic.fna	0	feces	day2
		calfC	DMJL001C.sorted.bam	GCF_000219515.1_ASM21951v2_genomic.fna	0	feces	day2
		calfA	DMJL001D.sorted.bam	GCF_000219515.1_ASM21951v2_genomic.fna	0	feces	day5
		calfB	DMJL001E.sorted.bam	GCF_000219515.1_ASM21951v2_genomic.fna	1	feces	day5
		calfC	DMJL001F.sorted.bam	GCF_000219515.1_ASM21951v2_genomic.fna	0	feces	day5
		calfA	DMJL001G.sorted.bam	GCF_000219515.1_ASM21951v2_genomic.fna	0	feces	week3
		calfA	colostrummerged1.sorted.bam	GCF_000225125.1_ASM22512v2_genomic.fna	0	colostrum	NA
		calfB	colostrummerged2.sorted.bam	GCF_000225125.1_ASM22512v2_genomic.fna	1	colostrum	NA
		calfC	colostrummerged3.sorted.bam	GCF_000225125.1_ASM22512v2_genomic.fna	0	colostrum	NA
		calfA	DMJL001A.sorted.bam	GCF_000225125.1_ASM22512v2_genomic.fna	0	feces	day2
		calfB	DMJL001B.sorted.bam	GCF_000225125.1_ASM22512v2_genomic.fna	0	feces	day2
		calfC	DMJL001C.sorted.bam	GCF_000225125.1_ASM22512v2_genomic.fna	1	feces	day2
		calfA	DMJL001D.sorted.bam	GCF_000225125.1_ASM22512v2_genomic.fna	0	feces	day5
		calfB	DMJL001E.sorted.bam	GCF_000225125.1_ASM22512v2_genomic.fna	0	feces	day5
		calfC	DMJL001F.sorted.bam	GCF_000225125.1_ASM22512v2_genomic.fna	1	feces	day5
		calfA	DMJL001G.sorted.bam	GCF_000225125.1_ASM22512v2_genomic.fna	0	feces	week3
		calfA	colostrummerged1.sorted.bam	GCF_000225205.1_ASM22520v2_genomic.fna	0	colostrum	NA
		calfB	colostrummerged2.sorted.bam	GCF_000225205.1_ASM22520v2_genomic.fna	0	colostrum	NA
		calfC	colostrummerged3.sorted.bam	GCF_000225205.1_ASM22520v2_genomic.fna	1	colostrum	NA
		calfA	DMJL001A.sorted.bam	GCF_000225205.1_ASM22520v2_genomic.fna	0	feces	day2
		calfB	DMJL001B.sorted.bam	GCF_000225205.1_ASM22520v2_genomic.fna	0	feces	day2
		calfC	DMJL001C.sorted.bam	GCF_000225205.1_ASM22520v2_genomic.fna	0	feces	day2
		calfA	DMJL001D.sorted.bam	GCF_000225205.1_ASM22520v2_genomic.fna	0	feces	day5
		calfB	DMJL001E.sorted.bam	GCF_000225205.1_ASM22520v2_genomic.fna	1	feces	day5
		calfC	DMJL001F.sorted.bam	GCF_000225205.1_ASM22520v2_genomic.fna	0	feces	day5
		calfA	DMJL001G.sorted.bam	GCF_000225205.1_ASM22520v2_genomic.fna	0	feces	week3
		calfA	colostrummerged1.sorted.bam	GCF_000234255.2_ASM23425v3_genomic.fna	1	colostrum	NA
		calfB	colostrummerged2.sorted.bam	GCF_000234255.2_ASM23425v3_genomic.fna	0	colostrum	NA
		calfC	colostrummerged3.sorted.bam	GCF_000234255.2_ASM23425v3_genomic.fna	0	colostrum	NA
		calfA	DMJL001A.sorted.bam	GCF_000234255.2_ASM23425v3_genomic.fna	0	feces	day2
		calfB	DMJL001B.sorted.bam	GCF_000234255.2_ASM23425v3_genomic.fna	0	feces	day2
		calfC	DMJL001C.sorted.bam	GCF_000234255.2_ASM23425v3_genomic.fna	0	feces	day2
		calfA	DMJL001D.sorted.bam	GCF_000234255.2_ASM23425v3_genomic.fna	0	feces	day5
		calfB	DMJL001E.sorted.bam	GCF_000234255.2_ASM23425v3_genomic.fna	1	feces	day5
		calfC	DMJL001F.sorted.bam	GCF_000234255.2_ASM23425v3_genomic.fna	1	feces	day5
		calfA	DMJL001G.sorted.bam	GCF_000234255.2_ASM23425v3_genomic.fna	0	feces	week3
		calfA	colostrummerged1.sorted.bam	GCF_000241995.1_Esch_coli_E101_V1_genomic.fna	0	colostrum	NA
		calfB	colostrummerged2.sorted.bam	GCF_000241995.1_Esch_coli_E101_V1_genomic.fna	0	colostrum	NA
		calfC	colostrummerged3.sorted.bam	GCF_000241995.1_Esch_coli_E101_V1_genomic.fna	0	colostrum	NA
		calfA	DMJL001A.sorted.bam	GCF_000241995.1_Esch_coli_E101_V1_genomic.fna	0	feces	day2
		calfB	DMJL001B.sorted.bam	GCF_000241995.1_Esch_coli_E101_V1_genomic.fna	0	feces	day2
		calfC	DMJL001C.sorted.bam	GCF_000241995.1_Esch_coli_E101_V1_genomic.fna	0	feces	day2
		calfA	DMJL001D.sorted.bam	GCF_000241995.1_Esch_coli_E101_V1_genomic.fna	0	feces	day5
		calfB	DMJL001E.sorted.bam	GCF_000241995.1_Esch_coli_E101_V1_genomic.fna	1	feces	day5
		calfC	DMJL001F.sorted.bam	GCF_000241995.1_Esch_coli_E101_V1_genomic.fna	1	feces	day5
		calfA	DMJL001G.sorted.bam	GCF_000241995.1_Esch_coli_E101_V1_genomic.fna	0	feces	week3
		calfA	colostrummerged1.sorted.bam	GCF_000242015.1_Esch_coli_B093_V1_genomic.fna	0	colostrum	NA
		calfB	colostrummerged2.sorted.bam	GCF_000242015.1_Esch_coli_B093_V1_genomic.fna	0	colostrum	NA
		calfC	colostrummerged3.sorted.bam	GCF_000242015.1_Esch_coli_B093_V1_genomic.fna	0	colostrum	NA
		calfA	DMJL001A.sorted.bam	GCF_000242015.1_Esch_coli_B093_V1_genomic.fna	0	feces	day2
		calfB	DMJL001B.sorted.bam	GCF_000242015.1_Esch_coli_B093_V1_genomic.fna	0	feces	day2
		calfC	DMJL001C.sorted.bam	GCF_000242015.1_Esch_coli_B093_V1_genomic.fna	0	feces	day2
		calfA	DMJL001D.sorted.bam	GCF_000242015.1_Esch_coli_B093_V1_genomic.fna	0	feces	day5
		calfB	DMJL001E.sorted.bam	GCF_000242015.1_Esch_coli_B093_V1_genomic.fna	1	feces	day5
		calfC	DMJL001F.sorted.bam	GCF_000242015.1_Esch_coli_B093_V1_genomic.fna	0	feces	day5
		calfA	DMJL001G.sorted.bam	GCF_000242015.1_Esch_coli_B093_V1_genomic.fna	0	feces	week3
		calfA	colostrummerged1.sorted.bam	GCF_000242055.1_Esch_coli_TA124_V1_genomic.fna	0	colostrum	NA
		calfB	colostrummerged2.sorted.bam	GCF_000242055.1_Esch_coli_TA124_V1_genomic.fna	0	colostrum	NA
		calfC	colostrummerged3.sorted.bam	GCF_000242055.1_Esch_coli_TA124_V1_genomic.fna	0	colostrum	NA
		calfA	DMJL001A.sorted.bam	GCF_000242055.1_Esch_coli_TA124_V1_genomic.fna	0	feces	day2
		calfB	DMJL001B.sorted.bam	GCF_000242055.1_Esch_coli_TA124_V1_genomic.fna	1	feces	day2
		calfC	DMJL001C.sorted.bam	GCF_000242055.1_Esch_coli_TA124_V1_genomic.fna	0	feces	day2
		calfA	DMJL001D.sorted.bam	GCF_000242055.1_Esch_coli_TA124_V1_genomic.fna	1	feces	day5
		calfB	DMJL001E.sorted.bam	GCF_000242055.1_Esch_coli_TA124_V1_genomic.fna	0	feces	day5
		calfC	DMJL001F.sorted.bam	GCF_000242055.1_Esch_coli_TA124_V1_genomic.fna	0	feces	day5
		calfA	DMJL001G.sorted.bam	GCF_000242055.1_Esch_coli_TA124_V1_genomic.fna	0	feces	week3
		calfA	colostrummerged1.sorted.bam	GCF_000249175.1_ASM24917v2_genomic.fna	0	colostrum	NA
		calfB	colostrummerged2.sorted.bam	GCF_000249175.1_ASM24917v2_genomic.fna	0	colostrum	NA
		calfC	colostrummerged3.sorted.bam	GCF_000249175.1_ASM24917v2_genomic.fna	1	colostrum	NA
		calfA	DMJL001A.sorted.bam	GCF_000249175.1_ASM24917v2_genomic.fna	0	feces	day2
		calfB	DMJL001B.sorted.bam	GCF_000249175.1_ASM24917v2_genomic.fna	0	feces	day2
		calfC	DMJL001C.sorted.bam	GCF_000249175.1_ASM24917v2_genomic.fna	0	feces	day2
		calfA	DMJL001D.sorted.bam	GCF_000249175.1_ASM24917v2_genomic.fna	0	feces	day5
		calfB	DMJL001E.sorted.bam	GCF_000249175.1_ASM24917v2_genomic.fna	0	feces	day5
		calfC	DMJL001F.sorted.bam	GCF_000249175.1_ASM24917v2_genomic.fna	0	feces	day5
		calfA	DMJL001G.sorted.bam	GCF_000249175.1_ASM24917v2_genomic.fna	0	feces	week3
		calfA	colostrummerged1.sorted.bam	GCF_000249535.1_ASM24953v2_genomic.fna	0	colostrum	NA
		calfB	colostrummerged2.sorted.bam	GCF_000249535.1_ASM24953v2_genomic.fna	0	colostrum	NA
		calfC	colostrummerged3.sorted.bam	GCF_000249535.1_ASM24953v2_genomic.fna	0	colostrum	NA
		calfA	DMJL001A.sorted.bam	GCF_000249535.1_ASM24953v2_genomic.fna	1	feces	day2
		calfB	DMJL001B.sorted.bam	GCF_000249535.1_ASM24953v2_genomic.fna	1	feces	day2
		calfC	DMJL001C.sorted.bam	GCF_000249535.1_ASM24953v2_genomic.fna	1	feces	day2
		calfA	DMJL001D.sorted.bam	GCF_000249535.1_ASM24953v2_genomic.fna	1	feces	day5
		calfB	DMJL001E.sorted.bam	GCF_000249535.1_ASM24953v2_genomic.fna	0	feces	day5
		calfC	DMJL001F.sorted.bam	GCF_000249535.1_ASM24953v2_genomic.fna	1	feces	day5
		calfA	DMJL001G.sorted.bam	GCF_000249535.1_ASM24953v2_genomic.fna	0	feces	week3
		calfA	colostrummerged1.sorted.bam	GCF_000249715.1_ASM24971v2_genomic.fna	1	colostrum	NA
		calfB	colostrummerged2.sorted.bam	GCF_000249715.1_ASM24971v2_genomic.fna	1	colostrum	NA
		calfC	colostrummerged3.sorted.bam	GCF_000249715.1_ASM24971v2_genomic.fna	1	colostrum	NA
		calfA	DMJL001A.sorted.bam	GCF_000249715.1_ASM24971v2_genomic.fna	0	feces	day2
		calfB	DMJL001B.sorted.bam	GCF_000249715.1_ASM24971v2_genomic.fna	0	feces	day2
		calfC	DMJL001C.sorted.bam	GCF_000249715.1_ASM24971v2_genomic.fna	0	feces	day2
		calfA	DMJL001D.sorted.bam	GCF_000249715.1_ASM24971v2_genomic.fna	0	feces	day5
		calfB	DMJL001E.sorted.bam	GCF_000249715.1_ASM24971v2_genomic.fna	0	feces	day5
		calfC	DMJL001F.sorted.bam	GCF_000249715.1_ASM24971v2_genomic.fna	0	feces	day5
		calfA	DMJL001G.sorted.bam	GCF_000249715.1_ASM24971v2_genomic.fna	0	feces	week3
		calfA	colostrummerged1.sorted.bam	GCF_000250075.1_ASM25007v2_genomic.fna	0	colostrum	NA
		calfB	colostrummerged2.sorted.bam	GCF_000250075.1_ASM25007v2_genomic.fna	1	colostrum	NA
		calfC	colostrummerged3.sorted.bam	GCF_000250075.1_ASM25007v2_genomic.fna	0	colostrum	NA
		calfA	DMJL001A.sorted.bam	GCF_000250075.1_ASM25007v2_genomic.fna	0	feces	day2
		calfB	DMJL001B.sorted.bam	GCF_000250075.1_ASM25007v2_genomic.fna	0	feces	day2
		calfC	DMJL001C.sorted.bam	GCF_000250075.1_ASM25007v2_genomic.fna	0	feces	day2
		calfA	DMJL001D.sorted.bam	GCF_000250075.1_ASM25007v2_genomic.fna	1	feces	day5
		calfB	DMJL001E.sorted.bam	GCF_000250075.1_ASM25007v2_genomic.fna	0	feces	day5
		calfC	DMJL001F.sorted.bam	GCF_000250075.1_ASM25007v2_genomic.fna	1	feces	day5
		calfA	DMJL001G.sorted.bam	GCF_000250075.1_ASM25007v2_genomic.fna	1	feces	week3
		calfA	colostrummerged1.sorted.bam	GCF_000250555.1_ASM25055v2_genomic.fna	1	colostrum	NA
		calfB	colostrummerged2.sorted.bam	GCF_000250555.1_ASM25055v2_genomic.fna	0	colostrum	NA
		calfC	colostrummerged3.sorted.bam	GCF_000250555.1_ASM25055v2_genomic.fna	0	colostrum	NA
		calfA	DMJL001A.sorted.bam	GCF_000250555.1_ASM25055v2_genomic.fna	1	feces	day2
		calfB	DMJL001B.sorted.bam	GCF_000250555.1_ASM25055v2_genomic.fna	1	feces	day2
		calfC	DMJL001C.sorted.bam	GCF_000250555.1_ASM25055v2_genomic.fna	1	feces	day2
		calfA	DMJL001D.sorted.bam	GCF_000250555.1_ASM25055v2_genomic.fna	0	feces	day5
		calfB	DMJL001E.sorted.bam	GCF_000250555.1_ASM25055v2_genomic.fna	1	feces	day5
		calfC	DMJL001F.sorted.bam	GCF_000250555.1_ASM25055v2_genomic.fna	0	feces	day5
		calfA	DMJL001G.sorted.bam	GCF_000250555.1_ASM25055v2_genomic.fna	0	feces	week3
		calfA	colostrummerged1.sorted.bam	GCF_000252805.1_ASM25280v2_genomic.fna	0	colostrum	NA
		calfB	colostrummerged2.sorted.bam	GCF_000252805.1_ASM25280v2_genomic.fna	0	colostrum	NA
		calfC	colostrummerged3.sorted.bam	GCF_000252805.1_ASM25280v2_genomic.fna	0	colostrum	NA
		calfA	DMJL001A.sorted.bam	GCF_000252805.1_ASM25280v2_genomic.fna	0	feces	day2
		calfB	DMJL001B.sorted.bam	GCF_000252805.1_ASM25280v2_genomic.fna	0	feces	day2
		calfC	DMJL001C.sorted.bam	GCF_000252805.1_ASM25280v2_genomic.fna	0	feces	day2
		calfA	DMJL001D.sorted.bam	GCF_000252805.1_ASM25280v2_genomic.fna	1	feces	day5
		calfB	DMJL001E.sorted.bam	GCF_000252805.1_ASM25280v2_genomic.fna	0	feces	day5
		calfC	DMJL001F.sorted.bam	GCF_000252805.1_ASM25280v2_genomic.fna	0	feces	day5
		calfA	DMJL001G.sorted.bam	GCF_000252805.1_ASM25280v2_genomic.fna	0	feces	week3
		calfA	colostrummerged1.sorted.bam	GCF_000258145.1_ASM25814v1_genomic.fna	0	colostrum	NA
		calfB	colostrummerged2.sorted.bam	GCF_000258145.1_ASM25814v1_genomic.fna	0	colostrum	NA
		calfC	colostrummerged3.sorted.bam	GCF_000258145.1_ASM25814v1_genomic.fna	0	colostrum	NA
		calfA	DMJL001A.sorted.bam	GCF_000258145.1_ASM25814v1_genomic.fna	1	feces	day2
		calfB	DMJL001B.sorted.bam	GCF_000258145.1_ASM25814v1_genomic.fna	1	feces	day2
		calfC	DMJL001C.sorted.bam	GCF_000258145.1_ASM25814v1_genomic.fna	0	feces	day2
		calfA	DMJL001D.sorted.bam	GCF_000258145.1_ASM25814v1_genomic.fna	1	feces	day5
		calfB	DMJL001E.sorted.bam	GCF_000258145.1_ASM25814v1_genomic.fna	1	feces	day5
		calfC	DMJL001F.sorted.bam	GCF_000258145.1_ASM25814v1_genomic.fna	0	feces	day5
		calfA	DMJL001G.sorted.bam	GCF_000258145.1_ASM25814v1_genomic.fna	0	feces	week3
		calfA	colostrummerged1.sorted.bam	GCF_000259135.1_ECAI27.hybrid.1_genomic.fna	1	colostrum	NA
		calfB	colostrummerged2.sorted.bam	GCF_000259135.1_ECAI27.hybrid.1_genomic.fna	1	colostrum	NA
		calfC	colostrummerged3.sorted.bam	GCF_000259135.1_ECAI27.hybrid.1_genomic.fna	1	colostrum	NA
		calfA	DMJL001A.sorted.bam	GCF_000259135.1_ECAI27.hybrid.1_genomic.fna	1	feces	day2
		calfB	DMJL001B.sorted.bam	GCF_000259135.1_ECAI27.hybrid.1_genomic.fna	1	feces	day2
		calfC	DMJL001C.sorted.bam	GCF_000259135.1_ECAI27.hybrid.1_genomic.fna	1	feces	day2
		calfA	DMJL001D.sorted.bam	GCF_000259135.1_ECAI27.hybrid.1_genomic.fna	0	feces	day5
		calfB	DMJL001E.sorted.bam	GCF_000259135.1_ECAI27.hybrid.1_genomic.fna	1	feces	day5
		calfC	DMJL001F.sorted.bam	GCF_000259135.1_ECAI27.hybrid.1_genomic.fna	1	feces	day5
		calfA	DMJL001G.sorted.bam	GCF_000259135.1_ECAI27.hybrid.1_genomic.fna	1	feces	week3
		calfA	colostrummerged1.sorted.bam	GCF_000261145.1_Esch_coli_M919_V2_genomic.fna	0	colostrum	NA
		calfB	colostrummerged2.sorted.bam	GCF_000261145.1_Esch_coli_M919_V2_genomic.fna	1	colostrum	NA
		calfC	colostrummerged3.sorted.bam	GCF_000261145.1_Esch_coli_M919_V2_genomic.fna	1	colostrum	NA
		calfA	DMJL001A.sorted.bam	GCF_000261145.1_Esch_coli_M919_V2_genomic.fna	0	feces	day2
		calfB	DMJL001B.sorted.bam	GCF_000261145.1_Esch_coli_M919_V2_genomic.fna	1	feces	day2
		calfC	DMJL001C.sorted.bam	GCF_000261145.1_Esch_coli_M919_V2_genomic.fna	0	feces	day2
		calfA	DMJL001D.sorted.bam	GCF_000261145.1_Esch_coli_M919_V2_genomic.fna	0	feces	day5
		calfB	DMJL001E.sorted.bam	GCF_000261145.1_Esch_coli_M919_V2_genomic.fna	0	feces	day5
		calfC	DMJL001F.sorted.bam	GCF_000261145.1_Esch_coli_M919_V2_genomic.fna	0	feces	day5
		calfA	DMJL001G.sorted.bam	GCF_000261145.1_Esch_coli_M919_V2_genomic.fna	0	feces	week3
		calfA	colostrummerged1.sorted.bam	GCF_000264095.1_ASM26409v1_genomic.fna	1	colostrum	NA
		calfB	colostrummerged2.sorted.bam	GCF_000264095.1_ASM26409v1_genomic.fna	0	colostrum	NA
		calfC	colostrummerged3.sorted.bam	GCF_000264095.1_ASM26409v1_genomic.fna	0	colostrum	NA
		calfA	DMJL001A.sorted.bam	GCF_000264095.1_ASM26409v1_genomic.fna	0	feces	day2
		calfB	DMJL001B.sorted.bam	GCF_000264095.1_ASM26409v1_genomic.fna	0	feces	day2
		calfC	DMJL001C.sorted.bam	GCF_000264095.1_ASM26409v1_genomic.fna	0	feces	day2
		calfA	DMJL001D.sorted.bam	GCF_000264095.1_ASM26409v1_genomic.fna	0	feces	day5
		calfB	DMJL001E.sorted.bam	GCF_000264095.1_ASM26409v1_genomic.fna	0	feces	day5
		calfC	DMJL001F.sorted.bam	GCF_000264095.1_ASM26409v1_genomic.fna	1	feces	day5
		calfA	DMJL001G.sorted.bam	GCF_000264095.1_ASM26409v1_genomic.fna	0	feces	week3
		calfA	colostrummerged1.sorted.bam	GCF_000264115.1_ASM26411v1_genomic.fna	1	colostrum	NA
		calfB	colostrummerged2.sorted.bam	GCF_000264115.1_ASM26411v1_genomic.fna	1	colostrum	NA
		calfC	colostrummerged3.sorted.bam	GCF_000264115.1_ASM26411v1_genomic.fna	1	colostrum	NA
		calfA	DMJL001A.sorted.bam	GCF_000264115.1_ASM26411v1_genomic.fna	0	feces	day2
		calfB	DMJL001B.sorted.bam	GCF_000264115.1_ASM26411v1_genomic.fna	0	feces	day2
		calfC	DMJL001C.sorted.bam	GCF_000264115.1_ASM26411v1_genomic.fna	0	feces	day2
		calfA	DMJL001D.sorted.bam	GCF_000264115.1_ASM26411v1_genomic.fna	0	feces	day5
		calfB	DMJL001E.sorted.bam	GCF_000264115.1_ASM26411v1_genomic.fna	0	feces	day5
		calfC	DMJL001F.sorted.bam	GCF_000264115.1_ASM26411v1_genomic.fna	0	feces	day5
		calfA	DMJL001G.sorted.bam	GCF_000264115.1_ASM26411v1_genomic.fna	0	feces	week3
		calfA	colostrummerged1.sorted.bam	GCF_000264215.1_ASM26421v1_genomic.fna	0	colostrum	NA
		calfB	colostrummerged2.sorted.bam	GCF_000264215.1_ASM26421v1_genomic.fna	0	colostrum	NA
		calfC	colostrummerged3.sorted.bam	GCF_000264215.1_ASM26421v1_genomic.fna	0	colostrum	NA
		calfA	DMJL001A.sorted.bam	GCF_000264215.1_ASM26421v1_genomic.fna	0	feces	day2
		calfB	DMJL001B.sorted.bam	GCF_000264215.1_ASM26421v1_genomic.fna	0	feces	day2
		calfC	DMJL001C.sorted.bam	GCF_000264215.1_ASM26421v1_genomic.fna	0	feces	day2
		calfA	DMJL001D.sorted.bam	GCF_000264215.1_ASM26421v1_genomic.fna	0	feces	day5
		calfB	DMJL001E.sorted.bam	GCF_000264215.1_ASM26421v1_genomic.fna	0	feces	day5
		calfC	DMJL001F.sorted.bam	GCF_000264215.1_ASM26421v1_genomic.fna	1	feces	day5
		calfA	DMJL001G.sorted.bam	GCF_000264215.1_ASM26421v1_genomic.fna	0	feces	week3
		calfA	colostrummerged1.sorted.bam	GCF_000264235.1_ASM26423v1_genomic.fna	0	colostrum	NA
		calfB	colostrummerged2.sorted.bam	GCF_000264235.1_ASM26423v1_genomic.fna	0	colostrum	NA
		calfC	colostrummerged3.sorted.bam	GCF_000264235.1_ASM26423v1_genomic.fna	0	colostrum	NA
		calfA	DMJL001A.sorted.bam	GCF_000264235.1_ASM26423v1_genomic.fna	0	feces	day2
		calfB	DMJL001B.sorted.bam	GCF_000264235.1_ASM26423v1_genomic.fna	0	feces	day2
		calfC	DMJL001C.sorted.bam	GCF_000264235.1_ASM26423v1_genomic.fna	1	feces	day2
		calfA	DMJL001D.sorted.bam	GCF_000264235.1_ASM26423v1_genomic.fna	0	feces	day5
		calfB	DMJL001E.sorted.bam	GCF_000264235.1_ASM26423v1_genomic.fna	1	feces	day5
		calfC	DMJL001F.sorted.bam	GCF_000264235.1_ASM26423v1_genomic.fna	0	feces	day5
		calfA	DMJL001G.sorted.bam	GCF_000264235.1_ASM26423v1_genomic.fna	1	feces	week3
		calfA	colostrummerged1.sorted.bam	GCF_000284495.1_ASM28449v1_genomic.fna	0	colostrum	NA
		calfB	colostrummerged2.sorted.bam	GCF_000284495.1_ASM28449v1_genomic.fna	0	colostrum	NA
		calfC	colostrummerged3.sorted.bam	GCF_000284495.1_ASM28449v1_genomic.fna	0	colostrum	NA
		calfA	DMJL001A.sorted.bam	GCF_000284495.1_ASM28449v1_genomic.fna	0	feces	day2
		calfB	DMJL001B.sorted.bam	GCF_000284495.1_ASM28449v1_genomic.fna	0	feces	day2
		calfC	DMJL001C.sorted.bam	GCF_000284495.1_ASM28449v1_genomic.fna	0	feces	day2
		calfA	DMJL001D.sorted.bam	GCF_000284495.1_ASM28449v1_genomic.fna	1	feces	day5
		calfB	DMJL001E.sorted.bam	GCF_000284495.1_ASM28449v1_genomic.fna	0	feces	day5
		calfC	DMJL001F.sorted.bam	GCF_000284495.1_ASM28449v1_genomic.fna	0	feces	day5
		calfA	DMJL001G.sorted.bam	GCF_000284495.1_ASM28449v1_genomic.fna	0	feces	week3
		calfA	colostrummerged1.sorted.bam	GCF_000303635.1_ASM30363v1_genomic.fna	0	colostrum	NA
		calfB	colostrummerged2.sorted.bam	GCF_000303635.1_ASM30363v1_genomic.fna	0	colostrum	NA
		calfC	colostrummerged3.sorted.bam	GCF_000303635.1_ASM30363v1_genomic.fna	0	colostrum	NA
		calfA	DMJL001A.sorted.bam	GCF_000303635.1_ASM30363v1_genomic.fna	0	feces	day2
		calfB	DMJL001B.sorted.bam	GCF_000303635.1_ASM30363v1_genomic.fna	0	feces	day2
		calfC	DMJL001C.sorted.bam	GCF_000303635.1_ASM30363v1_genomic.fna	0	feces	day2
		calfA	DMJL001D.sorted.bam	GCF_000303635.1_ASM30363v1_genomic.fna	0	feces	day5
		calfB	DMJL001E.sorted.bam	GCF_000303635.1_ASM30363v1_genomic.fna	0	feces	day5
		calfC	DMJL001F.sorted.bam	GCF_000303635.1_ASM30363v1_genomic.fna	1	feces	day5
		calfA	DMJL001G.sorted.bam	GCF_000303635.1_ASM30363v1_genomic.fna	0	feces	week3
		calfA	colostrummerged1.sorted.bam	GCF_000326685.1_Esch_coli_KTE138_V1_genomic.fna	1	colostrum	NA
		calfB	colostrummerged2.sorted.bam	GCF_000326685.1_Esch_coli_KTE138_V1_genomic.fna	0	colostrum	NA
		calfC	colostrummerged3.sorted.bam	GCF_000326685.1_Esch_coli_KTE138_V1_genomic.fna	0	colostrum	NA
		calfA	DMJL001A.sorted.bam	GCF_000326685.1_Esch_coli_KTE138_V1_genomic.fna	0	feces	day2
		calfB	DMJL001B.sorted.bam	GCF_000326685.1_Esch_coli_KTE138_V1_genomic.fna	0	feces	day2
		calfC	DMJL001C.sorted.bam	GCF_000326685.1_Esch_coli_KTE138_V1_genomic.fna	0	feces	day2
		calfA	DMJL001D.sorted.bam	GCF_000326685.1_Esch_coli_KTE138_V1_genomic.fna	0	feces	day5
		calfB	DMJL001E.sorted.bam	GCF_000326685.1_Esch_coli_KTE138_V1_genomic.fna	0	feces	day5
		calfC	DMJL001F.sorted.bam	GCF_000326685.1_Esch_coli_KTE138_V1_genomic.fna	0	feces	day5
		calfA	DMJL001G.sorted.bam	GCF_000326685.1_Esch_coli_KTE138_V1_genomic.fna	1	feces	week3
		calfA	colostrummerged1.sorted.bam	GCF_000332755.1_ASM33275v1_genomic.fna	1	colostrum	NA
		calfB	colostrummerged2.sorted.bam	GCF_000332755.1_ASM33275v1_genomic.fna	1	colostrum	NA
		calfC	colostrummerged3.sorted.bam	GCF_000332755.1_ASM33275v1_genomic.fna	1	colostrum	NA
		calfA	DMJL001A.sorted.bam	GCF_000332755.1_ASM33275v1_genomic.fna	0	feces	day2
		calfB	DMJL001B.sorted.bam	GCF_000332755.1_ASM33275v1_genomic.fna	1	feces	day2
		calfC	DMJL001C.sorted.bam	GCF_000332755.1_ASM33275v1_genomic.fna	0	feces	day2
		calfA	DMJL001D.sorted.bam	GCF_000332755.1_ASM33275v1_genomic.fna	0	feces	day5
		calfB	DMJL001E.sorted.bam	GCF_000332755.1_ASM33275v1_genomic.fna	0	feces	day5
		calfC	DMJL001F.sorted.bam	GCF_000332755.1_ASM33275v1_genomic.fna	0	feces	day5
		calfA	DMJL001G.sorted.bam	GCF_000332755.1_ASM33275v1_genomic.fna	0	feces	week3
		calfA	colostrummerged1.sorted.bam	GCF_000351025.1_Esch_coli_KTE193_V1_genomic.fna	0	colostrum	NA
		calfB	colostrummerged2.sorted.bam	GCF_000351025.1_Esch_coli_KTE193_V1_genomic.fna	0	colostrum	NA
		calfC	colostrummerged3.sorted.bam	GCF_000351025.1_Esch_coli_KTE193_V1_genomic.fna	0	colostrum	NA
		calfA	DMJL001A.sorted.bam	GCF_000351025.1_Esch_coli_KTE193_V1_genomic.fna	0	feces	day2
		calfB	DMJL001B.sorted.bam	GCF_000351025.1_Esch_coli_KTE193_V1_genomic.fna	0	feces	day2
		calfC	DMJL001C.sorted.bam	GCF_000351025.1_Esch_coli_KTE193_V1_genomic.fna	0	feces	day2
		calfA	DMJL001D.sorted.bam	GCF_000351025.1_Esch_coli_KTE193_V1_genomic.fna	0	feces	day5
		calfB	DMJL001E.sorted.bam	GCF_000351025.1_Esch_coli_KTE193_V1_genomic.fna	1	feces	day5
		calfC	DMJL001F.sorted.bam	GCF_000351025.1_Esch_coli_KTE193_V1_genomic.fna	1	feces	day5
		calfA	DMJL001G.sorted.bam	GCF_000351025.1_Esch_coli_KTE193_V1_genomic.fna	0	feces	week3
		calfA	colostrummerged1.sorted.bam	GCF_000351185.1_Esch_coli_KTE213_V1_genomic.fna	1	colostrum	NA
		calfB	colostrummerged2.sorted.bam	GCF_000351185.1_Esch_coli_KTE213_V1_genomic.fna	1	colostrum	NA
		calfC	colostrummerged3.sorted.bam	GCF_000351185.1_Esch_coli_KTE213_V1_genomic.fna	1	colostrum	NA
		calfA	DMJL001A.sorted.bam	GCF_000351185.1_Esch_coli_KTE213_V1_genomic.fna	1	feces	day2
		calfB	DMJL001B.sorted.bam	GCF_000351185.1_Esch_coli_KTE213_V1_genomic.fna	0	feces	day2
		calfC	DMJL001C.sorted.bam	GCF_000351185.1_Esch_coli_KTE213_V1_genomic.fna	1	feces	day2
		calfA	DMJL001D.sorted.bam	GCF_000351185.1_Esch_coli_KTE213_V1_genomic.fna	1	feces	day5
		calfB	DMJL001E.sorted.bam	GCF_000351185.1_Esch_coli_KTE213_V1_genomic.fna	1	feces	day5
		calfC	DMJL001F.sorted.bam	GCF_000351185.1_Esch_coli_KTE213_V1_genomic.fna	1	feces	day5
		calfA	DMJL001G.sorted.bam	GCF_000351185.1_Esch_coli_KTE213_V1_genomic.fna	0	feces	week3
		calfA	colostrummerged1.sorted.bam	GCF_000351345.1_Esch_coli_KTE234_V1_genomic.fna	0	colostrum	NA
		calfB	colostrummerged2.sorted.bam	GCF_000351345.1_Esch_coli_KTE234_V1_genomic.fna	1	colostrum	NA
		calfC	colostrummerged3.sorted.bam	GCF_000351345.1_Esch_coli_KTE234_V1_genomic.fna	1	colostrum	NA
		calfA	DMJL001A.sorted.bam	GCF_000351345.1_Esch_coli_KTE234_V1_genomic.fna	0	feces	day2
		calfB	DMJL001B.sorted.bam	GCF_000351345.1_Esch_coli_KTE234_V1_genomic.fna	0	feces	day2
		calfC	DMJL001C.sorted.bam	GCF_000351345.1_Esch_coli_KTE234_V1_genomic.fna	0	feces	day2
		calfA	DMJL001D.sorted.bam	GCF_000351345.1_Esch_coli_KTE234_V1_genomic.fna	0	feces	day5
		calfB	DMJL001E.sorted.bam	GCF_000351345.1_Esch_coli_KTE234_V1_genomic.fna	0	feces	day5
		calfC	DMJL001F.sorted.bam	GCF_000351345.1_Esch_coli_KTE234_V1_genomic.fna	0	feces	day5
		calfA	DMJL001G.sorted.bam	GCF_000351345.1_Esch_coli_KTE234_V1_genomic.fna	0	feces	week3
		calfA	colostrummerged1.sorted.bam	GCF_000351405.1_Esch_coli_KTE237_V1_genomic.fna	0	colostrum	NA
		calfB	colostrummerged2.sorted.bam	GCF_000351405.1_Esch_coli_KTE237_V1_genomic.fna	0	colostrum	NA
		calfC	colostrummerged3.sorted.bam	GCF_000351405.1_Esch_coli_KTE237_V1_genomic.fna	0	colostrum	NA
		calfA	DMJL001A.sorted.bam	GCF_000351405.1_Esch_coli_KTE237_V1_genomic.fna	0	feces	day2
		calfB	DMJL001B.sorted.bam	GCF_000351405.1_Esch_coli_KTE237_V1_genomic.fna	0	feces	day2
		calfC	DMJL001C.sorted.bam	GCF_000351405.1_Esch_coli_KTE237_V1_genomic.fna	1	feces	day2
		calfA	DMJL001D.sorted.bam	GCF_000351405.1_Esch_coli_KTE237_V1_genomic.fna	1	feces	day5
		calfB	DMJL001E.sorted.bam	GCF_000351405.1_Esch_coli_KTE237_V1_genomic.fna	0	feces	day5
		calfC	DMJL001F.sorted.bam	GCF_000351405.1_Esch_coli_KTE237_V1_genomic.fna	1	feces	day5
		calfA	DMJL001G.sorted.bam	GCF_000351405.1_Esch_coli_KTE237_V1_genomic.fna	0	feces	week3
		calfA	colostrummerged1.sorted.bam	GCF_000351505.1_Esch_coli_KTE55_V1_genomic.fna	1	colostrum	NA
		calfB	colostrummerged2.sorted.bam	GCF_000351505.1_Esch_coli_KTE55_V1_genomic.fna	1	colostrum	NA
		calfC	colostrummerged3.sorted.bam	GCF_000351505.1_Esch_coli_KTE55_V1_genomic.fna	1	colostrum	NA
		calfA	DMJL001A.sorted.bam	GCF_000351505.1_Esch_coli_KTE55_V1_genomic.fna	0	feces	day2
		calfB	DMJL001B.sorted.bam	GCF_000351505.1_Esch_coli_KTE55_V1_genomic.fna	0	feces	day2
		calfC	DMJL001C.sorted.bam	GCF_000351505.1_Esch_coli_KTE55_V1_genomic.fna	0	feces	day2
		calfA	DMJL001D.sorted.bam	GCF_000351505.1_Esch_coli_KTE55_V1_genomic.fna	0	feces	day5
		calfB	DMJL001E.sorted.bam	GCF_000351505.1_Esch_coli_KTE55_V1_genomic.fna	1	feces	day5
		calfC	DMJL001F.sorted.bam	GCF_000351505.1_Esch_coli_KTE55_V1_genomic.fna	0	feces	day5
		calfA	DMJL001G.sorted.bam	GCF_000351505.1_Esch_coli_KTE55_V1_genomic.fna	0	feces	week3
		calfA	colostrummerged1.sorted.bam	GCF_000351625.1_Esch_coli_KTE66_V1_genomic.fna	0	colostrum	NA
		calfB	colostrummerged2.sorted.bam	GCF_000351625.1_Esch_coli_KTE66_V1_genomic.fna	0	colostrum	NA
		calfC	colostrummerged3.sorted.bam	GCF_000351625.1_Esch_coli_KTE66_V1_genomic.fna	0	colostrum	NA
		calfA	DMJL001A.sorted.bam	GCF_000351625.1_Esch_coli_KTE66_V1_genomic.fna	0	feces	day2
		calfB	DMJL001B.sorted.bam	GCF_000351625.1_Esch_coli_KTE66_V1_genomic.fna	1	feces	day2
		calfC	DMJL001C.sorted.bam	GCF_000351625.1_Esch_coli_KTE66_V1_genomic.fna	1	feces	day2
		calfA	DMJL001D.sorted.bam	GCF_000351625.1_Esch_coli_KTE66_V1_genomic.fna	1	feces	day5
		calfB	DMJL001E.sorted.bam	GCF_000351625.1_Esch_coli_KTE66_V1_genomic.fna	1	feces	day5
		calfC	DMJL001F.sorted.bam	GCF_000351625.1_Esch_coli_KTE66_V1_genomic.fna	1	feces	day5
		calfA	DMJL001G.sorted.bam	GCF_000351625.1_Esch_coli_KTE66_V1_genomic.fna	0	feces	week3
		calfA	colostrummerged1.sorted.bam	GCF_000351685.1_Esch_coli_KTE75_V1_genomic.fna	0	colostrum	NA
		calfB	colostrummerged2.sorted.bam	GCF_000351685.1_Esch_coli_KTE75_V1_genomic.fna	0	colostrum	NA
		calfC	colostrummerged3.sorted.bam	GCF_000351685.1_Esch_coli_KTE75_V1_genomic.fna	0	colostrum	NA
		calfA	DMJL001A.sorted.bam	GCF_000351685.1_Esch_coli_KTE75_V1_genomic.fna	0	feces	day2
		calfB	DMJL001B.sorted.bam	GCF_000351685.1_Esch_coli_KTE75_V1_genomic.fna	1	feces	day2
		calfC	DMJL001C.sorted.bam	GCF_000351685.1_Esch_coli_KTE75_V1_genomic.fna	0	feces	day2
		calfA	DMJL001D.sorted.bam	GCF_000351685.1_Esch_coli_KTE75_V1_genomic.fna	1	feces	day5
		calfB	DMJL001E.sorted.bam	GCF_000351685.1_Esch_coli_KTE75_V1_genomic.fna	1	feces	day5
		calfC	DMJL001F.sorted.bam	GCF_000351685.1_Esch_coli_KTE75_V1_genomic.fna	0	feces	day5
		calfA	DMJL001G.sorted.bam	GCF_000351685.1_Esch_coli_KTE75_V1_genomic.fna	0	feces	week3
		calfA	colostrummerged1.sorted.bam	GCF_000352105.1_Esch_coli_KTE9_V1_genomic.fna	0	colostrum	NA
		calfB	colostrummerged2.sorted.bam	GCF_000352105.1_Esch_coli_KTE9_V1_genomic.fna	0	colostrum	NA
		calfC	colostrummerged3.sorted.bam	GCF_000352105.1_Esch_coli_KTE9_V1_genomic.fna	0	colostrum	NA
		calfA	DMJL001A.sorted.bam	GCF_000352105.1_Esch_coli_KTE9_V1_genomic.fna	0	feces	day2
		calfB	DMJL001B.sorted.bam	GCF_000352105.1_Esch_coli_KTE9_V1_genomic.fna	0	feces	day2
		calfC	DMJL001C.sorted.bam	GCF_000352105.1_Esch_coli_KTE9_V1_genomic.fna	1	feces	day2
		calfA	DMJL001D.sorted.bam	GCF_000352105.1_Esch_coli_KTE9_V1_genomic.fna	0	feces	day5
		calfB	DMJL001E.sorted.bam	GCF_000352105.1_Esch_coli_KTE9_V1_genomic.fna	1	feces	day5
		calfC	DMJL001F.sorted.bam	GCF_000352105.1_Esch_coli_KTE9_V1_genomic.fna	1	feces	day5
		calfA	DMJL001G.sorted.bam	GCF_000352105.1_Esch_coli_KTE9_V1_genomic.fna	0	feces	week3
		calfA	colostrummerged1.sorted.bam	GCF_000352245.1_Esch_coli_KTE29_V1_genomic.fna	1	colostrum	NA
		calfB	colostrummerged2.sorted.bam	GCF_000352245.1_Esch_coli_KTE29_V1_genomic.fna	1	colostrum	NA
		calfC	colostrummerged3.sorted.bam	GCF_000352245.1_Esch_coli_KTE29_V1_genomic.fna	0	colostrum	NA
		calfA	DMJL001A.sorted.bam	GCF_000352245.1_Esch_coli_KTE29_V1_genomic.fna	0	feces	day2
		calfB	DMJL001B.sorted.bam	GCF_000352245.1_Esch_coli_KTE29_V1_genomic.fna	1	feces	day2
		calfC	DMJL001C.sorted.bam	GCF_000352245.1_Esch_coli_KTE29_V1_genomic.fna	0	feces	day2
		calfA	DMJL001D.sorted.bam	GCF_000352245.1_Esch_coli_KTE29_V1_genomic.fna	0	feces	day5
		calfB	DMJL001E.sorted.bam	GCF_000352245.1_Esch_coli_KTE29_V1_genomic.fna	0	feces	day5
		calfC	DMJL001F.sorted.bam	GCF_000352245.1_Esch_coli_KTE29_V1_genomic.fna	0	feces	day5
		calfA	DMJL001G.sorted.bam	GCF_000352245.1_Esch_coli_KTE29_V1_genomic.fna	1	feces	week3
		calfA	colostrummerged1.sorted.bam	GCF_000352305.1_Esch_coli_KTE48_V1_genomic.fna	0	colostrum	NA
		calfB	colostrummerged2.sorted.bam	GCF_000352305.1_Esch_coli_KTE48_V1_genomic.fna	0	colostrum	NA
		calfC	colostrummerged3.sorted.bam	GCF_000352305.1_Esch_coli_KTE48_V1_genomic.fna	1	colostrum	NA
		calfA	DMJL001A.sorted.bam	GCF_000352305.1_Esch_coli_KTE48_V1_genomic.fna	1	feces	day2
		calfB	DMJL001B.sorted.bam	GCF_000352305.1_Esch_coli_KTE48_V1_genomic.fna	1	feces	day2
		calfC	DMJL001C.sorted.bam	GCF_000352305.1_Esch_coli_KTE48_V1_genomic.fna	1	feces	day2
		calfA	DMJL001D.sorted.bam	GCF_000352305.1_Esch_coli_KTE48_V1_genomic.fna	1	feces	day5
		calfB	DMJL001E.sorted.bam	GCF_000352305.1_Esch_coli_KTE48_V1_genomic.fna	1	feces	day5
		calfC	DMJL001F.sorted.bam	GCF_000352305.1_Esch_coli_KTE48_V1_genomic.fna	1	feces	day5
		calfA	DMJL001G.sorted.bam	GCF_000352305.1_Esch_coli_KTE48_V1_genomic.fna	0	feces	week3
		calfA	colostrummerged1.sorted.bam	GCF_000352425.1_Esch_coli_KTE78_V1_genomic.fna	0	colostrum	NA
		calfB	colostrummerged2.sorted.bam	GCF_000352425.1_Esch_coli_KTE78_V1_genomic.fna	0	colostrum	NA
		calfC	colostrummerged3.sorted.bam	GCF_000352425.1_Esch_coli_KTE78_V1_genomic.fna	0	colostrum	NA
		calfA	DMJL001A.sorted.bam	GCF_000352425.1_Esch_coli_KTE78_V1_genomic.fna	0	feces	day2
		calfB	DMJL001B.sorted.bam	GCF_000352425.1_Esch_coli_KTE78_V1_genomic.fna	0	feces	day2
		calfC	DMJL001C.sorted.bam	GCF_000352425.1_Esch_coli_KTE78_V1_genomic.fna	0	feces	day2
		calfA	DMJL001D.sorted.bam	GCF_000352425.1_Esch_coli_KTE78_V1_genomic.fna	1	feces	day5
		calfB	DMJL001E.sorted.bam	GCF_000352425.1_Esch_coli_KTE78_V1_genomic.fna	1	feces	day5
		calfC	DMJL001F.sorted.bam	GCF_000352425.1_Esch_coli_KTE78_V1_genomic.fna	1	feces	day5
		calfA	DMJL001G.sorted.bam	GCF_000352425.1_Esch_coli_KTE78_V1_genomic.fna	0	feces	week3
		calfA	colostrummerged1.sorted.bam	GCF_000352525.1_Esch_coli_KTE115_V1_genomic.fna	0	colostrum	NA
		calfB	colostrummerged2.sorted.bam	GCF_000352525.1_Esch_coli_KTE115_V1_genomic.fna	0	colostrum	NA
		calfC	colostrummerged3.sorted.bam	GCF_000352525.1_Esch_coli_KTE115_V1_genomic.fna	0	colostrum	NA
		calfA	DMJL001A.sorted.bam	GCF_000352525.1_Esch_coli_KTE115_V1_genomic.fna	1	feces	day2
		calfB	DMJL001B.sorted.bam	GCF_000352525.1_Esch_coli_KTE115_V1_genomic.fna	0	feces	day2
		calfC	DMJL001C.sorted.bam	GCF_000352525.1_Esch_coli_KTE115_V1_genomic.fna	1	feces	day2
		calfA	DMJL001D.sorted.bam	GCF_000352525.1_Esch_coli_KTE115_V1_genomic.fna	0	feces	day5
		calfB	DMJL001E.sorted.bam	GCF_000352525.1_Esch_coli_KTE115_V1_genomic.fna	1	feces	day5
		calfC	DMJL001F.sorted.bam	GCF_000352525.1_Esch_coli_KTE115_V1_genomic.fna	1	feces	day5
		calfA	DMJL001G.sorted.bam	GCF_000352525.1_Esch_coli_KTE115_V1_genomic.fna	0	feces	week3
		calfA	colostrummerged1.sorted.bam	GCF_000352665.1_Esch_coli_KTE144_V1_genomic.fna	0	colostrum	NA
		calfB	colostrummerged2.sorted.bam	GCF_000352665.1_Esch_coli_KTE144_V1_genomic.fna	0	colostrum	NA
		calfC	colostrummerged3.sorted.bam	GCF_000352665.1_Esch_coli_KTE144_V1_genomic.fna	0	colostrum	NA
		calfA	DMJL001A.sorted.bam	GCF_000352665.1_Esch_coli_KTE144_V1_genomic.fna	0	feces	day2
		calfB	DMJL001B.sorted.bam	GCF_000352665.1_Esch_coli_KTE144_V1_genomic.fna	1	feces	day2
		calfC	DMJL001C.sorted.bam	GCF_000352665.1_Esch_coli_KTE144_V1_genomic.fna	1	feces	day2
		calfA	DMJL001D.sorted.bam	GCF_000352665.1_Esch_coli_KTE144_V1_genomic.fna	1	feces	day5
		calfB	DMJL001E.sorted.bam	GCF_000352665.1_Esch_coli_KTE144_V1_genomic.fna	1	feces	day5
		calfC	DMJL001F.sorted.bam	GCF_000352665.1_Esch_coli_KTE144_V1_genomic.fna	1	feces	day5
		calfA	DMJL001G.sorted.bam	GCF_000352665.1_Esch_coli_KTE144_V1_genomic.fna	0	feces	week3
		calfA	colostrummerged1.sorted.bam	GCF_000352685.1_Esch_coli_KTE146_V1_genomic.fna	1	colostrum	NA
		calfB	colostrummerged2.sorted.bam	GCF_000352685.1_Esch_coli_KTE146_V1_genomic.fna	0	colostrum	NA
		calfC	colostrummerged3.sorted.bam	GCF_000352685.1_Esch_coli_KTE146_V1_genomic.fna	0	colostrum	NA
		calfA	DMJL001A.sorted.bam	GCF_000352685.1_Esch_coli_KTE146_V1_genomic.fna	0	feces	day2
		calfB	DMJL001B.sorted.bam	GCF_000352685.1_Esch_coli_KTE146_V1_genomic.fna	0	feces	day2
		calfC	DMJL001C.sorted.bam	GCF_000352685.1_Esch_coli_KTE146_V1_genomic.fna	1	feces	day2
		calfA	DMJL001D.sorted.bam	GCF_000352685.1_Esch_coli_KTE146_V1_genomic.fna	0	feces	day5
		calfB	DMJL001E.sorted.bam	GCF_000352685.1_Esch_coli_KTE146_V1_genomic.fna	0	feces	day5
		calfC	DMJL001F.sorted.bam	GCF_000352685.1_Esch_coli_KTE146_V1_genomic.fna	0	feces	day5
		calfA	DMJL001G.sorted.bam	GCF_000352685.1_Esch_coli_KTE146_V1_genomic.fna	0	feces	week3
		calfA	colostrummerged1.sorted.bam	GCF_000352925.1_Esch_coli_KTE196_V1_genomic.fna	0	colostrum	NA
		calfB	colostrummerged2.sorted.bam	GCF_000352925.1_Esch_coli_KTE196_V1_genomic.fna	1	colostrum	NA
		calfC	colostrummerged3.sorted.bam	GCF_000352925.1_Esch_coli_KTE196_V1_genomic.fna	0	colostrum	NA
		calfA	DMJL001A.sorted.bam	GCF_000352925.1_Esch_coli_KTE196_V1_genomic.fna	1	feces	day2
		calfB	DMJL001B.sorted.bam	GCF_000352925.1_Esch_coli_KTE196_V1_genomic.fna	0	feces	day2
		calfC	DMJL001C.sorted.bam	GCF_000352925.1_Esch_coli_KTE196_V1_genomic.fna	0	feces	day2
		calfA	DMJL001D.sorted.bam	GCF_000352925.1_Esch_coli_KTE196_V1_genomic.fna	1	feces	day5
		calfB	DMJL001E.sorted.bam	GCF_000352925.1_Esch_coli_KTE196_V1_genomic.fna	0	feces	day5
		calfC	DMJL001F.sorted.bam	GCF_000352925.1_Esch_coli_KTE196_V1_genomic.fna	0	feces	day5
		calfA	DMJL001G.sorted.bam	GCF_000352925.1_Esch_coli_KTE196_V1_genomic.fna	0	feces	week3
		calfA	colostrummerged1.sorted.bam	GCF_000354795.1_ASM35479v1_genomic.fna	1	colostrum	NA
		calfB	colostrummerged2.sorted.bam	GCF_000354795.1_ASM35479v1_genomic.fna	1	colostrum	NA
		calfC	colostrummerged3.sorted.bam	GCF_000354795.1_ASM35479v1_genomic.fna	0	colostrum	NA
		calfA	DMJL001A.sorted.bam	GCF_000354795.1_ASM35479v1_genomic.fna	0	feces	day2
		calfB	DMJL001B.sorted.bam	GCF_000354795.1_ASM35479v1_genomic.fna	0	feces	day2
		calfC	DMJL001C.sorted.bam	GCF_000354795.1_ASM35479v1_genomic.fna	0	feces	day2
		calfA	DMJL001D.sorted.bam	GCF_000354795.1_ASM35479v1_genomic.fna	0	feces	day5
		calfB	DMJL001E.sorted.bam	GCF_000354795.1_ASM35479v1_genomic.fna	0	feces	day5
		calfC	DMJL001F.sorted.bam	GCF_000354795.1_ASM35479v1_genomic.fna	0	feces	day5
		calfA	DMJL001G.sorted.bam	GCF_000354795.1_ASM35479v1_genomic.fna	0	feces	week3
		calfA	colostrummerged1.sorted.bam	GCF_000354915.1_ASM35491v1_genomic.fna	0	colostrum	NA
		calfB	colostrummerged2.sorted.bam	GCF_000354915.1_ASM35491v1_genomic.fna	0	colostrum	NA
		calfC	colostrummerged3.sorted.bam	GCF_000354915.1_ASM35491v1_genomic.fna	0	colostrum	NA
		calfA	DMJL001A.sorted.bam	GCF_000354915.1_ASM35491v1_genomic.fna	0	feces	day2
		calfB	DMJL001B.sorted.bam	GCF_000354915.1_ASM35491v1_genomic.fna	1	feces	day2
		calfC	DMJL001C.sorted.bam	GCF_000354915.1_ASM35491v1_genomic.fna	0	feces	day2
		calfA	DMJL001D.sorted.bam	GCF_000354915.1_ASM35491v1_genomic.fna	0	feces	day5
		calfB	DMJL001E.sorted.bam	GCF_000354915.1_ASM35491v1_genomic.fna	0	feces	day5
		calfC	DMJL001F.sorted.bam	GCF_000354915.1_ASM35491v1_genomic.fna	0	feces	day5
		calfA	DMJL001G.sorted.bam	GCF_000354915.1_ASM35491v1_genomic.fna	0	feces	week3
		calfA	colostrummerged1.sorted.bam	GCF_000355075.1_ASM35507v1_genomic.fna	0	colostrum	NA
		calfB	colostrummerged2.sorted.bam	GCF_000355075.1_ASM35507v1_genomic.fna	0	colostrum	NA
		calfC	colostrummerged3.sorted.bam	GCF_000355075.1_ASM35507v1_genomic.fna	1	colostrum	NA
		calfA	DMJL001A.sorted.bam	GCF_000355075.1_ASM35507v1_genomic.fna	0	feces	day2
		calfB	DMJL001B.sorted.bam	GCF_000355075.1_ASM35507v1_genomic.fna	1	feces	day2
		calfC	DMJL001C.sorted.bam	GCF_000355075.1_ASM35507v1_genomic.fna	1	feces	day2
		calfA	DMJL001D.sorted.bam	GCF_000355075.1_ASM35507v1_genomic.fna	1	feces	day5
		calfB	DMJL001E.sorted.bam	GCF_000355075.1_ASM35507v1_genomic.fna	0	feces	day5
		calfC	DMJL001F.sorted.bam	GCF_000355075.1_ASM35507v1_genomic.fna	1	feces	day5
		calfA	DMJL001G.sorted.bam	GCF_000355075.1_ASM35507v1_genomic.fna	0	feces	week3
		calfA	colostrummerged1.sorted.bam	GCF_000355095.1_ASM35509v1_genomic.fna	1	colostrum	NA
		calfB	colostrummerged2.sorted.bam	GCF_000355095.1_ASM35509v1_genomic.fna	0	colostrum	NA
		calfC	colostrummerged3.sorted.bam	GCF_000355095.1_ASM35509v1_genomic.fna	1	colostrum	NA
		calfA	DMJL001A.sorted.bam	GCF_000355095.1_ASM35509v1_genomic.fna	0	feces	day2
		calfB	DMJL001B.sorted.bam	GCF_000355095.1_ASM35509v1_genomic.fna	1	feces	day2
		calfC	DMJL001C.sorted.bam	GCF_000355095.1_ASM35509v1_genomic.fna	1	feces	day2
		calfA	DMJL001D.sorted.bam	GCF_000355095.1_ASM35509v1_genomic.fna	0	feces	day5
		calfB	DMJL001E.sorted.bam	GCF_000355095.1_ASM35509v1_genomic.fna	0	feces	day5
		calfC	DMJL001F.sorted.bam	GCF_000355095.1_ASM35509v1_genomic.fna	0	feces	day5
		calfA	DMJL001G.sorted.bam	GCF_000355095.1_ASM35509v1_genomic.fna	0	feces	week3
		calfA	colostrummerged1.sorted.bam	GCF_000355315.1_ASM35531v1_genomic.fna	1	colostrum	NA
		calfB	colostrummerged2.sorted.bam	GCF_000355315.1_ASM35531v1_genomic.fna	0	colostrum	NA
		calfC	colostrummerged3.sorted.bam	GCF_000355315.1_ASM35531v1_genomic.fna	0	colostrum	NA
		calfA	DMJL001A.sorted.bam	GCF_000355315.1_ASM35531v1_genomic.fna	0	feces	day2
		calfB	DMJL001B.sorted.bam	GCF_000355315.1_ASM35531v1_genomic.fna	0	feces	day2
		calfC	DMJL001C.sorted.bam	GCF_000355315.1_ASM35531v1_genomic.fna	0	feces	day2
		calfA	DMJL001D.sorted.bam	GCF_000355315.1_ASM35531v1_genomic.fna	0	feces	day5
		calfB	DMJL001E.sorted.bam	GCF_000355315.1_ASM35531v1_genomic.fna	1	feces	day5
		calfC	DMJL001F.sorted.bam	GCF_000355315.1_ASM35531v1_genomic.fna	0	feces	day5
		calfA	DMJL001G.sorted.bam	GCF_000355315.1_ASM35531v1_genomic.fna	0	feces	week3
		calfA	colostrummerged1.sorted.bam	GCF_000355435.1_ASM35543v1_genomic.fna	1	colostrum	NA
		calfB	colostrummerged2.sorted.bam	GCF_000355435.1_ASM35543v1_genomic.fna	0	colostrum	NA
		calfC	colostrummerged3.sorted.bam	GCF_000355435.1_ASM35543v1_genomic.fna	1	colostrum	NA
		calfA	DMJL001A.sorted.bam	GCF_000355435.1_ASM35543v1_genomic.fna	0	feces	day2
		calfB	DMJL001B.sorted.bam	GCF_000355435.1_ASM35543v1_genomic.fna	0	feces	day2
		calfC	DMJL001C.sorted.bam	GCF_000355435.1_ASM35543v1_genomic.fna	1	feces	day2
		calfA	DMJL001D.sorted.bam	GCF_000355435.1_ASM35543v1_genomic.fna	1	feces	day5
		calfB	DMJL001E.sorted.bam	GCF_000355435.1_ASM35543v1_genomic.fna	1	feces	day5
		calfC	DMJL001F.sorted.bam	GCF_000355435.1_ASM35543v1_genomic.fna	1	feces	day5
		calfA	DMJL001G.sorted.bam	GCF_000355435.1_ASM35543v1_genomic.fna	0	feces	week3
		calfA	colostrummerged1.sorted.bam	GCF_000355515.1_ASM35551v1_genomic.fna	0	colostrum	NA
		calfB	colostrummerged2.sorted.bam	GCF_000355515.1_ASM35551v1_genomic.fna	0	colostrum	NA
		calfC	colostrummerged3.sorted.bam	GCF_000355515.1_ASM35551v1_genomic.fna	1	colostrum	NA
		calfA	DMJL001A.sorted.bam	GCF_000355515.1_ASM35551v1_genomic.fna	0	feces	day2
		calfB	DMJL001B.sorted.bam	GCF_000355515.1_ASM35551v1_genomic.fna	0	feces	day2
		calfC	DMJL001C.sorted.bam	GCF_000355515.1_ASM35551v1_genomic.fna	0	feces	day2
		calfA	DMJL001D.sorted.bam	GCF_000355515.1_ASM35551v1_genomic.fna	0	feces	day5
		calfB	DMJL001E.sorted.bam	GCF_000355515.1_ASM35551v1_genomic.fna	1	feces	day5
		calfC	DMJL001F.sorted.bam	GCF_000355515.1_ASM35551v1_genomic.fna	0	feces	day5
		calfA	DMJL001G.sorted.bam	GCF_000355515.1_ASM35551v1_genomic.fna	0	feces	week3
		calfA	colostrummerged1.sorted.bam	GCF_000355575.1_ASM35557v1_genomic.fna	1	colostrum	NA
		calfB	colostrummerged2.sorted.bam	GCF_000355575.1_ASM35557v1_genomic.fna	1	colostrum	NA
		calfC	colostrummerged3.sorted.bam	GCF_000355575.1_ASM35557v1_genomic.fna	0	colostrum	NA
		calfA	DMJL001A.sorted.bam	GCF_000355575.1_ASM35557v1_genomic.fna	0	feces	day2
		calfB	DMJL001B.sorted.bam	GCF_000355575.1_ASM35557v1_genomic.fna	0	feces	day2
		calfC	DMJL001C.sorted.bam	GCF_000355575.1_ASM35557v1_genomic.fna	0	feces	day2
		calfA	DMJL001D.sorted.bam	GCF_000355575.1_ASM35557v1_genomic.fna	0	feces	day5
		calfB	DMJL001E.sorted.bam	GCF_000355575.1_ASM35557v1_genomic.fna	0	feces	day5
		calfC	DMJL001F.sorted.bam	GCF_000355575.1_ASM35557v1_genomic.fna	0	feces	day5
		calfA	DMJL001G.sorted.bam	GCF_000355575.1_ASM35557v1_genomic.fna	0	feces	week3
		calfA	colostrummerged1.sorted.bam	GCF_000356045.1_ASM35604v1_genomic.fna	1	colostrum	NA
		calfB	colostrummerged2.sorted.bam	GCF_000356045.1_ASM35604v1_genomic.fna	1	colostrum	NA
		calfC	colostrummerged3.sorted.bam	GCF_000356045.1_ASM35604v1_genomic.fna	1	colostrum	NA
		calfA	DMJL001A.sorted.bam	GCF_000356045.1_ASM35604v1_genomic.fna	1	feces	day2
		calfB	DMJL001B.sorted.bam	GCF_000356045.1_ASM35604v1_genomic.fna	1	feces	day2
		calfC	DMJL001C.sorted.bam	GCF_000356045.1_ASM35604v1_genomic.fna	0	feces	day2
		calfA	DMJL001D.sorted.bam	GCF_000356045.1_ASM35604v1_genomic.fna	0	feces	day5
		calfB	DMJL001E.sorted.bam	GCF_000356045.1_ASM35604v1_genomic.fna	0	feces	day5
		calfC	DMJL001F.sorted.bam	GCF_000356045.1_ASM35604v1_genomic.fna	1	feces	day5
		calfA	DMJL001G.sorted.bam	GCF_000356045.1_ASM35604v1_genomic.fna	0	feces	week3
		calfA	colostrummerged1.sorted.bam	GCF_000356165.1_ASM35616v1_genomic.fna	1	colostrum	NA
		calfB	colostrummerged2.sorted.bam	GCF_000356165.1_ASM35616v1_genomic.fna	0	colostrum	NA
		calfC	colostrummerged3.sorted.bam	GCF_000356165.1_ASM35616v1_genomic.fna	1	colostrum	NA
		calfA	DMJL001A.sorted.bam	GCF_000356165.1_ASM35616v1_genomic.fna	0	feces	day2
		calfB	DMJL001B.sorted.bam	GCF_000356165.1_ASM35616v1_genomic.fna	0	feces	day2
		calfC	DMJL001C.sorted.bam	GCF_000356165.1_ASM35616v1_genomic.fna	0	feces	day2
		calfA	DMJL001D.sorted.bam	GCF_000356165.1_ASM35616v1_genomic.fna	0	feces	day5
		calfB	DMJL001E.sorted.bam	GCF_000356165.1_ASM35616v1_genomic.fna	0	feces	day5
		calfC	DMJL001F.sorted.bam	GCF_000356165.1_ASM35616v1_genomic.fna	0	feces	day5
		calfA	DMJL001G.sorted.bam	GCF_000356165.1_ASM35616v1_genomic.fna	0	feces	week3
		calfA	colostrummerged1.sorted.bam	GCF_000356665.1_ASM35666v1_genomic.fna	0	colostrum	NA
		calfB	colostrummerged2.sorted.bam	GCF_000356665.1_ASM35666v1_genomic.fna	1	colostrum	NA
		calfC	colostrummerged3.sorted.bam	GCF_000356665.1_ASM35666v1_genomic.fna	1	colostrum	NA
		calfA	DMJL001A.sorted.bam	GCF_000356665.1_ASM35666v1_genomic.fna	0	feces	day2
		calfB	DMJL001B.sorted.bam	GCF_000356665.1_ASM35666v1_genomic.fna	1	feces	day2
		calfC	DMJL001C.sorted.bam	GCF_000356665.1_ASM35666v1_genomic.fna	0	feces	day2
		calfA	DMJL001D.sorted.bam	GCF_000356665.1_ASM35666v1_genomic.fna	1	feces	day5
		calfB	DMJL001E.sorted.bam	GCF_000356665.1_ASM35666v1_genomic.fna	1	feces	day5
		calfC	DMJL001F.sorted.bam	GCF_000356665.1_ASM35666v1_genomic.fna	0	feces	day5
		calfA	DMJL001G.sorted.bam	GCF_000356665.1_ASM35666v1_genomic.fna	0	feces	week3
		calfA	colostrummerged1.sorted.bam	GCF_000357245.1_ASM35724v1_genomic.fna	0	colostrum	NA
		calfB	colostrummerged2.sorted.bam	GCF_000357245.1_ASM35724v1_genomic.fna	0	colostrum	NA
		calfC	colostrummerged3.sorted.bam	GCF_000357245.1_ASM35724v1_genomic.fna	0	colostrum	NA
		calfA	DMJL001A.sorted.bam	GCF_000357245.1_ASM35724v1_genomic.fna	1	feces	day2
		calfB	DMJL001B.sorted.bam	GCF_000357245.1_ASM35724v1_genomic.fna	0	feces	day2
		calfC	DMJL001C.sorted.bam	GCF_000357245.1_ASM35724v1_genomic.fna	0	feces	day2
		calfA	DMJL001D.sorted.bam	GCF_000357245.1_ASM35724v1_genomic.fna	1	feces	day5
		calfB	DMJL001E.sorted.bam	GCF_000357245.1_ASM35724v1_genomic.fna	0	feces	day5
		calfC	DMJL001F.sorted.bam	GCF_000357245.1_ASM35724v1_genomic.fna	0	feces	day5
		calfA	DMJL001G.sorted.bam	GCF_000357245.1_ASM35724v1_genomic.fna	0	feces	week3
		calfA	colostrummerged1.sorted.bam	GCF_000357885.1_ASM35788v1_genomic.fna	0	colostrum	NA
		calfB	colostrummerged2.sorted.bam	GCF_000357885.1_ASM35788v1_genomic.fna	0	colostrum	NA
		calfC	colostrummerged3.sorted.bam	GCF_000357885.1_ASM35788v1_genomic.fna	0	colostrum	NA
		calfA	DMJL001A.sorted.bam	GCF_000357885.1_ASM35788v1_genomic.fna	1	feces	day2
		calfB	DMJL001B.sorted.bam	GCF_000357885.1_ASM35788v1_genomic.fna	0	feces	day2
		calfC	DMJL001C.sorted.bam	GCF_000357885.1_ASM35788v1_genomic.fna	1	feces	day2
		calfA	DMJL001D.sorted.bam	GCF_000357885.1_ASM35788v1_genomic.fna	1	feces	day5
		calfB	DMJL001E.sorted.bam	GCF_000357885.1_ASM35788v1_genomic.fna	0	feces	day5
		calfC	DMJL001F.sorted.bam	GCF_000357885.1_ASM35788v1_genomic.fna	1	feces	day5
		calfA	DMJL001G.sorted.bam	GCF_000357885.1_ASM35788v1_genomic.fna	0	feces	week3
		calfA	colostrummerged1.sorted.bam	GCF_000359095.1_ASM35909v1_genomic.fna	0	colostrum	NA
		calfB	colostrummerged2.sorted.bam	GCF_000359095.1_ASM35909v1_genomic.fna	0	colostrum	NA
		calfC	colostrummerged3.sorted.bam	GCF_000359095.1_ASM35909v1_genomic.fna	0	colostrum	NA
		calfA	DMJL001A.sorted.bam	GCF_000359095.1_ASM35909v1_genomic.fna	1	feces	day2
		calfB	DMJL001B.sorted.bam	GCF_000359095.1_ASM35909v1_genomic.fna	1	feces	day2
		calfC	DMJL001C.sorted.bam	GCF_000359095.1_ASM35909v1_genomic.fna	1	feces	day2
		calfA	DMJL001D.sorted.bam	GCF_000359095.1_ASM35909v1_genomic.fna	1	feces	day5
		calfB	DMJL001E.sorted.bam	GCF_000359095.1_ASM35909v1_genomic.fna	0	feces	day5
		calfC	DMJL001F.sorted.bam	GCF_000359095.1_ASM35909v1_genomic.fna	0	feces	day5
		calfA	DMJL001G.sorted.bam	GCF_000359095.1_ASM35909v1_genomic.fna	1	feces	week3
		calfA	colostrummerged1.sorted.bam	GCF_000397565.1_Ec72_E1F3_TOP2396-3_120714_genomic.fna	0	colostrum	NA
		calfB	colostrummerged2.sorted.bam	GCF_000397565.1_Ec72_E1F3_TOP2396-3_120714_genomic.fna	0	colostrum	NA
		calfC	colostrummerged3.sorted.bam	GCF_000397565.1_Ec72_E1F3_TOP2396-3_120714_genomic.fna	0	colostrum	NA
		calfA	DMJL001A.sorted.bam	GCF_000397565.1_Ec72_E1F3_TOP2396-3_120714_genomic.fna	1	feces	day2
		calfB	DMJL001B.sorted.bam	GCF_000397565.1_Ec72_E1F3_TOP2396-3_120714_genomic.fna	0	feces	day2
		calfC	DMJL001C.sorted.bam	GCF_000397565.1_Ec72_E1F3_TOP2396-3_120714_genomic.fna	1	feces	day2
		calfA	DMJL001D.sorted.bam	GCF_000397565.1_Ec72_E1F3_TOP2396-3_120714_genomic.fna	1	feces	day5
		calfB	DMJL001E.sorted.bam	GCF_000397565.1_Ec72_E1F3_TOP2396-3_120714_genomic.fna	1	feces	day5
		calfC	DMJL001F.sorted.bam	GCF_000397565.1_Ec72_E1F3_TOP2396-3_120714_genomic.fna	0	feces	day5
		calfA	DMJL001G.sorted.bam	GCF_000397565.1_Ec72_E1F3_TOP2396-3_120714_genomic.fna	0	feces	week3
		calfA	colostrummerged1.sorted.bam	GCF_000408045.1_Esch_coli_KTE41_V1_genomic.fna	1	colostrum	NA
		calfB	colostrummerged2.sorted.bam	GCF_000408045.1_Esch_coli_KTE41_V1_genomic.fna	1	colostrum	NA
		calfC	colostrummerged3.sorted.bam	GCF_000408045.1_Esch_coli_KTE41_V1_genomic.fna	1	colostrum	NA
		calfA	DMJL001A.sorted.bam	GCF_000408045.1_Esch_coli_KTE41_V1_genomic.fna	0	feces	day2
		calfB	DMJL001B.sorted.bam	GCF_000408045.1_Esch_coli_KTE41_V1_genomic.fna	1	feces	day2
		calfC	DMJL001C.sorted.bam	GCF_000408045.1_Esch_coli_KTE41_V1_genomic.fna	0	feces	day2
		calfA	DMJL001D.sorted.bam	GCF_000408045.1_Esch_coli_KTE41_V1_genomic.fna	1	feces	day5
		calfB	DMJL001E.sorted.bam	GCF_000408045.1_Esch_coli_KTE41_V1_genomic.fna	0	feces	day5
		calfC	DMJL001F.sorted.bam	GCF_000408045.1_Esch_coli_KTE41_V1_genomic.fna	0	feces	day5
		calfA	DMJL001G.sorted.bam	GCF_000408045.1_Esch_coli_KTE41_V1_genomic.fna	0	feces	week3
		calfA	colostrummerged1.sorted.bam	GCF_000408085.1_Esch_coli_KTE185_V1_genomic.fna	1	colostrum	NA
		calfB	colostrummerged2.sorted.bam	GCF_000408085.1_Esch_coli_KTE185_V1_genomic.fna	1	colostrum	NA
		calfC	colostrummerged3.sorted.bam	GCF_000408085.1_Esch_coli_KTE185_V1_genomic.fna	1	colostrum	NA
		calfA	DMJL001A.sorted.bam	GCF_000408085.1_Esch_coli_KTE185_V1_genomic.fna	0	feces	day2
		calfB	DMJL001B.sorted.bam	GCF_000408085.1_Esch_coli_KTE185_V1_genomic.fna	0	feces	day2
		calfC	DMJL001C.sorted.bam	GCF_000408085.1_Esch_coli_KTE185_V1_genomic.fna	0	feces	day2
		calfA	DMJL001D.sorted.bam	GCF_000408085.1_Esch_coli_KTE185_V1_genomic.fna	0	feces	day5
		calfB	DMJL001E.sorted.bam	GCF_000408085.1_Esch_coli_KTE185_V1_genomic.fna	0	feces	day5
		calfC	DMJL001F.sorted.bam	GCF_000408085.1_Esch_coli_KTE185_V1_genomic.fna	0	feces	day5
		calfA	DMJL001G.sorted.bam	GCF_000408085.1_Esch_coli_KTE185_V1_genomic.fna	0	feces	week3
		calfA	colostrummerged1.sorted.bam	GCF_000408345.1_Esch_coli_KTE61_V1_genomic.fna	1	colostrum	NA
		calfB	colostrummerged2.sorted.bam	GCF_000408345.1_Esch_coli_KTE61_V1_genomic.fna	0	colostrum	NA
		calfC	colostrummerged3.sorted.bam	GCF_000408345.1_Esch_coli_KTE61_V1_genomic.fna	1	colostrum	NA
		calfA	DMJL001A.sorted.bam	GCF_000408345.1_Esch_coli_KTE61_V1_genomic.fna	0	feces	day2
		calfB	DMJL001B.sorted.bam	GCF_000408345.1_Esch_coli_KTE61_V1_genomic.fna	1	feces	day2
		calfC	DMJL001C.sorted.bam	GCF_000408345.1_Esch_coli_KTE61_V1_genomic.fna	0	feces	day2
		calfA	DMJL001D.sorted.bam	GCF_000408345.1_Esch_coli_KTE61_V1_genomic.fna	0	feces	day5
		calfB	DMJL001E.sorted.bam	GCF_000408345.1_Esch_coli_KTE61_V1_genomic.fna	1	feces	day5
		calfC	DMJL001F.sorted.bam	GCF_000408345.1_Esch_coli_KTE61_V1_genomic.fna	0	feces	day5
		calfA	DMJL001G.sorted.bam	GCF_000408345.1_Esch_coli_KTE61_V1_genomic.fna	0	feces	week3
		calfA	colostrummerged1.sorted.bam	GCF_000408465.1_Esch_coli_KTE73_V1_genomic.fna	1	colostrum	NA
		calfB	colostrummerged2.sorted.bam	GCF_000408465.1_Esch_coli_KTE73_V1_genomic.fna	0	colostrum	NA
		calfC	colostrummerged3.sorted.bam	GCF_000408465.1_Esch_coli_KTE73_V1_genomic.fna	1	colostrum	NA
		calfA	DMJL001A.sorted.bam	GCF_000408465.1_Esch_coli_KTE73_V1_genomic.fna	0	feces	day2
		calfB	DMJL001B.sorted.bam	GCF_000408465.1_Esch_coli_KTE73_V1_genomic.fna	0	feces	day2
		calfC	DMJL001C.sorted.bam	GCF_000408465.1_Esch_coli_KTE73_V1_genomic.fna	0	feces	day2
		calfA	DMJL001D.sorted.bam	GCF_000408465.1_Esch_coli_KTE73_V1_genomic.fna	0	feces	day5
		calfB	DMJL001E.sorted.bam	GCF_000408465.1_Esch_coli_KTE73_V1_genomic.fna	0	feces	day5
		calfC	DMJL001F.sorted.bam	GCF_000408465.1_Esch_coli_KTE73_V1_genomic.fna	0	feces	day5
		calfA	DMJL001G.sorted.bam	GCF_000408465.1_Esch_coli_KTE73_V1_genomic.fna	0	feces	week3
		calfA	colostrummerged1.sorted.bam	GCF_000408545.1_Esch_coli_KTE98_V1_genomic.fna	0	colostrum	NA
		calfB	colostrummerged2.sorted.bam	GCF_000408545.1_Esch_coli_KTE98_V1_genomic.fna	0	colostrum	NA
		calfC	colostrummerged3.sorted.bam	GCF_000408545.1_Esch_coli_KTE98_V1_genomic.fna	0	colostrum	NA
		calfA	DMJL001A.sorted.bam	GCF_000408545.1_Esch_coli_KTE98_V1_genomic.fna	0	feces	day2
		calfB	DMJL001B.sorted.bam	GCF_000408545.1_Esch_coli_KTE98_V1_genomic.fna	0	feces	day2
		calfC	DMJL001C.sorted.bam	GCF_000408545.1_Esch_coli_KTE98_V1_genomic.fna	1	feces	day2
		calfA	DMJL001D.sorted.bam	GCF_000408545.1_Esch_coli_KTE98_V1_genomic.fna	0	feces	day5
		calfB	DMJL001E.sorted.bam	GCF_000408545.1_Esch_coli_KTE98_V1_genomic.fna	0	feces	day5
		calfC	DMJL001F.sorted.bam	GCF_000408545.1_Esch_coli_KTE98_V1_genomic.fna	0	feces	day5
		calfA	DMJL001G.sorted.bam	GCF_000408545.1_Esch_coli_KTE98_V1_genomic.fna	0	feces	week3
		calfA	colostrummerged1.sorted.bam	GCF_000408565.1_Esch_coli_KTE100_V1_genomic.fna	0	colostrum	NA
		calfB	colostrummerged2.sorted.bam	GCF_000408565.1_Esch_coli_KTE100_V1_genomic.fna	0	colostrum	NA
		calfC	colostrummerged3.sorted.bam	GCF_000408565.1_Esch_coli_KTE100_V1_genomic.fna	1	colostrum	NA
		calfA	DMJL001A.sorted.bam	GCF_000408565.1_Esch_coli_KTE100_V1_genomic.fna	0	feces	day2
		calfB	DMJL001B.sorted.bam	GCF_000408565.1_Esch_coli_KTE100_V1_genomic.fna	0	feces	day2
		calfC	DMJL001C.sorted.bam	GCF_000408565.1_Esch_coli_KTE100_V1_genomic.fna	0	feces	day2
		calfA	DMJL001D.sorted.bam	GCF_000408565.1_Esch_coli_KTE100_V1_genomic.fna	0	feces	day5
		calfB	DMJL001E.sorted.bam	GCF_000408565.1_Esch_coli_KTE100_V1_genomic.fna	0	feces	day5
		calfC	DMJL001F.sorted.bam	GCF_000408565.1_Esch_coli_KTE100_V1_genomic.fna	0	feces	day5
		calfA	DMJL001G.sorted.bam	GCF_000408565.1_Esch_coli_KTE100_V1_genomic.fna	0	feces	week3
		calfA	colostrummerged1.sorted.bam	GCF_000408585.1_Esch_coli_KTE102_V1_genomic.fna	1	colostrum	NA
		calfB	colostrummerged2.sorted.bam	GCF_000408585.1_Esch_coli_KTE102_V1_genomic.fna	1	colostrum	NA
		calfC	colostrummerged3.sorted.bam	GCF_000408585.1_Esch_coli_KTE102_V1_genomic.fna	1	colostrum	NA
		calfA	DMJL001A.sorted.bam	GCF_000408585.1_Esch_coli_KTE102_V1_genomic.fna	0	feces	day2
		calfB	DMJL001B.sorted.bam	GCF_000408585.1_Esch_coli_KTE102_V1_genomic.fna	0	feces	day2
		calfC	DMJL001C.sorted.bam	GCF_000408585.1_Esch_coli_KTE102_V1_genomic.fna	0	feces	day2
		calfA	DMJL001D.sorted.bam	GCF_000408585.1_Esch_coli_KTE102_V1_genomic.fna	0	feces	day5
		calfB	DMJL001E.sorted.bam	GCF_000408585.1_Esch_coli_KTE102_V1_genomic.fna	0	feces	day5
		calfC	DMJL001F.sorted.bam	GCF_000408585.1_Esch_coli_KTE102_V1_genomic.fna	0	feces	day5
		calfA	DMJL001G.sorted.bam	GCF_000408585.1_Esch_coli_KTE102_V1_genomic.fna	0	feces	week3
		calfA	colostrummerged1.sorted.bam	GCF_000418595.1_E_coliMC6003-1.0_genomic.fna	0	colostrum	NA
		calfB	colostrummerged2.sorted.bam	GCF_000418595.1_E_coliMC6003-1.0_genomic.fna	0	colostrum	NA
		calfC	colostrummerged3.sorted.bam	GCF_000418595.1_E_coliMC6003-1.0_genomic.fna	0	colostrum	NA
		calfA	DMJL001A.sorted.bam	GCF_000418595.1_E_coliMC6003-1.0_genomic.fna	0	feces	day2
		calfB	DMJL001B.sorted.bam	GCF_000418595.1_E_coliMC6003-1.0_genomic.fna	0	feces	day2
		calfC	DMJL001C.sorted.bam	GCF_000418595.1_E_coliMC6003-1.0_genomic.fna	0	feces	day2
		calfA	DMJL001D.sorted.bam	GCF_000418595.1_E_coliMC6003-1.0_genomic.fna	0	feces	day5
		calfB	DMJL001E.sorted.bam	GCF_000418595.1_E_coliMC6003-1.0_genomic.fna	1	feces	day5
		calfC	DMJL001F.sorted.bam	GCF_000418595.1_E_coliMC6003-1.0_genomic.fna	0	feces	day5
		calfA	DMJL001G.sorted.bam	GCF_000418595.1_E_coliMC6003-1.0_genomic.fna	0	feces	week3
		calfA	colostrummerged1.sorted.bam	GCF_000446465.1_ASM44646v1_genomic.fna	0	colostrum	NA
		calfB	colostrummerged2.sorted.bam	GCF_000446465.1_ASM44646v1_genomic.fna	0	colostrum	NA
		calfC	colostrummerged3.sorted.bam	GCF_000446465.1_ASM44646v1_genomic.fna	0	colostrum	NA
		calfA	DMJL001A.sorted.bam	GCF_000446465.1_ASM44646v1_genomic.fna	0	feces	day2
		calfB	DMJL001B.sorted.bam	GCF_000446465.1_ASM44646v1_genomic.fna	0	feces	day2
		calfC	DMJL001C.sorted.bam	GCF_000446465.1_ASM44646v1_genomic.fna	1	feces	day2
		calfA	DMJL001D.sorted.bam	GCF_000446465.1_ASM44646v1_genomic.fna	0	feces	day5
		calfB	DMJL001E.sorted.bam	GCF_000446465.1_ASM44646v1_genomic.fna	1	feces	day5
		calfC	DMJL001F.sorted.bam	GCF_000446465.1_ASM44646v1_genomic.fna	1	feces	day5
		calfA	DMJL001G.sorted.bam	GCF_000446465.1_ASM44646v1_genomic.fna	0	feces	week3
		calfA	colostrummerged1.sorted.bam	GCF_000447125.1_ASM44712v1_genomic.fna	1	colostrum	NA
		calfB	colostrummerged2.sorted.bam	GCF_000447125.1_ASM44712v1_genomic.fna	0	colostrum	NA
		calfC	colostrummerged3.sorted.bam	GCF_000447125.1_ASM44712v1_genomic.fna	0	colostrum	NA
		calfA	DMJL001A.sorted.bam	GCF_000447125.1_ASM44712v1_genomic.fna	0	feces	day2
		calfB	DMJL001B.sorted.bam	GCF_000447125.1_ASM44712v1_genomic.fna	0	feces	day2
		calfC	DMJL001C.sorted.bam	GCF_000447125.1_ASM44712v1_genomic.fna	0	feces	day2
		calfA	DMJL001D.sorted.bam	GCF_000447125.1_ASM44712v1_genomic.fna	0	feces	day5
		calfB	DMJL001E.sorted.bam	GCF_000447125.1_ASM44712v1_genomic.fna	0	feces	day5
		calfC	DMJL001F.sorted.bam	GCF_000447125.1_ASM44712v1_genomic.fna	0	feces	day5
		calfA	DMJL001G.sorted.bam	GCF_000447125.1_ASM44712v1_genomic.fna	0	feces	week3
		calfA	colostrummerged1.sorted.bam	GCF_000447145.1_ASM44714v1_genomic.fna	1	colostrum	NA
		calfB	colostrummerged2.sorted.bam	GCF_000447145.1_ASM44714v1_genomic.fna	0	colostrum	NA
		calfC	colostrummerged3.sorted.bam	GCF_000447145.1_ASM44714v1_genomic.fna	0	colostrum	NA
		calfA	DMJL001A.sorted.bam	GCF_000447145.1_ASM44714v1_genomic.fna	0	feces	day2
		calfB	DMJL001B.sorted.bam	GCF_000447145.1_ASM44714v1_genomic.fna	1	feces	day2
		calfC	DMJL001C.sorted.bam	GCF_000447145.1_ASM44714v1_genomic.fna	0	feces	day2
		calfA	DMJL001D.sorted.bam	GCF_000447145.1_ASM44714v1_genomic.fna	1	feces	day5
		calfB	DMJL001E.sorted.bam	GCF_000447145.1_ASM44714v1_genomic.fna	1	feces	day5
		calfC	DMJL001F.sorted.bam	GCF_000447145.1_ASM44714v1_genomic.fna	1	feces	day5
		calfA	DMJL001G.sorted.bam	GCF_000447145.1_ASM44714v1_genomic.fna	0	feces	week3
		calfA	colostrummerged1.sorted.bam	GCF_000456705.1_Esch_coli_HVH_44_4-2298570_V1_genomic.fna	0	colostrum	NA
		calfB	colostrummerged2.sorted.bam	GCF_000456705.1_Esch_coli_HVH_44_4-2298570_V1_genomic.fna	0	colostrum	NA
		calfC	colostrummerged3.sorted.bam	GCF_000456705.1_Esch_coli_HVH_44_4-2298570_V1_genomic.fna	0	colostrum	NA
		calfA	DMJL001A.sorted.bam	GCF_000456705.1_Esch_coli_HVH_44_4-2298570_V1_genomic.fna	0	feces	day2
		calfB	DMJL001B.sorted.bam	GCF_000456705.1_Esch_coli_HVH_44_4-2298570_V1_genomic.fna	0	feces	day2
		calfC	DMJL001C.sorted.bam	GCF_000456705.1_Esch_coli_HVH_44_4-2298570_V1_genomic.fna	0	feces	day2
		calfA	DMJL001D.sorted.bam	GCF_000456705.1_Esch_coli_HVH_44_4-2298570_V1_genomic.fna	0	feces	day5
		calfB	DMJL001E.sorted.bam	GCF_000456705.1_Esch_coli_HVH_44_4-2298570_V1_genomic.fna	1	feces	day5
		calfC	DMJL001F.sorted.bam	GCF_000456705.1_Esch_coli_HVH_44_4-2298570_V1_genomic.fna	1	feces	day5
		calfA	DMJL001G.sorted.bam	GCF_000456705.1_Esch_coli_HVH_44_4-2298570_V1_genomic.fna	0	feces	week3
		calfA	colostrummerged1.sorted.bam	GCF_000458195.1_Esch_coli_HVH_147_4-5893887_V1_genomic.fna	0	colostrum	NA
		calfB	colostrummerged2.sorted.bam	GCF_000458195.1_Esch_coli_HVH_147_4-5893887_V1_genomic.fna	0	colostrum	NA
		calfC	colostrummerged3.sorted.bam	GCF_000458195.1_Esch_coli_HVH_147_4-5893887_V1_genomic.fna	0	colostrum	NA
		calfA	DMJL001A.sorted.bam	GCF_000458195.1_Esch_coli_HVH_147_4-5893887_V1_genomic.fna	0	feces	day2
		calfB	DMJL001B.sorted.bam	GCF_000458195.1_Esch_coli_HVH_147_4-5893887_V1_genomic.fna	1	feces	day2
		calfC	DMJL001C.sorted.bam	GCF_000458195.1_Esch_coli_HVH_147_4-5893887_V1_genomic.fna	0	feces	day2
		calfA	DMJL001D.sorted.bam	GCF_000458195.1_Esch_coli_HVH_147_4-5893887_V1_genomic.fna	0	feces	day5
		calfB	DMJL001E.sorted.bam	GCF_000458195.1_Esch_coli_HVH_147_4-5893887_V1_genomic.fna	0	feces	day5
		calfC	DMJL001F.sorted.bam	GCF_000458195.1_Esch_coli_HVH_147_4-5893887_V1_genomic.fna	0	feces	day5
		calfA	DMJL001G.sorted.bam	GCF_000458195.1_Esch_coli_HVH_147_4-5893887_V1_genomic.fna	0	feces	week3
		calfA	colostrummerged1.sorted.bam	GCF_000458315.1_Esch_coli_HVH_155_4-4509048_V1_genomic.fna	0	colostrum	NA
		calfB	colostrummerged2.sorted.bam	GCF_000458315.1_Esch_coli_HVH_155_4-4509048_V1_genomic.fna	0	colostrum	NA
		calfC	colostrummerged3.sorted.bam	GCF_000458315.1_Esch_coli_HVH_155_4-4509048_V1_genomic.fna	0	colostrum	NA
		calfA	DMJL001A.sorted.bam	GCF_000458315.1_Esch_coli_HVH_155_4-4509048_V1_genomic.fna	1	feces	day2
		calfB	DMJL001B.sorted.bam	GCF_000458315.1_Esch_coli_HVH_155_4-4509048_V1_genomic.fna	1	feces	day2
		calfC	DMJL001C.sorted.bam	GCF_000458315.1_Esch_coli_HVH_155_4-4509048_V1_genomic.fna	1	feces	day2
		calfA	DMJL001D.sorted.bam	GCF_000458315.1_Esch_coli_HVH_155_4-4509048_V1_genomic.fna	1	feces	day5
		calfB	DMJL001E.sorted.bam	GCF_000458315.1_Esch_coli_HVH_155_4-4509048_V1_genomic.fna	1	feces	day5
		calfC	DMJL001F.sorted.bam	GCF_000458315.1_Esch_coli_HVH_155_4-4509048_V1_genomic.fna	1	feces	day5
		calfA	DMJL001G.sorted.bam	GCF_000458315.1_Esch_coli_HVH_155_4-4509048_V1_genomic.fna	0	feces	week3
		calfA	colostrummerged1.sorted.bam	GCF_000458935.1_Esch_coli_HVH_194_4-2356805_V1_genomic.fna	0	colostrum	NA
		calfB	colostrummerged2.sorted.bam	GCF_000458935.1_Esch_coli_HVH_194_4-2356805_V1_genomic.fna	0	colostrum	NA
		calfC	colostrummerged3.sorted.bam	GCF_000458935.1_Esch_coli_HVH_194_4-2356805_V1_genomic.fna	0	colostrum	NA
		calfA	DMJL001A.sorted.bam	GCF_000458935.1_Esch_coli_HVH_194_4-2356805_V1_genomic.fna	0	feces	day2
		calfB	DMJL001B.sorted.bam	GCF_000458935.1_Esch_coli_HVH_194_4-2356805_V1_genomic.fna	0	feces	day2
		calfC	DMJL001C.sorted.bam	GCF_000458935.1_Esch_coli_HVH_194_4-2356805_V1_genomic.fna	0	feces	day2
		calfA	DMJL001D.sorted.bam	GCF_000458935.1_Esch_coli_HVH_194_4-2356805_V1_genomic.fna	1	feces	day5
		calfB	DMJL001E.sorted.bam	GCF_000458935.1_Esch_coli_HVH_194_4-2356805_V1_genomic.fna	0	feces	day5
		calfC	DMJL001F.sorted.bam	GCF_000458935.1_Esch_coli_HVH_194_4-2356805_V1_genomic.fna	0	feces	day5
		calfA	DMJL001G.sorted.bam	GCF_000458935.1_Esch_coli_HVH_194_4-2356805_V1_genomic.fna	0	feces	week3
		calfA	colostrummerged1.sorted.bam	GCF_000459675.1_Esch_coli_KOEGE_40_102a_V1_genomic.fna	1	colostrum	NA
		calfB	colostrummerged2.sorted.bam	GCF_000459675.1_Esch_coli_KOEGE_40_102a_V1_genomic.fna	1	colostrum	NA
		calfC	colostrummerged3.sorted.bam	GCF_000459675.1_Esch_coli_KOEGE_40_102a_V1_genomic.fna	0	colostrum	NA
		calfA	DMJL001A.sorted.bam	GCF_000459675.1_Esch_coli_KOEGE_40_102a_V1_genomic.fna	0	feces	day2
		calfB	DMJL001B.sorted.bam	GCF_000459675.1_Esch_coli_KOEGE_40_102a_V1_genomic.fna	0	feces	day2
		calfC	DMJL001C.sorted.bam	GCF_000459675.1_Esch_coli_KOEGE_40_102a_V1_genomic.fna	0	feces	day2
		calfA	DMJL001D.sorted.bam	GCF_000459675.1_Esch_coli_KOEGE_40_102a_V1_genomic.fna	0	feces	day5
		calfB	DMJL001E.sorted.bam	GCF_000459675.1_Esch_coli_KOEGE_40_102a_V1_genomic.fna	0	feces	day5
		calfC	DMJL001F.sorted.bam	GCF_000459675.1_Esch_coli_KOEGE_40_102a_V1_genomic.fna	0	feces	day5
		calfA	DMJL001G.sorted.bam	GCF_000459675.1_Esch_coli_KOEGE_40_102a_V1_genomic.fna	0	feces	week3
		calfA	colostrummerged1.sorted.bam	GCF_000460255.1_Esch_coli_UMEA_3124-1_V1_genomic.fna	0	colostrum	NA
		calfB	colostrummerged2.sorted.bam	GCF_000460255.1_Esch_coli_UMEA_3124-1_V1_genomic.fna	0	colostrum	NA
		calfC	colostrummerged3.sorted.bam	GCF_000460255.1_Esch_coli_UMEA_3124-1_V1_genomic.fna	0	colostrum	NA
		calfA	DMJL001A.sorted.bam	GCF_000460255.1_Esch_coli_UMEA_3124-1_V1_genomic.fna	0	feces	day2
		calfB	DMJL001B.sorted.bam	GCF_000460255.1_Esch_coli_UMEA_3124-1_V1_genomic.fna	0	feces	day2
		calfC	DMJL001C.sorted.bam	GCF_000460255.1_Esch_coli_UMEA_3124-1_V1_genomic.fna	0	feces	day2
		calfA	DMJL001D.sorted.bam	GCF_000460255.1_Esch_coli_UMEA_3124-1_V1_genomic.fna	0	feces	day5
		calfB	DMJL001E.sorted.bam	GCF_000460255.1_Esch_coli_UMEA_3124-1_V1_genomic.fna	1	feces	day5
		calfC	DMJL001F.sorted.bam	GCF_000460255.1_Esch_coli_UMEA_3124-1_V1_genomic.fna	1	feces	day5
		calfA	DMJL001G.sorted.bam	GCF_000460255.1_Esch_coli_UMEA_3124-1_V1_genomic.fna	0	feces	week3
		calfA	colostrummerged1.sorted.bam	GCF_000460575.1_Esch_coli_UMEA_3175-1_V1_genomic.fna	0	colostrum	NA
		calfB	colostrummerged2.sorted.bam	GCF_000460575.1_Esch_coli_UMEA_3175-1_V1_genomic.fna	0	colostrum	NA
		calfC	colostrummerged3.sorted.bam	GCF_000460575.1_Esch_coli_UMEA_3175-1_V1_genomic.fna	0	colostrum	NA
		calfA	DMJL001A.sorted.bam	GCF_000460575.1_Esch_coli_UMEA_3175-1_V1_genomic.fna	0	feces	day2
		calfB	DMJL001B.sorted.bam	GCF_000460575.1_Esch_coli_UMEA_3175-1_V1_genomic.fna	1	feces	day2
		calfC	DMJL001C.sorted.bam	GCF_000460575.1_Esch_coli_UMEA_3175-1_V1_genomic.fna	0	feces	day2
		calfA	DMJL001D.sorted.bam	GCF_000460575.1_Esch_coli_UMEA_3175-1_V1_genomic.fna	1	feces	day5
		calfB	DMJL001E.sorted.bam	GCF_000460575.1_Esch_coli_UMEA_3175-1_V1_genomic.fna	0	feces	day5
		calfC	DMJL001F.sorted.bam	GCF_000460575.1_Esch_coli_UMEA_3175-1_V1_genomic.fna	1	feces	day5
		calfA	DMJL001G.sorted.bam	GCF_000460575.1_Esch_coli_UMEA_3175-1_V1_genomic.fna	0	feces	week3
		calfA	colostrummerged1.sorted.bam	GCF_000460735.1_Esch_coli_UMEA_3200-1_V1_genomic.fna	0	colostrum	NA
		calfB	colostrummerged2.sorted.bam	GCF_000460735.1_Esch_coli_UMEA_3200-1_V1_genomic.fna	0	colostrum	NA
		calfC	colostrummerged3.sorted.bam	GCF_000460735.1_Esch_coli_UMEA_3200-1_V1_genomic.fna	0	colostrum	NA
		calfA	DMJL001A.sorted.bam	GCF_000460735.1_Esch_coli_UMEA_3200-1_V1_genomic.fna	0	feces	day2
		calfB	DMJL001B.sorted.bam	GCF_000460735.1_Esch_coli_UMEA_3200-1_V1_genomic.fna	0	feces	day2
		calfC	DMJL001C.sorted.bam	GCF_000460735.1_Esch_coli_UMEA_3200-1_V1_genomic.fna	0	feces	day2
		calfA	DMJL001D.sorted.bam	GCF_000460735.1_Esch_coli_UMEA_3200-1_V1_genomic.fna	1	feces	day5
		calfB	DMJL001E.sorted.bam	GCF_000460735.1_Esch_coli_UMEA_3200-1_V1_genomic.fna	1	feces	day5
		calfC	DMJL001F.sorted.bam	GCF_000460735.1_Esch_coli_UMEA_3200-1_V1_genomic.fna	0	feces	day5
		calfA	DMJL001G.sorted.bam	GCF_000460735.1_Esch_coli_UMEA_3200-1_V1_genomic.fna	0	feces	week3
		calfA	colostrummerged1.sorted.bam	GCF_000460755.1_Esch_coli_UMEA_3201-1_V1_genomic.fna	0	colostrum	NA
		calfB	colostrummerged2.sorted.bam	GCF_000460755.1_Esch_coli_UMEA_3201-1_V1_genomic.fna	0	colostrum	NA
		calfC	colostrummerged3.sorted.bam	GCF_000460755.1_Esch_coli_UMEA_3201-1_V1_genomic.fna	0	colostrum	NA
		calfA	DMJL001A.sorted.bam	GCF_000460755.1_Esch_coli_UMEA_3201-1_V1_genomic.fna	0	feces	day2
		calfB	DMJL001B.sorted.bam	GCF_000460755.1_Esch_coli_UMEA_3201-1_V1_genomic.fna	0	feces	day2
		calfC	DMJL001C.sorted.bam	GCF_000460755.1_Esch_coli_UMEA_3201-1_V1_genomic.fna	0	feces	day2
		calfA	DMJL001D.sorted.bam	GCF_000460755.1_Esch_coli_UMEA_3201-1_V1_genomic.fna	0	feces	day5
		calfB	DMJL001E.sorted.bam	GCF_000460755.1_Esch_coli_UMEA_3201-1_V1_genomic.fna	0	feces	day5
		calfC	DMJL001F.sorted.bam	GCF_000460755.1_Esch_coli_UMEA_3201-1_V1_genomic.fna	0	feces	day5
		calfA	DMJL001G.sorted.bam	GCF_000460755.1_Esch_coli_UMEA_3201-1_V1_genomic.fna	1	feces	week3
		calfA	colostrummerged1.sorted.bam	GCF_000461675.1_Esch_coli_UMEA_3718-1_V1_genomic.fna	0	colostrum	NA
		calfB	colostrummerged2.sorted.bam	GCF_000461675.1_Esch_coli_UMEA_3718-1_V1_genomic.fna	0	colostrum	NA
		calfC	colostrummerged3.sorted.bam	GCF_000461675.1_Esch_coli_UMEA_3718-1_V1_genomic.fna	0	colostrum	NA
		calfA	DMJL001A.sorted.bam	GCF_000461675.1_Esch_coli_UMEA_3718-1_V1_genomic.fna	1	feces	day2
		calfB	DMJL001B.sorted.bam	GCF_000461675.1_Esch_coli_UMEA_3718-1_V1_genomic.fna	1	feces	day2
		calfC	DMJL001C.sorted.bam	GCF_000461675.1_Esch_coli_UMEA_3718-1_V1_genomic.fna	0	feces	day2
		calfA	DMJL001D.sorted.bam	GCF_000461675.1_Esch_coli_UMEA_3718-1_V1_genomic.fna	1	feces	day5
		calfB	DMJL001E.sorted.bam	GCF_000461675.1_Esch_coli_UMEA_3718-1_V1_genomic.fna	1	feces	day5
		calfC	DMJL001F.sorted.bam	GCF_000461675.1_Esch_coli_UMEA_3718-1_V1_genomic.fna	1	feces	day5
		calfA	DMJL001G.sorted.bam	GCF_000461675.1_Esch_coli_UMEA_3718-1_V1_genomic.fna	0	feces	week3
		calfA	colostrummerged1.sorted.bam	GCF_000461695.1_Esch_coli_UMEA_3805-1_V1_genomic.fna	1	colostrum	NA
		calfB	colostrummerged2.sorted.bam	GCF_000461695.1_Esch_coli_UMEA_3805-1_V1_genomic.fna	0	colostrum	NA
		calfC	colostrummerged3.sorted.bam	GCF_000461695.1_Esch_coli_UMEA_3805-1_V1_genomic.fna	1	colostrum	NA
		calfA	DMJL001A.sorted.bam	GCF_000461695.1_Esch_coli_UMEA_3805-1_V1_genomic.fna	0	feces	day2
		calfB	DMJL001B.sorted.bam	GCF_000461695.1_Esch_coli_UMEA_3805-1_V1_genomic.fna	1	feces	day2
		calfC	DMJL001C.sorted.bam	GCF_000461695.1_Esch_coli_UMEA_3805-1_V1_genomic.fna	0	feces	day2
		calfA	DMJL001D.sorted.bam	GCF_000461695.1_Esch_coli_UMEA_3805-1_V1_genomic.fna	0	feces	day5
		calfB	DMJL001E.sorted.bam	GCF_000461695.1_Esch_coli_UMEA_3805-1_V1_genomic.fna	1	feces	day5
		calfC	DMJL001F.sorted.bam	GCF_000461695.1_Esch_coli_UMEA_3805-1_V1_genomic.fna	1	feces	day5
		calfA	DMJL001G.sorted.bam	GCF_000461695.1_Esch_coli_UMEA_3805-1_V1_genomic.fna	0	feces	week3
		calfA	colostrummerged1.sorted.bam	GCF_000488095.1_Esch_coli_UMEA_3290-1_V1_genomic.fna	0	colostrum	NA
		calfB	colostrummerged2.sorted.bam	GCF_000488095.1_Esch_coli_UMEA_3290-1_V1_genomic.fna	0	colostrum	NA
		calfC	colostrummerged3.sorted.bam	GCF_000488095.1_Esch_coli_UMEA_3290-1_V1_genomic.fna	1	colostrum	NA
		calfA	DMJL001A.sorted.bam	GCF_000488095.1_Esch_coli_UMEA_3290-1_V1_genomic.fna	0	feces	day2
		calfB	DMJL001B.sorted.bam	GCF_000488095.1_Esch_coli_UMEA_3290-1_V1_genomic.fna	0	feces	day2
		calfC	DMJL001C.sorted.bam	GCF_000488095.1_Esch_coli_UMEA_3290-1_V1_genomic.fna	0	feces	day2
		calfA	DMJL001D.sorted.bam	GCF_000488095.1_Esch_coli_UMEA_3290-1_V1_genomic.fna	0	feces	day5
		calfB	DMJL001E.sorted.bam	GCF_000488095.1_Esch_coli_UMEA_3290-1_V1_genomic.fna	0	feces	day5
		calfC	DMJL001F.sorted.bam	GCF_000488095.1_Esch_coli_UMEA_3290-1_V1_genomic.fna	1	feces	day5
		calfA	DMJL001G.sorted.bam	GCF_000488095.1_Esch_coli_UMEA_3290-1_V1_genomic.fna	0	feces	week3
		calfA	colostrummerged1.sorted.bam	GCF_000488355.1_ASM48835v1_genomic.fna	0	colostrum	NA
		calfB	colostrummerged2.sorted.bam	GCF_000488355.1_ASM48835v1_genomic.fna	0	colostrum	NA
		calfC	colostrummerged3.sorted.bam	GCF_000488355.1_ASM48835v1_genomic.fna	1	colostrum	NA
		calfA	DMJL001A.sorted.bam	GCF_000488355.1_ASM48835v1_genomic.fna	0	feces	day2
		calfB	DMJL001B.sorted.bam	GCF_000488355.1_ASM48835v1_genomic.fna	0	feces	day2
		calfC	DMJL001C.sorted.bam	GCF_000488355.1_ASM48835v1_genomic.fna	0	feces	day2
		calfA	DMJL001D.sorted.bam	GCF_000488355.1_ASM48835v1_genomic.fna	0	feces	day5
		calfB	DMJL001E.sorted.bam	GCF_000488355.1_ASM48835v1_genomic.fna	1	feces	day5
		calfC	DMJL001F.sorted.bam	GCF_000488355.1_ASM48835v1_genomic.fna	0	feces	day5
		calfA	DMJL001G.sorted.bam	GCF_000488355.1_ASM48835v1_genomic.fna	0	feces	week3
		calfA	colostrummerged1.sorted.bam	GCF_000488415.1_ASM48841v1_genomic.fna	0	colostrum	NA
		calfB	colostrummerged2.sorted.bam	GCF_000488415.1_ASM48841v1_genomic.fna	0	colostrum	NA
		calfC	colostrummerged3.sorted.bam	GCF_000488415.1_ASM48841v1_genomic.fna	0	colostrum	NA
		calfA	DMJL001A.sorted.bam	GCF_000488415.1_ASM48841v1_genomic.fna	1	feces	day2
		calfB	DMJL001B.sorted.bam	GCF_000488415.1_ASM48841v1_genomic.fna	1	feces	day2
		calfC	DMJL001C.sorted.bam	GCF_000488415.1_ASM48841v1_genomic.fna	1	feces	day2
		calfA	DMJL001D.sorted.bam	GCF_000488415.1_ASM48841v1_genomic.fna	1	feces	day5
		calfB	DMJL001E.sorted.bam	GCF_000488415.1_ASM48841v1_genomic.fna	1	feces	day5
		calfC	DMJL001F.sorted.bam	GCF_000488415.1_ASM48841v1_genomic.fna	1	feces	day5
		calfA	DMJL001G.sorted.bam	GCF_000488415.1_ASM48841v1_genomic.fna	0	feces	week3
		calfA	colostrummerged1.sorted.bam	GCF_000492655.1_Esch_coli_BWH_32_V1_genomic.fna	0	colostrum	NA
		calfB	colostrummerged2.sorted.bam	GCF_000492655.1_Esch_coli_BWH_32_V1_genomic.fna	1	colostrum	NA
		calfC	colostrummerged3.sorted.bam	GCF_000492655.1_Esch_coli_BWH_32_V1_genomic.fna	0	colostrum	NA
		calfA	DMJL001A.sorted.bam	GCF_000492655.1_Esch_coli_BWH_32_V1_genomic.fna	1	feces	day2
		calfB	DMJL001B.sorted.bam	GCF_000492655.1_Esch_coli_BWH_32_V1_genomic.fna	0	feces	day2
		calfC	DMJL001C.sorted.bam	GCF_000492655.1_Esch_coli_BWH_32_V1_genomic.fna	0	feces	day2
		calfA	DMJL001D.sorted.bam	GCF_000492655.1_Esch_coli_BWH_32_V1_genomic.fna	0	feces	day5
		calfB	DMJL001E.sorted.bam	GCF_000492655.1_Esch_coli_BWH_32_V1_genomic.fna	1	feces	day5
		calfC	DMJL001F.sorted.bam	GCF_000492655.1_Esch_coli_BWH_32_V1_genomic.fna	0	feces	day5
		calfA	DMJL001G.sorted.bam	GCF_000492655.1_Esch_coli_BWH_32_V1_genomic.fna	0	feces	week3
		calfA	colostrummerged1.sorted.bam	GCF_000500895.1_GSK202B_genomic.fna	0	colostrum	NA
		calfB	colostrummerged2.sorted.bam	GCF_000500895.1_GSK202B_genomic.fna	0	colostrum	NA
		calfC	colostrummerged3.sorted.bam	GCF_000500895.1_GSK202B_genomic.fna	0	colostrum	NA
		calfA	DMJL001A.sorted.bam	GCF_000500895.1_GSK202B_genomic.fna	0	feces	day2
		calfB	DMJL001B.sorted.bam	GCF_000500895.1_GSK202B_genomic.fna	0	feces	day2
		calfC	DMJL001C.sorted.bam	GCF_000500895.1_GSK202B_genomic.fna	0	feces	day2
		calfA	DMJL001D.sorted.bam	GCF_000500895.1_GSK202B_genomic.fna	0	feces	day5
		calfB	DMJL001E.sorted.bam	GCF_000500895.1_GSK202B_genomic.fna	0	feces	day5
		calfC	DMJL001F.sorted.bam	GCF_000500895.1_GSK202B_genomic.fna	1	feces	day5
		calfA	DMJL001G.sorted.bam	GCF_000500895.1_GSK202B_genomic.fna	0	feces	week3
		calfA	colostrummerged1.sorted.bam	GCF_000503455.1_Ecoli435_genomic.fna	0	colostrum	NA
		calfB	colostrummerged2.sorted.bam	GCF_000503455.1_Ecoli435_genomic.fna	0	colostrum	NA
		calfC	colostrummerged3.sorted.bam	GCF_000503455.1_Ecoli435_genomic.fna	0	colostrum	NA
		calfA	DMJL001A.sorted.bam	GCF_000503455.1_Ecoli435_genomic.fna	0	feces	day2
		calfB	DMJL001B.sorted.bam	GCF_000503455.1_Ecoli435_genomic.fna	0	feces	day2
		calfC	DMJL001C.sorted.bam	GCF_000503455.1_Ecoli435_genomic.fna	1	feces	day2
		calfA	DMJL001D.sorted.bam	GCF_000503455.1_Ecoli435_genomic.fna	0	feces	day5
		calfB	DMJL001E.sorted.bam	GCF_000503455.1_Ecoli435_genomic.fna	1	feces	day5
		calfC	DMJL001F.sorted.bam	GCF_000503455.1_Ecoli435_genomic.fna	0	feces	day5
		calfA	DMJL001G.sorted.bam	GCF_000503455.1_Ecoli435_genomic.fna	0	feces	week3
		calfA	colostrummerged1.sorted.bam	GCF_000503615.1_Ecoli87A_genomic.fna	0	colostrum	NA
		calfB	colostrummerged2.sorted.bam	GCF_000503615.1_Ecoli87A_genomic.fna	0	colostrum	NA
		calfC	colostrummerged3.sorted.bam	GCF_000503615.1_Ecoli87A_genomic.fna	0	colostrum	NA
		calfA	DMJL001A.sorted.bam	GCF_000503615.1_Ecoli87A_genomic.fna	1	feces	day2
		calfB	DMJL001B.sorted.bam	GCF_000503615.1_Ecoli87A_genomic.fna	0	feces	day2
		calfC	DMJL001C.sorted.bam	GCF_000503615.1_Ecoli87A_genomic.fna	1	feces	day2
		calfA	DMJL001D.sorted.bam	GCF_000503615.1_Ecoli87A_genomic.fna	1	feces	day5
		calfB	DMJL001E.sorted.bam	GCF_000503615.1_Ecoli87A_genomic.fna	1	feces	day5
		calfC	DMJL001F.sorted.bam	GCF_000503615.1_Ecoli87A_genomic.fna	0	feces	day5
		calfA	DMJL001G.sorted.bam	GCF_000503615.1_Ecoli87A_genomic.fna	0	feces	week3
		calfA	colostrummerged1.sorted.bam	GCF_000503655.1_Ecoli1047_genomic.fna	0	colostrum	NA
		calfB	colostrummerged2.sorted.bam	GCF_000503655.1_Ecoli1047_genomic.fna	0	colostrum	NA
		calfC	colostrummerged3.sorted.bam	GCF_000503655.1_Ecoli1047_genomic.fna	0	colostrum	NA
		calfA	DMJL001A.sorted.bam	GCF_000503655.1_Ecoli1047_genomic.fna	0	feces	day2
		calfB	DMJL001B.sorted.bam	GCF_000503655.1_Ecoli1047_genomic.fna	1	feces	day2
		calfC	DMJL001C.sorted.bam	GCF_000503655.1_Ecoli1047_genomic.fna	0	feces	day2
		calfA	DMJL001D.sorted.bam	GCF_000503655.1_Ecoli1047_genomic.fna	0	feces	day5
		calfB	DMJL001E.sorted.bam	GCF_000503655.1_Ecoli1047_genomic.fna	0	feces	day5
		calfC	DMJL001F.sorted.bam	GCF_000503655.1_Ecoli1047_genomic.fna	0	feces	day5
		calfA	DMJL001G.sorted.bam	GCF_000503655.1_Ecoli1047_genomic.fna	0	feces	week3
		calfA	colostrummerged1.sorted.bam	GCF_000506485.1_WGS_Escherichia_coli_EC9_genomic.fna	0	colostrum	NA
		calfB	colostrummerged2.sorted.bam	GCF_000506485.1_WGS_Escherichia_coli_EC9_genomic.fna	0	colostrum	NA
		calfC	colostrummerged3.sorted.bam	GCF_000506485.1_WGS_Escherichia_coli_EC9_genomic.fna	0	colostrum	NA
		calfA	DMJL001A.sorted.bam	GCF_000506485.1_WGS_Escherichia_coli_EC9_genomic.fna	0	feces	day2
		calfB	DMJL001B.sorted.bam	GCF_000506485.1_WGS_Escherichia_coli_EC9_genomic.fna	0	feces	day2
		calfC	DMJL001C.sorted.bam	GCF_000506485.1_WGS_Escherichia_coli_EC9_genomic.fna	1	feces	day2
		calfA	DMJL001D.sorted.bam	GCF_000506485.1_WGS_Escherichia_coli_EC9_genomic.fna	0	feces	day5
		calfB	DMJL001E.sorted.bam	GCF_000506485.1_WGS_Escherichia_coli_EC9_genomic.fna	0	feces	day5
		calfC	DMJL001F.sorted.bam	GCF_000506485.1_WGS_Escherichia_coli_EC9_genomic.fna	0	feces	day5
		calfA	DMJL001G.sorted.bam	GCF_000506485.1_WGS_Escherichia_coli_EC9_genomic.fna	0	feces	week3
		calfA	colostrummerged1.sorted.bam	GCF_000511445.1_EcoliFAH2_genomic.fna	0	colostrum	NA
		calfB	colostrummerged2.sorted.bam	GCF_000511445.1_EcoliFAH2_genomic.fna	0	colostrum	NA
		calfC	colostrummerged3.sorted.bam	GCF_000511445.1_EcoliFAH2_genomic.fna	0	colostrum	NA
		calfA	DMJL001A.sorted.bam	GCF_000511445.1_EcoliFAH2_genomic.fna	1	feces	day2
		calfB	DMJL001B.sorted.bam	GCF_000511445.1_EcoliFAH2_genomic.fna	1	feces	day2
		calfC	DMJL001C.sorted.bam	GCF_000511445.1_EcoliFAH2_genomic.fna	1	feces	day2
		calfA	DMJL001D.sorted.bam	GCF_000511445.1_EcoliFAH2_genomic.fna	1	feces	day5
		calfB	DMJL001E.sorted.bam	GCF_000511445.1_EcoliFAH2_genomic.fna	0	feces	day5
		calfC	DMJL001F.sorted.bam	GCF_000511445.1_EcoliFAH2_genomic.fna	1	feces	day5
		calfA	DMJL001G.sorted.bam	GCF_000511445.1_EcoliFAH2_genomic.fna	0	feces	week3
		calfA	colostrummerged1.sorted.bam	GCF_000511525.1_EcoliFBP1_genomic.fna	1	colostrum	NA
		calfB	colostrummerged2.sorted.bam	GCF_000511525.1_EcoliFBP1_genomic.fna	1	colostrum	NA
		calfC	colostrummerged3.sorted.bam	GCF_000511525.1_EcoliFBP1_genomic.fna	1	colostrum	NA
		calfA	DMJL001A.sorted.bam	GCF_000511525.1_EcoliFBP1_genomic.fna	0	feces	day2
		calfB	DMJL001B.sorted.bam	GCF_000511525.1_EcoliFBP1_genomic.fna	0	feces	day2
		calfC	DMJL001C.sorted.bam	GCF_000511525.1_EcoliFBP1_genomic.fna	1	feces	day2
		calfA	DMJL001D.sorted.bam	GCF_000511525.1_EcoliFBP1_genomic.fna	1	feces	day5
		calfB	DMJL001E.sorted.bam	GCF_000511525.1_EcoliFBP1_genomic.fna	0	feces	day5
		calfC	DMJL001F.sorted.bam	GCF_000511525.1_EcoliFBP1_genomic.fna	1	feces	day5
		calfA	DMJL001G.sorted.bam	GCF_000511525.1_EcoliFBP1_genomic.fna	0	feces	week3
		calfA	colostrummerged1.sorted.bam	GCF_000599665.1_ASM59966v1_genomic.fna	0	colostrum	NA
		calfB	colostrummerged2.sorted.bam	GCF_000599665.1_ASM59966v1_genomic.fna	0	colostrum	NA
		calfC	colostrummerged3.sorted.bam	GCF_000599665.1_ASM59966v1_genomic.fna	0	colostrum	NA
		calfA	DMJL001A.sorted.bam	GCF_000599665.1_ASM59966v1_genomic.fna	1	feces	day2
		calfB	DMJL001B.sorted.bam	GCF_000599665.1_ASM59966v1_genomic.fna	0	feces	day2
		calfC	DMJL001C.sorted.bam	GCF_000599665.1_ASM59966v1_genomic.fna	1	feces	day2
		calfA	DMJL001D.sorted.bam	GCF_000599665.1_ASM59966v1_genomic.fna	0	feces	day5
		calfB	DMJL001E.sorted.bam	GCF_000599665.1_ASM59966v1_genomic.fna	1	feces	day5
		calfC	DMJL001F.sorted.bam	GCF_000599665.1_ASM59966v1_genomic.fna	1	feces	day5
		calfA	DMJL001G.sorted.bam	GCF_000599665.1_ASM59966v1_genomic.fna	0	feces	week3
		calfA	colostrummerged1.sorted.bam	GCF_000617045.1_Ec04-3023_genomic.fna	1	colostrum	NA
		calfB	colostrummerged2.sorted.bam	GCF_000617045.1_Ec04-3023_genomic.fna	1	colostrum	NA
		calfC	colostrummerged3.sorted.bam	GCF_000617045.1_Ec04-3023_genomic.fna	1	colostrum	NA
		calfA	DMJL001A.sorted.bam	GCF_000617045.1_Ec04-3023_genomic.fna	0	feces	day2
		calfB	DMJL001B.sorted.bam	GCF_000617045.1_Ec04-3023_genomic.fna	0	feces	day2
		calfC	DMJL001C.sorted.bam	GCF_000617045.1_Ec04-3023_genomic.fna	1	feces	day2
		calfA	DMJL001D.sorted.bam	GCF_000617045.1_Ec04-3023_genomic.fna	0	feces	day5
		calfB	DMJL001E.sorted.bam	GCF_000617045.1_Ec04-3023_genomic.fna	0	feces	day5
		calfC	DMJL001F.sorted.bam	GCF_000617045.1_Ec04-3023_genomic.fna	1	feces	day5
		calfA	DMJL001G.sorted.bam	GCF_000617045.1_Ec04-3023_genomic.fna	0	feces	week3
		calfA	colostrummerged1.sorted.bam	GCF_000617165.1_Ec02-3404_genomic.fna	0	colostrum	NA
		calfB	colostrummerged2.sorted.bam	GCF_000617165.1_Ec02-3404_genomic.fna	0	colostrum	NA
		calfC	colostrummerged3.sorted.bam	GCF_000617165.1_Ec02-3404_genomic.fna	0	colostrum	NA
		calfA	DMJL001A.sorted.bam	GCF_000617165.1_Ec02-3404_genomic.fna	0	feces	day2
		calfB	DMJL001B.sorted.bam	GCF_000617165.1_Ec02-3404_genomic.fna	0	feces	day2
		calfC	DMJL001C.sorted.bam	GCF_000617165.1_Ec02-3404_genomic.fna	0	feces	day2
		calfA	DMJL001D.sorted.bam	GCF_000617165.1_Ec02-3404_genomic.fna	0	feces	day5
		calfB	DMJL001E.sorted.bam	GCF_000617165.1_Ec02-3404_genomic.fna	0	feces	day5
		calfC	DMJL001F.sorted.bam	GCF_000617165.1_Ec02-3404_genomic.fna	0	feces	day5
		calfA	DMJL001G.sorted.bam	GCF_000617165.1_Ec02-3404_genomic.fna	1	feces	week3
		calfA	colostrummerged1.sorted.bam	GCF_000617365.1_Ec06-3501_genomic.fna	0	colostrum	NA
		calfB	colostrummerged2.sorted.bam	GCF_000617365.1_Ec06-3501_genomic.fna	0	colostrum	NA
		calfC	colostrummerged3.sorted.bam	GCF_000617365.1_Ec06-3501_genomic.fna	0	colostrum	NA
		calfA	DMJL001A.sorted.bam	GCF_000617365.1_Ec06-3501_genomic.fna	0	feces	day2
		calfB	DMJL001B.sorted.bam	GCF_000617365.1_Ec06-3501_genomic.fna	0	feces	day2
		calfC	DMJL001C.sorted.bam	GCF_000617365.1_Ec06-3501_genomic.fna	0	feces	day2
		calfA	DMJL001D.sorted.bam	GCF_000617365.1_Ec06-3501_genomic.fna	0	feces	day5
		calfB	DMJL001E.sorted.bam	GCF_000617365.1_Ec06-3501_genomic.fna	0	feces	day5
		calfC	DMJL001F.sorted.bam	GCF_000617365.1_Ec06-3501_genomic.fna	1	feces	day5
		calfA	DMJL001G.sorted.bam	GCF_000617365.1_Ec06-3501_genomic.fna	0	feces	week3
		calfA	colostrummerged1.sorted.bam	GCF_000617585.1_Ec2010C-4874_genomic.fna	1	colostrum	NA
		calfB	colostrummerged2.sorted.bam	GCF_000617585.1_Ec2010C-4874_genomic.fna	0	colostrum	NA
		calfC	colostrummerged3.sorted.bam	GCF_000617585.1_Ec2010C-4874_genomic.fna	1	colostrum	NA
		calfA	DMJL001A.sorted.bam	GCF_000617585.1_Ec2010C-4874_genomic.fna	1	feces	day2
		calfB	DMJL001B.sorted.bam	GCF_000617585.1_Ec2010C-4874_genomic.fna	0	feces	day2
		calfC	DMJL001C.sorted.bam	GCF_000617585.1_Ec2010C-4874_genomic.fna	1	feces	day2
		calfA	DMJL001D.sorted.bam	GCF_000617585.1_Ec2010C-4874_genomic.fna	1	feces	day5
		calfB	DMJL001E.sorted.bam	GCF_000617585.1_Ec2010C-4874_genomic.fna	0	feces	day5
		calfC	DMJL001F.sorted.bam	GCF_000617585.1_Ec2010C-4874_genomic.fna	1	feces	day5
		calfA	DMJL001G.sorted.bam	GCF_000617585.1_Ec2010C-4874_genomic.fna	0	feces	week3
		calfA	colostrummerged1.sorted.bam	GCF_000618705.1_EcK5198_genomic.fna	1	colostrum	NA
		calfB	colostrummerged2.sorted.bam	GCF_000618705.1_EcK5198_genomic.fna	1	colostrum	NA
		calfC	colostrummerged3.sorted.bam	GCF_000618705.1_EcK5198_genomic.fna	1	colostrum	NA
		calfA	DMJL001A.sorted.bam	GCF_000618705.1_EcK5198_genomic.fna	1	feces	day2
		calfB	DMJL001B.sorted.bam	GCF_000618705.1_EcK5198_genomic.fna	1	feces	day2
		calfC	DMJL001C.sorted.bam	GCF_000618705.1_EcK5198_genomic.fna	1	feces	day2
		calfA	DMJL001D.sorted.bam	GCF_000618705.1_EcK5198_genomic.fna	1	feces	day5
		calfB	DMJL001E.sorted.bam	GCF_000618705.1_EcK5198_genomic.fna	0	feces	day5
		calfC	DMJL001F.sorted.bam	GCF_000618705.1_EcK5198_genomic.fna	1	feces	day5
		calfA	DMJL001G.sorted.bam	GCF_000618705.1_EcK5198_genomic.fna	0	feces	week3
		calfA	colostrummerged1.sorted.bam	GCF_000619245.1_Ec2009C-3299_genomic.fna	0	colostrum	NA
		calfB	colostrummerged2.sorted.bam	GCF_000619245.1_Ec2009C-3299_genomic.fna	0	colostrum	NA
		calfC	colostrummerged3.sorted.bam	GCF_000619245.1_Ec2009C-3299_genomic.fna	0	colostrum	NA
		calfA	DMJL001A.sorted.bam	GCF_000619245.1_Ec2009C-3299_genomic.fna	0	feces	day2
		calfB	DMJL001B.sorted.bam	GCF_000619245.1_Ec2009C-3299_genomic.fna	1	feces	day2
		calfC	DMJL001C.sorted.bam	GCF_000619245.1_Ec2009C-3299_genomic.fna	1	feces	day2
		calfA	DMJL001D.sorted.bam	GCF_000619245.1_Ec2009C-3299_genomic.fna	0	feces	day5
		calfB	DMJL001E.sorted.bam	GCF_000619245.1_Ec2009C-3299_genomic.fna	0	feces	day5
		calfC	DMJL001F.sorted.bam	GCF_000619245.1_Ec2009C-3299_genomic.fna	1	feces	day5
		calfA	DMJL001G.sorted.bam	GCF_000619245.1_Ec2009C-3299_genomic.fna	0	feces	week3
		calfA	colostrummerged1.sorted.bam	GCF_000619725.1_Ec2009C-3227_genomic.fna	0	colostrum	NA
		calfB	colostrummerged2.sorted.bam	GCF_000619725.1_Ec2009C-3227_genomic.fna	1	colostrum	NA
		calfC	colostrummerged3.sorted.bam	GCF_000619725.1_Ec2009C-3227_genomic.fna	1	colostrum	NA
		calfA	DMJL001A.sorted.bam	GCF_000619725.1_Ec2009C-3227_genomic.fna	1	feces	day2
		calfB	DMJL001B.sorted.bam	GCF_000619725.1_Ec2009C-3227_genomic.fna	1	feces	day2
		calfC	DMJL001C.sorted.bam	GCF_000619725.1_Ec2009C-3227_genomic.fna	1	feces	day2
		calfA	DMJL001D.sorted.bam	GCF_000619725.1_Ec2009C-3227_genomic.fna	1	feces	day5
		calfB	DMJL001E.sorted.bam	GCF_000619725.1_Ec2009C-3227_genomic.fna	0	feces	day5
		calfC	DMJL001F.sorted.bam	GCF_000619725.1_Ec2009C-3227_genomic.fna	0	feces	day5
		calfA	DMJL001G.sorted.bam	GCF_000619725.1_Ec2009C-3227_genomic.fna	0	feces	week3
		calfA	colostrummerged1.sorted.bam	GCF_000647455.1_02-04446_clc_bio_denovo_genomic.fna	0	colostrum	NA
		calfB	colostrummerged2.sorted.bam	GCF_000647455.1_02-04446_clc_bio_denovo_genomic.fna	0	colostrum	NA
		calfC	colostrummerged3.sorted.bam	GCF_000647455.1_02-04446_clc_bio_denovo_genomic.fna	0	colostrum	NA
		calfA	DMJL001A.sorted.bam	GCF_000647455.1_02-04446_clc_bio_denovo_genomic.fna	0	feces	day2
		calfB	DMJL001B.sorted.bam	GCF_000647455.1_02-04446_clc_bio_denovo_genomic.fna	0	feces	day2
		calfC	DMJL001C.sorted.bam	GCF_000647455.1_02-04446_clc_bio_denovo_genomic.fna	0	feces	day2
		calfA	DMJL001D.sorted.bam	GCF_000647455.1_02-04446_clc_bio_denovo_genomic.fna	0	feces	day5
		calfB	DMJL001E.sorted.bam	GCF_000647455.1_02-04446_clc_bio_denovo_genomic.fna	1	feces	day5
		calfC	DMJL001F.sorted.bam	GCF_000647455.1_02-04446_clc_bio_denovo_genomic.fna	0	feces	day5
		calfA	DMJL001G.sorted.bam	GCF_000647455.1_02-04446_clc_bio_denovo_genomic.fna	1	feces	week3
		calfA	colostrummerged1.sorted.bam	GCF_000647475.1_I-151_clc_bio_denovo_genomic.fna	1	colostrum	NA
		calfB	colostrummerged2.sorted.bam	GCF_000647475.1_I-151_clc_bio_denovo_genomic.fna	0	colostrum	NA
		calfC	colostrummerged3.sorted.bam	GCF_000647475.1_I-151_clc_bio_denovo_genomic.fna	1	colostrum	NA
		calfA	DMJL001A.sorted.bam	GCF_000647475.1_I-151_clc_bio_denovo_genomic.fna	0	feces	day2
		calfB	DMJL001B.sorted.bam	GCF_000647475.1_I-151_clc_bio_denovo_genomic.fna	0	feces	day2
		calfC	DMJL001C.sorted.bam	GCF_000647475.1_I-151_clc_bio_denovo_genomic.fna	0	feces	day2
		calfA	DMJL001D.sorted.bam	GCF_000647475.1_I-151_clc_bio_denovo_genomic.fna	0	feces	day5
		calfB	DMJL001E.sorted.bam	GCF_000647475.1_I-151_clc_bio_denovo_genomic.fna	1	feces	day5
		calfC	DMJL001F.sorted.bam	GCF_000647475.1_I-151_clc_bio_denovo_genomic.fna	1	feces	day5
		calfA	DMJL001G.sorted.bam	GCF_000647475.1_I-151_clc_bio_denovo_genomic.fna	0	feces	week3
		calfA	colostrummerged1.sorted.bam	GCF_000647795.1_ASM64779v2_genomic.fna	0	colostrum	NA
		calfB	colostrummerged2.sorted.bam	GCF_000647795.1_ASM64779v2_genomic.fna	0	colostrum	NA
		calfC	colostrummerged3.sorted.bam	GCF_000647795.1_ASM64779v2_genomic.fna	0	colostrum	NA
		calfA	DMJL001A.sorted.bam	GCF_000647795.1_ASM64779v2_genomic.fna	0	feces	day2
		calfB	DMJL001B.sorted.bam	GCF_000647795.1_ASM64779v2_genomic.fna	1	feces	day2
		calfC	DMJL001C.sorted.bam	GCF_000647795.1_ASM64779v2_genomic.fna	0	feces	day2
		calfA	DMJL001D.sorted.bam	GCF_000647795.1_ASM64779v2_genomic.fna	0	feces	day5
		calfB	DMJL001E.sorted.bam	GCF_000647795.1_ASM64779v2_genomic.fna	0	feces	day5
		calfC	DMJL001F.sorted.bam	GCF_000647795.1_ASM64779v2_genomic.fna	1	feces	day5
		calfA	DMJL001G.sorted.bam	GCF_000647795.1_ASM64779v2_genomic.fna	0	feces	week3
		calfA	colostrummerged1.sorted.bam	GCF_000687125.1_ASM68712v1_genomic.fna	0	colostrum	NA
		calfB	colostrummerged2.sorted.bam	GCF_000687125.1_ASM68712v1_genomic.fna	0	colostrum	NA
		calfC	colostrummerged3.sorted.bam	GCF_000687125.1_ASM68712v1_genomic.fna	0	colostrum	NA
		calfA	DMJL001A.sorted.bam	GCF_000687125.1_ASM68712v1_genomic.fna	0	feces	day2
		calfB	DMJL001B.sorted.bam	GCF_000687125.1_ASM68712v1_genomic.fna	0	feces	day2
		calfC	DMJL001C.sorted.bam	GCF_000687125.1_ASM68712v1_genomic.fna	0	feces	day2
		calfA	DMJL001D.sorted.bam	GCF_000687125.1_ASM68712v1_genomic.fna	1	feces	day5
		calfB	DMJL001E.sorted.bam	GCF_000687125.1_ASM68712v1_genomic.fna	0	feces	day5
		calfC	DMJL001F.sorted.bam	GCF_000687125.1_ASM68712v1_genomic.fna	0	feces	day5
		calfA	DMJL001G.sorted.bam	GCF_000687125.1_ASM68712v1_genomic.fna	0	feces	week3
		calfA	colostrummerged1.sorted.bam	GCF_000692735.1_Esch_coli_CHS_77_V1_genomic.fna	0	colostrum	NA
		calfB	colostrummerged2.sorted.bam	GCF_000692735.1_Esch_coli_CHS_77_V1_genomic.fna	0	colostrum	NA
		calfC	colostrummerged3.sorted.bam	GCF_000692735.1_Esch_coli_CHS_77_V1_genomic.fna	0	colostrum	NA
		calfA	DMJL001A.sorted.bam	GCF_000692735.1_Esch_coli_CHS_77_V1_genomic.fna	0	feces	day2
		calfB	DMJL001B.sorted.bam	GCF_000692735.1_Esch_coli_CHS_77_V1_genomic.fna	0	feces	day2
		calfC	DMJL001C.sorted.bam	GCF_000692735.1_Esch_coli_CHS_77_V1_genomic.fna	0	feces	day2
		calfA	DMJL001D.sorted.bam	GCF_000692735.1_Esch_coli_CHS_77_V1_genomic.fna	0	feces	day5
		calfB	DMJL001E.sorted.bam	GCF_000692735.1_Esch_coli_CHS_77_V1_genomic.fna	1	feces	day5
		calfC	DMJL001F.sorted.bam	GCF_000692735.1_Esch_coli_CHS_77_V1_genomic.fna	0	feces	day5
		calfA	DMJL001G.sorted.bam	GCF_000692735.1_Esch_coli_CHS_77_V1_genomic.fna	0	feces	week3
		calfA	colostrummerged1.sorted.bam	GCF_000692835.1_Esch_coli_UCI_57_V1_genomic.fna	0	colostrum	NA
		calfB	colostrummerged2.sorted.bam	GCF_000692835.1_Esch_coli_UCI_57_V1_genomic.fna	0	colostrum	NA
		calfC	colostrummerged3.sorted.bam	GCF_000692835.1_Esch_coli_UCI_57_V1_genomic.fna	0	colostrum	NA
		calfA	DMJL001A.sorted.bam	GCF_000692835.1_Esch_coli_UCI_57_V1_genomic.fna	1	feces	day2
		calfB	DMJL001B.sorted.bam	GCF_000692835.1_Esch_coli_UCI_57_V1_genomic.fna	0	feces	day2
		calfC	DMJL001C.sorted.bam	GCF_000692835.1_Esch_coli_UCI_57_V1_genomic.fna	0	feces	day2
		calfA	DMJL001D.sorted.bam	GCF_000692835.1_Esch_coli_UCI_57_V1_genomic.fna	1	feces	day5
		calfB	DMJL001E.sorted.bam	GCF_000692835.1_Esch_coli_UCI_57_V1_genomic.fna	1	feces	day5
		calfC	DMJL001F.sorted.bam	GCF_000692835.1_Esch_coli_UCI_57_V1_genomic.fna	0	feces	day5
		calfA	DMJL001G.sorted.bam	GCF_000692835.1_Esch_coli_UCI_57_V1_genomic.fna	0	feces	week3
		calfA	colostrummerged1.sorted.bam	GCF_000695175.1_EcoliMI10-01v1_genomic.fna	0	colostrum	NA
		calfB	colostrummerged2.sorted.bam	GCF_000695175.1_EcoliMI10-01v1_genomic.fna	0	colostrum	NA
		calfC	colostrummerged3.sorted.bam	GCF_000695175.1_EcoliMI10-01v1_genomic.fna	0	colostrum	NA
		calfA	DMJL001A.sorted.bam	GCF_000695175.1_EcoliMI10-01v1_genomic.fna	0	feces	day2
		calfB	DMJL001B.sorted.bam	GCF_000695175.1_EcoliMI10-01v1_genomic.fna	0	feces	day2
		calfC	DMJL001C.sorted.bam	GCF_000695175.1_EcoliMI10-01v1_genomic.fna	0	feces	day2
		calfA	DMJL001D.sorted.bam	GCF_000695175.1_EcoliMI10-01v1_genomic.fna	0	feces	day5
		calfB	DMJL001E.sorted.bam	GCF_000695175.1_EcoliMI10-01v1_genomic.fna	1	feces	day5
		calfC	DMJL001F.sorted.bam	GCF_000695175.1_EcoliMI10-01v1_genomic.fna	1	feces	day5
		calfA	DMJL001G.sorted.bam	GCF_000695175.1_EcoliMI10-01v1_genomic.fna	0	feces	week3
		calfA	colostrummerged1.sorted.bam	GCF_000700365.1_ASM70036v1_genomic.fna	0	colostrum	NA
		calfB	colostrummerged2.sorted.bam	GCF_000700365.1_ASM70036v1_genomic.fna	0	colostrum	NA
		calfC	colostrummerged3.sorted.bam	GCF_000700365.1_ASM70036v1_genomic.fna	0	colostrum	NA
		calfA	DMJL001A.sorted.bam	GCF_000700365.1_ASM70036v1_genomic.fna	0	feces	day2
		calfB	DMJL001B.sorted.bam	GCF_000700365.1_ASM70036v1_genomic.fna	1	feces	day2
		calfC	DMJL001C.sorted.bam	GCF_000700365.1_ASM70036v1_genomic.fna	1	feces	day2
		calfA	DMJL001D.sorted.bam	GCF_000700365.1_ASM70036v1_genomic.fna	0	feces	day5
		calfB	DMJL001E.sorted.bam	GCF_000700365.1_ASM70036v1_genomic.fna	1	feces	day5
		calfC	DMJL001F.sorted.bam	GCF_000700365.1_ASM70036v1_genomic.fna	1	feces	day5
		calfA	DMJL001G.sorted.bam	GCF_000700365.1_ASM70036v1_genomic.fna	0	feces	week3
		calfA	colostrummerged1.sorted.bam	GCF_000701105.1_ASM70110v1_genomic.fna	0	colostrum	NA
		calfB	colostrummerged2.sorted.bam	GCF_000701105.1_ASM70110v1_genomic.fna	0	colostrum	NA
		calfC	colostrummerged3.sorted.bam	GCF_000701105.1_ASM70110v1_genomic.fna	0	colostrum	NA
		calfA	DMJL001A.sorted.bam	GCF_000701105.1_ASM70110v1_genomic.fna	0	feces	day2
		calfB	DMJL001B.sorted.bam	GCF_000701105.1_ASM70110v1_genomic.fna	1	feces	day2
		calfC	DMJL001C.sorted.bam	GCF_000701105.1_ASM70110v1_genomic.fna	0	feces	day2
		calfA	DMJL001D.sorted.bam	GCF_000701105.1_ASM70110v1_genomic.fna	0	feces	day5
		calfB	DMJL001E.sorted.bam	GCF_000701105.1_ASM70110v1_genomic.fna	0	feces	day5
		calfC	DMJL001F.sorted.bam	GCF_000701105.1_ASM70110v1_genomic.fna	0	feces	day5
		calfA	DMJL001G.sorted.bam	GCF_000701105.1_ASM70110v1_genomic.fna	1	feces	week3
		calfA	colostrummerged1.sorted.bam	GCF_000703345.1_Ec2011C-3317_genomic.fna	0	colostrum	NA
		calfB	colostrummerged2.sorted.bam	GCF_000703345.1_Ec2011C-3317_genomic.fna	0	colostrum	NA
		calfC	colostrummerged3.sorted.bam	GCF_000703345.1_Ec2011C-3317_genomic.fna	0	colostrum	NA
		calfA	DMJL001A.sorted.bam	GCF_000703345.1_Ec2011C-3317_genomic.fna	0	feces	day2
		calfB	DMJL001B.sorted.bam	GCF_000703345.1_Ec2011C-3317_genomic.fna	1	feces	day2
		calfC	DMJL001C.sorted.bam	GCF_000703345.1_Ec2011C-3317_genomic.fna	1	feces	day2
		calfA	DMJL001D.sorted.bam	GCF_000703345.1_Ec2011C-3317_genomic.fna	0	feces	day5
		calfB	DMJL001E.sorted.bam	GCF_000703345.1_Ec2011C-3317_genomic.fna	0	feces	day5
		calfC	DMJL001F.sorted.bam	GCF_000703345.1_Ec2011C-3317_genomic.fna	0	feces	day5
		calfA	DMJL001G.sorted.bam	GCF_000703345.1_Ec2011C-3317_genomic.fna	0	feces	week3
		calfA	colostrummerged1.sorted.bam	GCF_000703385.1_ASM70338v1_genomic.fna	1	colostrum	NA
		calfB	colostrummerged2.sorted.bam	GCF_000703385.1_ASM70338v1_genomic.fna	0	colostrum	NA
		calfC	colostrummerged3.sorted.bam	GCF_000703385.1_ASM70338v1_genomic.fna	1	colostrum	NA
		calfA	DMJL001A.sorted.bam	GCF_000703385.1_ASM70338v1_genomic.fna	0	feces	day2
		calfB	DMJL001B.sorted.bam	GCF_000703385.1_ASM70338v1_genomic.fna	0	feces	day2
		calfC	DMJL001C.sorted.bam	GCF_000703385.1_ASM70338v1_genomic.fna	0	feces	day2
		calfA	DMJL001D.sorted.bam	GCF_000703385.1_ASM70338v1_genomic.fna	0	feces	day5
		calfB	DMJL001E.sorted.bam	GCF_000703385.1_ASM70338v1_genomic.fna	0	feces	day5
		calfC	DMJL001F.sorted.bam	GCF_000703385.1_ASM70338v1_genomic.fna	0	feces	day5
		calfA	DMJL001G.sorted.bam	GCF_000703385.1_ASM70338v1_genomic.fna	0	feces	week3
		calfA	colostrummerged1.sorted.bam	GCF_000703505.1_ASM70350v1_genomic.fna	1	colostrum	NA
		calfB	colostrummerged2.sorted.bam	GCF_000703505.1_ASM70350v1_genomic.fna	1	colostrum	NA
		calfC	colostrummerged3.sorted.bam	GCF_000703505.1_ASM70350v1_genomic.fna	0	colostrum	NA
		calfA	DMJL001A.sorted.bam	GCF_000703505.1_ASM70350v1_genomic.fna	0	feces	day2
		calfB	DMJL001B.sorted.bam	GCF_000703505.1_ASM70350v1_genomic.fna	0	feces	day2
		calfC	DMJL001C.sorted.bam	GCF_000703505.1_ASM70350v1_genomic.fna	0	feces	day2
		calfA	DMJL001D.sorted.bam	GCF_000703505.1_ASM70350v1_genomic.fna	0	feces	day5
		calfB	DMJL001E.sorted.bam	GCF_000703505.1_ASM70350v1_genomic.fna	0	feces	day5
		calfC	DMJL001F.sorted.bam	GCF_000703505.1_ASM70350v1_genomic.fna	0	feces	day5
		calfA	DMJL001G.sorted.bam	GCF_000703505.1_ASM70350v1_genomic.fna	0	feces	week3
		calfA	colostrummerged1.sorted.bam	GCF_000703525.1_ASM70352v1_genomic.fna	0	colostrum	NA
		calfB	colostrummerged2.sorted.bam	GCF_000703525.1_ASM70352v1_genomic.fna	0	colostrum	NA
		calfC	colostrummerged3.sorted.bam	GCF_000703525.1_ASM70352v1_genomic.fna	1	colostrum	NA
		calfA	DMJL001A.sorted.bam	GCF_000703525.1_ASM70352v1_genomic.fna	1	feces	day2
		calfB	DMJL001B.sorted.bam	GCF_000703525.1_ASM70352v1_genomic.fna	1	feces	day2
		calfC	DMJL001C.sorted.bam	GCF_000703525.1_ASM70352v1_genomic.fna	1	feces	day2
		calfA	DMJL001D.sorted.bam	GCF_000703525.1_ASM70352v1_genomic.fna	1	feces	day5
		calfB	DMJL001E.sorted.bam	GCF_000703525.1_ASM70352v1_genomic.fna	0	feces	day5
		calfC	DMJL001F.sorted.bam	GCF_000703525.1_ASM70352v1_genomic.fna	0	feces	day5
		calfA	DMJL001G.sorted.bam	GCF_000703525.1_ASM70352v1_genomic.fna	0	feces	week3
		calfA	colostrummerged1.sorted.bam	GCF_000703625.1_ASM70362v1_genomic.fna	1	colostrum	NA
		calfB	colostrummerged2.sorted.bam	GCF_000703625.1_ASM70362v1_genomic.fna	1	colostrum	NA
		calfC	colostrummerged3.sorted.bam	GCF_000703625.1_ASM70362v1_genomic.fna	0	colostrum	NA
		calfA	DMJL001A.sorted.bam	GCF_000703625.1_ASM70362v1_genomic.fna	0	feces	day2
		calfB	DMJL001B.sorted.bam	GCF_000703625.1_ASM70362v1_genomic.fna	1	feces	day2
		calfC	DMJL001C.sorted.bam	GCF_000703625.1_ASM70362v1_genomic.fna	1	feces	day2
		calfA	DMJL001D.sorted.bam	GCF_000703625.1_ASM70362v1_genomic.fna	0	feces	day5
		calfB	DMJL001E.sorted.bam	GCF_000703625.1_ASM70362v1_genomic.fna	1	feces	day5
		calfC	DMJL001F.sorted.bam	GCF_000703625.1_ASM70362v1_genomic.fna	0	feces	day5
		calfA	DMJL001G.sorted.bam	GCF_000703625.1_ASM70362v1_genomic.fna	0	feces	week3
		calfA	colostrummerged1.sorted.bam	GCF_000703725.1_ASM70372v1_genomic.fna	0	colostrum	NA
		calfB	colostrummerged2.sorted.bam	GCF_000703725.1_ASM70372v1_genomic.fna	0	colostrum	NA
		calfC	colostrummerged3.sorted.bam	GCF_000703725.1_ASM70372v1_genomic.fna	0	colostrum	NA
		calfA	DMJL001A.sorted.bam	GCF_000703725.1_ASM70372v1_genomic.fna	0	feces	day2
		calfB	DMJL001B.sorted.bam	GCF_000703725.1_ASM70372v1_genomic.fna	0	feces	day2
		calfC	DMJL001C.sorted.bam	GCF_000703725.1_ASM70372v1_genomic.fna	0	feces	day2
		calfA	DMJL001D.sorted.bam	GCF_000703725.1_ASM70372v1_genomic.fna	1	feces	day5
		calfB	DMJL001E.sorted.bam	GCF_000703725.1_ASM70372v1_genomic.fna	0	feces	day5
		calfC	DMJL001F.sorted.bam	GCF_000703725.1_ASM70372v1_genomic.fna	0	feces	day5
		calfA	DMJL001G.sorted.bam	GCF_000703725.1_ASM70372v1_genomic.fna	0	feces	week3
		calfA	colostrummerged1.sorted.bam	GCF_000703805.1_ASM70380v1_genomic.fna	1	colostrum	NA
		calfB	colostrummerged2.sorted.bam	GCF_000703805.1_ASM70380v1_genomic.fna	0	colostrum	NA
		calfC	colostrummerged3.sorted.bam	GCF_000703805.1_ASM70380v1_genomic.fna	1	colostrum	NA
		calfA	DMJL001A.sorted.bam	GCF_000703805.1_ASM70380v1_genomic.fna	0	feces	day2
		calfB	DMJL001B.sorted.bam	GCF_000703805.1_ASM70380v1_genomic.fna	0	feces	day2
		calfC	DMJL001C.sorted.bam	GCF_000703805.1_ASM70380v1_genomic.fna	0	feces	day2
		calfA	DMJL001D.sorted.bam	GCF_000703805.1_ASM70380v1_genomic.fna	1	feces	day5
		calfB	DMJL001E.sorted.bam	GCF_000703805.1_ASM70380v1_genomic.fna	1	feces	day5
		calfC	DMJL001F.sorted.bam	GCF_000703805.1_ASM70380v1_genomic.fna	0	feces	day5
		calfA	DMJL001G.sorted.bam	GCF_000703805.1_ASM70380v1_genomic.fna	1	feces	week3
		calfA	colostrummerged1.sorted.bam	GCF_000704005.1_ASM70400v1_genomic.fna	0	colostrum	NA
		calfB	colostrummerged2.sorted.bam	GCF_000704005.1_ASM70400v1_genomic.fna	1	colostrum	NA
		calfC	colostrummerged3.sorted.bam	GCF_000704005.1_ASM70400v1_genomic.fna	0	colostrum	NA
		calfA	DMJL001A.sorted.bam	GCF_000704005.1_ASM70400v1_genomic.fna	0	feces	day2
		calfB	DMJL001B.sorted.bam	GCF_000704005.1_ASM70400v1_genomic.fna	0	feces	day2
		calfC	DMJL001C.sorted.bam	GCF_000704005.1_ASM70400v1_genomic.fna	0	feces	day2
		calfA	DMJL001D.sorted.bam	GCF_000704005.1_ASM70400v1_genomic.fna	0	feces	day5
		calfB	DMJL001E.sorted.bam	GCF_000704005.1_ASM70400v1_genomic.fna	0	feces	day5
		calfC	DMJL001F.sorted.bam	GCF_000704005.1_ASM70400v1_genomic.fna	0	feces	day5
		calfA	DMJL001G.sorted.bam	GCF_000704005.1_ASM70400v1_genomic.fna	0	feces	week3
		calfA	colostrummerged1.sorted.bam	GCF_000704045.1_ASM70404v1_genomic.fna	0	colostrum	NA
		calfB	colostrummerged2.sorted.bam	GCF_000704045.1_ASM70404v1_genomic.fna	0	colostrum	NA
		calfC	colostrummerged3.sorted.bam	GCF_000704045.1_ASM70404v1_genomic.fna	1	colostrum	NA
		calfA	DMJL001A.sorted.bam	GCF_000704045.1_ASM70404v1_genomic.fna	0	feces	day2
		calfB	DMJL001B.sorted.bam	GCF_000704045.1_ASM70404v1_genomic.fna	0	feces	day2
		calfC	DMJL001C.sorted.bam	GCF_000704045.1_ASM70404v1_genomic.fna	1	feces	day2
		calfA	DMJL001D.sorted.bam	GCF_000704045.1_ASM70404v1_genomic.fna	0	feces	day5
		calfB	DMJL001E.sorted.bam	GCF_000704045.1_ASM70404v1_genomic.fna	0	feces	day5
		calfC	DMJL001F.sorted.bam	GCF_000704045.1_ASM70404v1_genomic.fna	0	feces	day5
		calfA	DMJL001G.sorted.bam	GCF_000704045.1_ASM70404v1_genomic.fna	0	feces	week3
		calfA	colostrummerged1.sorted.bam	GCF_000704385.1_ASM70438v1_genomic.fna	0	colostrum	NA
		calfB	colostrummerged2.sorted.bam	GCF_000704385.1_ASM70438v1_genomic.fna	1	colostrum	NA
		calfC	colostrummerged3.sorted.bam	GCF_000704385.1_ASM70438v1_genomic.fna	0	colostrum	NA
		calfA	DMJL001A.sorted.bam	GCF_000704385.1_ASM70438v1_genomic.fna	1	feces	day2
		calfB	DMJL001B.sorted.bam	GCF_000704385.1_ASM70438v1_genomic.fna	0	feces	day2
		calfC	DMJL001C.sorted.bam	GCF_000704385.1_ASM70438v1_genomic.fna	1	feces	day2
		calfA	DMJL001D.sorted.bam	GCF_000704385.1_ASM70438v1_genomic.fna	1	feces	day5
		calfB	DMJL001E.sorted.bam	GCF_000704385.1_ASM70438v1_genomic.fna	0	feces	day5
		calfC	DMJL001F.sorted.bam	GCF_000704385.1_ASM70438v1_genomic.fna	0	feces	day5
		calfA	DMJL001G.sorted.bam	GCF_000704385.1_ASM70438v1_genomic.fna	0	feces	week3
		calfA	colostrummerged1.sorted.bam	GCF_000704805.1_ASM70480v1_genomic.fna	0	colostrum	NA
		calfB	colostrummerged2.sorted.bam	GCF_000704805.1_ASM70480v1_genomic.fna	1	colostrum	NA
		calfC	colostrummerged3.sorted.bam	GCF_000704805.1_ASM70480v1_genomic.fna	0	colostrum	NA
		calfA	DMJL001A.sorted.bam	GCF_000704805.1_ASM70480v1_genomic.fna	0	feces	day2
		calfB	DMJL001B.sorted.bam	GCF_000704805.1_ASM70480v1_genomic.fna	1	feces	day2
		calfC	DMJL001C.sorted.bam	GCF_000704805.1_ASM70480v1_genomic.fna	1	feces	day2
		calfA	DMJL001D.sorted.bam	GCF_000704805.1_ASM70480v1_genomic.fna	0	feces	day5
		calfB	DMJL001E.sorted.bam	GCF_000704805.1_ASM70480v1_genomic.fna	0	feces	day5
		calfC	DMJL001F.sorted.bam	GCF_000704805.1_ASM70480v1_genomic.fna	1	feces	day5
		calfA	DMJL001G.sorted.bam	GCF_000704805.1_ASM70480v1_genomic.fna	0	feces	week3
		calfA	colostrummerged1.sorted.bam	GCF_000704945.1_ASM70494v1_genomic.fna	0	colostrum	NA
		calfB	colostrummerged2.sorted.bam	GCF_000704945.1_ASM70494v1_genomic.fna	0	colostrum	NA
		calfC	colostrummerged3.sorted.bam	GCF_000704945.1_ASM70494v1_genomic.fna	0	colostrum	NA
		calfA	DMJL001A.sorted.bam	GCF_000704945.1_ASM70494v1_genomic.fna	1	feces	day2
		calfB	DMJL001B.sorted.bam	GCF_000704945.1_ASM70494v1_genomic.fna	0	feces	day2
		calfC	DMJL001C.sorted.bam	GCF_000704945.1_ASM70494v1_genomic.fna	1	feces	day2
		calfA	DMJL001D.sorted.bam	GCF_000704945.1_ASM70494v1_genomic.fna	1	feces	day5
		calfB	DMJL001E.sorted.bam	GCF_000704945.1_ASM70494v1_genomic.fna	0	feces	day5
		calfC	DMJL001F.sorted.bam	GCF_000704945.1_ASM70494v1_genomic.fna	0	feces	day5
		calfA	DMJL001G.sorted.bam	GCF_000704945.1_ASM70494v1_genomic.fna	1	feces	week3
		calfA	colostrummerged1.sorted.bam	GCF_000708145.1_E_coli_EC1.contigs_genomic.fna	0	colostrum	NA
		calfB	colostrummerged2.sorted.bam	GCF_000708145.1_E_coli_EC1.contigs_genomic.fna	0	colostrum	NA
		calfC	colostrummerged3.sorted.bam	GCF_000708145.1_E_coli_EC1.contigs_genomic.fna	0	colostrum	NA
		calfA	DMJL001A.sorted.bam	GCF_000708145.1_E_coli_EC1.contigs_genomic.fna	1	feces	day2
		calfB	DMJL001B.sorted.bam	GCF_000708145.1_E_coli_EC1.contigs_genomic.fna	1	feces	day2
		calfC	DMJL001C.sorted.bam	GCF_000708145.1_E_coli_EC1.contigs_genomic.fna	0	feces	day2
		calfA	DMJL001D.sorted.bam	GCF_000708145.1_E_coli_EC1.contigs_genomic.fna	1	feces	day5
		calfB	DMJL001E.sorted.bam	GCF_000708145.1_E_coli_EC1.contigs_genomic.fna	1	feces	day5
		calfC	DMJL001F.sorted.bam	GCF_000708145.1_E_coli_EC1.contigs_genomic.fna	1	feces	day5
		calfA	DMJL001G.sorted.bam	GCF_000708145.1_E_coli_EC1.contigs_genomic.fna	0	feces	week3
		calfA	colostrummerged1.sorted.bam	GCF_000713095.1_ASM71309v1_genomic.fna	1	colostrum	NA
		calfB	colostrummerged2.sorted.bam	GCF_000713095.1_ASM71309v1_genomic.fna	1	colostrum	NA
		calfC	colostrummerged3.sorted.bam	GCF_000713095.1_ASM71309v1_genomic.fna	1	colostrum	NA
		calfA	DMJL001A.sorted.bam	GCF_000713095.1_ASM71309v1_genomic.fna	0	feces	day2
		calfB	DMJL001B.sorted.bam	GCF_000713095.1_ASM71309v1_genomic.fna	1	feces	day2
		calfC	DMJL001C.sorted.bam	GCF_000713095.1_ASM71309v1_genomic.fna	0	feces	day2
		calfA	DMJL001D.sorted.bam	GCF_000713095.1_ASM71309v1_genomic.fna	0	feces	day5
		calfB	DMJL001E.sorted.bam	GCF_000713095.1_ASM71309v1_genomic.fna	0	feces	day5
		calfC	DMJL001F.sorted.bam	GCF_000713095.1_ASM71309v1_genomic.fna	1	feces	day5
		calfA	DMJL001G.sorted.bam	GCF_000713095.1_ASM71309v1_genomic.fna	0	feces	week3
		calfA	colostrummerged1.sorted.bam	GCF_000713395.1_ASM71339v1_genomic.fna	1	colostrum	NA
		calfB	colostrummerged2.sorted.bam	GCF_000713395.1_ASM71339v1_genomic.fna	0	colostrum	NA
		calfC	colostrummerged3.sorted.bam	GCF_000713395.1_ASM71339v1_genomic.fna	0	colostrum	NA
		calfA	DMJL001A.sorted.bam	GCF_000713395.1_ASM71339v1_genomic.fna	0	feces	day2
		calfB	DMJL001B.sorted.bam	GCF_000713395.1_ASM71339v1_genomic.fna	0	feces	day2
		calfC	DMJL001C.sorted.bam	GCF_000713395.1_ASM71339v1_genomic.fna	0	feces	day2
		calfA	DMJL001D.sorted.bam	GCF_000713395.1_ASM71339v1_genomic.fna	0	feces	day5
		calfB	DMJL001E.sorted.bam	GCF_000713395.1_ASM71339v1_genomic.fna	0	feces	day5
		calfC	DMJL001F.sorted.bam	GCF_000713395.1_ASM71339v1_genomic.fna	0	feces	day5
		calfA	DMJL001G.sorted.bam	GCF_000713395.1_ASM71339v1_genomic.fna	0	feces	week3
		calfA	colostrummerged1.sorted.bam	GCF_000713415.1_ASM71341v1_genomic.fna	0	colostrum	NA
		calfB	colostrummerged2.sorted.bam	GCF_000713415.1_ASM71341v1_genomic.fna	0	colostrum	NA
		calfC	colostrummerged3.sorted.bam	GCF_000713415.1_ASM71341v1_genomic.fna	0	colostrum	NA
		calfA	DMJL001A.sorted.bam	GCF_000713415.1_ASM71341v1_genomic.fna	1	feces	day2
		calfB	DMJL001B.sorted.bam	GCF_000713415.1_ASM71341v1_genomic.fna	1	feces	day2
		calfC	DMJL001C.sorted.bam	GCF_000713415.1_ASM71341v1_genomic.fna	1	feces	day2
		calfA	DMJL001D.sorted.bam	GCF_000713415.1_ASM71341v1_genomic.fna	1	feces	day5
		calfB	DMJL001E.sorted.bam	GCF_000713415.1_ASM71341v1_genomic.fna	1	feces	day5
		calfC	DMJL001F.sorted.bam	GCF_000713415.1_ASM71341v1_genomic.fna	0	feces	day5
		calfA	DMJL001G.sorted.bam	GCF_000713415.1_ASM71341v1_genomic.fna	0	feces	week3
		calfA	colostrummerged1.sorted.bam	GCF_000713425.1_ASM71342v1_genomic.fna	0	colostrum	NA
		calfB	colostrummerged2.sorted.bam	GCF_000713425.1_ASM71342v1_genomic.fna	1	colostrum	NA
		calfC	colostrummerged3.sorted.bam	GCF_000713425.1_ASM71342v1_genomic.fna	0	colostrum	NA
		calfA	DMJL001A.sorted.bam	GCF_000713425.1_ASM71342v1_genomic.fna	0	feces	day2
		calfB	DMJL001B.sorted.bam	GCF_000713425.1_ASM71342v1_genomic.fna	1	feces	day2
		calfC	DMJL001C.sorted.bam	GCF_000713425.1_ASM71342v1_genomic.fna	0	feces	day2
		calfA	DMJL001D.sorted.bam	GCF_000713425.1_ASM71342v1_genomic.fna	0	feces	day5
		calfB	DMJL001E.sorted.bam	GCF_000713425.1_ASM71342v1_genomic.fna	0	feces	day5
		calfC	DMJL001F.sorted.bam	GCF_000713425.1_ASM71342v1_genomic.fna	0	feces	day5
		calfA	DMJL001G.sorted.bam	GCF_000713425.1_ASM71342v1_genomic.fna	0	feces	week3
		calfA	colostrummerged1.sorted.bam	GCF_000714975.1_JA65_HGAP2_genomic.fna	1	colostrum	NA
		calfB	colostrummerged2.sorted.bam	GCF_000714975.1_JA65_HGAP2_genomic.fna	1	colostrum	NA
		calfC	colostrummerged3.sorted.bam	GCF_000714975.1_JA65_HGAP2_genomic.fna	0	colostrum	NA
		calfA	DMJL001A.sorted.bam	GCF_000714975.1_JA65_HGAP2_genomic.fna	0	feces	day2
		calfB	DMJL001B.sorted.bam	GCF_000714975.1_JA65_HGAP2_genomic.fna	0	feces	day2
		calfC	DMJL001C.sorted.bam	GCF_000714975.1_JA65_HGAP2_genomic.fna	0	feces	day2
		calfA	DMJL001D.sorted.bam	GCF_000714975.1_JA65_HGAP2_genomic.fna	0	feces	day5
		calfB	DMJL001E.sorted.bam	GCF_000714975.1_JA65_HGAP2_genomic.fna	0	feces	day5
		calfC	DMJL001F.sorted.bam	GCF_000714975.1_JA65_HGAP2_genomic.fna	0	feces	day5
		calfA	DMJL001G.sorted.bam	GCF_000714975.1_JA65_HGAP2_genomic.fna	0	feces	week3
		calfA	colostrummerged1.sorted.bam	GCF_000725265.1_ASM72526v1_genomic.fna	1	colostrum	NA
		calfB	colostrummerged2.sorted.bam	GCF_000725265.1_ASM72526v1_genomic.fna	0	colostrum	NA
		calfC	colostrummerged3.sorted.bam	GCF_000725265.1_ASM72526v1_genomic.fna	0	colostrum	NA
		calfA	DMJL001A.sorted.bam	GCF_000725265.1_ASM72526v1_genomic.fna	0	feces	day2
		calfB	DMJL001B.sorted.bam	GCF_000725265.1_ASM72526v1_genomic.fna	1	feces	day2
		calfC	DMJL001C.sorted.bam	GCF_000725265.1_ASM72526v1_genomic.fna	0	feces	day2
		calfA	DMJL001D.sorted.bam	GCF_000725265.1_ASM72526v1_genomic.fna	0	feces	day5
		calfB	DMJL001E.sorted.bam	GCF_000725265.1_ASM72526v1_genomic.fna	0	feces	day5
		calfC	DMJL001F.sorted.bam	GCF_000725265.1_ASM72526v1_genomic.fna	1	feces	day5
		calfA	DMJL001G.sorted.bam	GCF_000725265.1_ASM72526v1_genomic.fna	0	feces	week3
		calfA	colostrummerged1.sorted.bam	GCF_000731355.1_V1_genomic.fna	1	colostrum	NA
		calfB	colostrummerged2.sorted.bam	GCF_000731355.1_V1_genomic.fna	1	colostrum	NA
		calfC	colostrummerged3.sorted.bam	GCF_000731355.1_V1_genomic.fna	1	colostrum	NA
		calfA	DMJL001A.sorted.bam	GCF_000731355.1_V1_genomic.fna	0	feces	day2
		calfB	DMJL001B.sorted.bam	GCF_000731355.1_V1_genomic.fna	0	feces	day2
		calfC	DMJL001C.sorted.bam	GCF_000731355.1_V1_genomic.fna	0	feces	day2
		calfA	DMJL001D.sorted.bam	GCF_000731355.1_V1_genomic.fna	0	feces	day5
		calfB	DMJL001E.sorted.bam	GCF_000731355.1_V1_genomic.fna	1	feces	day5
		calfC	DMJL001F.sorted.bam	GCF_000731355.1_V1_genomic.fna	1	feces	day5
		calfA	DMJL001G.sorted.bam	GCF_000731355.1_V1_genomic.fna	0	feces	week3
		calfA	colostrummerged1.sorted.bam	GCF_000736735.1_ASM73673v1_genomic.fna	0	colostrum	NA
		calfB	colostrummerged2.sorted.bam	GCF_000736735.1_ASM73673v1_genomic.fna	0	colostrum	NA
		calfC	colostrummerged3.sorted.bam	GCF_000736735.1_ASM73673v1_genomic.fna	0	colostrum	NA
		calfA	DMJL001A.sorted.bam	GCF_000736735.1_ASM73673v1_genomic.fna	0	feces	day2
		calfB	DMJL001B.sorted.bam	GCF_000736735.1_ASM73673v1_genomic.fna	0	feces	day2
		calfC	DMJL001C.sorted.bam	GCF_000736735.1_ASM73673v1_genomic.fna	0	feces	day2
		calfA	DMJL001D.sorted.bam	GCF_000736735.1_ASM73673v1_genomic.fna	0	feces	day5
		calfB	DMJL001E.sorted.bam	GCF_000736735.1_ASM73673v1_genomic.fna	1	feces	day5
		calfC	DMJL001F.sorted.bam	GCF_000736735.1_ASM73673v1_genomic.fna	0	feces	day5
		calfA	DMJL001G.sorted.bam	GCF_000736735.1_ASM73673v1_genomic.fna	0	feces	week3
		calfA	colostrummerged1.sorted.bam	GCF_000752255.1_FHI60_genomic.fna	1	colostrum	NA
		calfB	colostrummerged2.sorted.bam	GCF_000752255.1_FHI60_genomic.fna	0	colostrum	NA
		calfC	colostrummerged3.sorted.bam	GCF_000752255.1_FHI60_genomic.fna	1	colostrum	NA
		calfA	DMJL001A.sorted.bam	GCF_000752255.1_FHI60_genomic.fna	0	feces	day2
		calfB	DMJL001B.sorted.bam	GCF_000752255.1_FHI60_genomic.fna	1	feces	day2
		calfC	DMJL001C.sorted.bam	GCF_000752255.1_FHI60_genomic.fna	1	feces	day2
		calfA	DMJL001D.sorted.bam	GCF_000752255.1_FHI60_genomic.fna	0	feces	day5
		calfB	DMJL001E.sorted.bam	GCF_000752255.1_FHI60_genomic.fna	1	feces	day5
		calfC	DMJL001F.sorted.bam	GCF_000752255.1_FHI60_genomic.fna	1	feces	day5
		calfA	DMJL001G.sorted.bam	GCF_000752255.1_FHI60_genomic.fna	0	feces	week3
		calfA	colostrummerged1.sorted.bam	GCF_000752855.1_FHI19_genomic.fna	0	colostrum	NA
		calfB	colostrummerged2.sorted.bam	GCF_000752855.1_FHI19_genomic.fna	1	colostrum	NA
		calfC	colostrummerged3.sorted.bam	GCF_000752855.1_FHI19_genomic.fna	0	colostrum	NA
		calfA	DMJL001A.sorted.bam	GCF_000752855.1_FHI19_genomic.fna	0	feces	day2
		calfB	DMJL001B.sorted.bam	GCF_000752855.1_FHI19_genomic.fna	0	feces	day2
		calfC	DMJL001C.sorted.bam	GCF_000752855.1_FHI19_genomic.fna	1	feces	day2
		calfA	DMJL001D.sorted.bam	GCF_000752855.1_FHI19_genomic.fna	1	feces	day5
		calfB	DMJL001E.sorted.bam	GCF_000752855.1_FHI19_genomic.fna	0	feces	day5
		calfC	DMJL001F.sorted.bam	GCF_000752855.1_FHI19_genomic.fna	0	feces	day5
		calfA	DMJL001G.sorted.bam	GCF_000752855.1_FHI19_genomic.fna	0	feces	week3
		calfA	colostrummerged1.sorted.bam	GCF_000753115.1_FHI45_genomic.fna	1	colostrum	NA
		calfB	colostrummerged2.sorted.bam	GCF_000753115.1_FHI45_genomic.fna	0	colostrum	NA
		calfC	colostrummerged3.sorted.bam	GCF_000753115.1_FHI45_genomic.fna	1	colostrum	NA
		calfA	DMJL001A.sorted.bam	GCF_000753115.1_FHI45_genomic.fna	1	feces	day2
		calfB	DMJL001B.sorted.bam	GCF_000753115.1_FHI45_genomic.fna	1	feces	day2
		calfC	DMJL001C.sorted.bam	GCF_000753115.1_FHI45_genomic.fna	1	feces	day2
		calfA	DMJL001D.sorted.bam	GCF_000753115.1_FHI45_genomic.fna	1	feces	day5
		calfB	DMJL001E.sorted.bam	GCF_000753115.1_FHI45_genomic.fna	1	feces	day5
		calfC	DMJL001F.sorted.bam	GCF_000753115.1_FHI45_genomic.fna	0	feces	day5
		calfA	DMJL001G.sorted.bam	GCF_000753115.1_FHI45_genomic.fna	1	feces	week3
		calfA	colostrummerged1.sorted.bam	GCF_000753535.1_FHI54_genomic.fna	0	colostrum	NA
		calfB	colostrummerged2.sorted.bam	GCF_000753535.1_FHI54_genomic.fna	0	colostrum	NA
		calfC	colostrummerged3.sorted.bam	GCF_000753535.1_FHI54_genomic.fna	1	colostrum	NA
		calfA	DMJL001A.sorted.bam	GCF_000753535.1_FHI54_genomic.fna	0	feces	day2
		calfB	DMJL001B.sorted.bam	GCF_000753535.1_FHI54_genomic.fna	0	feces	day2
		calfC	DMJL001C.sorted.bam	GCF_000753535.1_FHI54_genomic.fna	0	feces	day2
		calfA	DMJL001D.sorted.bam	GCF_000753535.1_FHI54_genomic.fna	0	feces	day5
		calfB	DMJL001E.sorted.bam	GCF_000753535.1_FHI54_genomic.fna	1	feces	day5
		calfC	DMJL001F.sorted.bam	GCF_000753535.1_FHI54_genomic.fna	1	feces	day5
		calfA	DMJL001G.sorted.bam	GCF_000753535.1_FHI54_genomic.fna	0	feces	week3
		calfA	colostrummerged1.sorted.bam	GCF_000754865.1_ASM75486v1_genomic.fna	1	colostrum	NA
		calfB	colostrummerged2.sorted.bam	GCF_000754865.1_ASM75486v1_genomic.fna	1	colostrum	NA
		calfC	colostrummerged3.sorted.bam	GCF_000754865.1_ASM75486v1_genomic.fna	1	colostrum	NA
		calfA	DMJL001A.sorted.bam	GCF_000754865.1_ASM75486v1_genomic.fna	0	feces	day2
		calfB	DMJL001B.sorted.bam	GCF_000754865.1_ASM75486v1_genomic.fna	0	feces	day2
		calfC	DMJL001C.sorted.bam	GCF_000754865.1_ASM75486v1_genomic.fna	0	feces	day2
		calfA	DMJL001D.sorted.bam	GCF_000754865.1_ASM75486v1_genomic.fna	0	feces	day5
		calfB	DMJL001E.sorted.bam	GCF_000754865.1_ASM75486v1_genomic.fna	1	feces	day5
		calfC	DMJL001F.sorted.bam	GCF_000754865.1_ASM75486v1_genomic.fna	0	feces	day5
		calfA	DMJL001G.sorted.bam	GCF_000754865.1_ASM75486v1_genomic.fna	0	feces	week3
		calfA	colostrummerged1.sorted.bam	GCF_000776045.1_ASM77604v1_genomic.fna	1	colostrum	NA
		calfB	colostrummerged2.sorted.bam	GCF_000776045.1_ASM77604v1_genomic.fna	1	colostrum	NA
		calfC	colostrummerged3.sorted.bam	GCF_000776045.1_ASM77604v1_genomic.fna	1	colostrum	NA
		calfA	DMJL001A.sorted.bam	GCF_000776045.1_ASM77604v1_genomic.fna	0	feces	day2
		calfB	DMJL001B.sorted.bam	GCF_000776045.1_ASM77604v1_genomic.fna	1	feces	day2
		calfC	DMJL001C.sorted.bam	GCF_000776045.1_ASM77604v1_genomic.fna	0	feces	day2
		calfA	DMJL001D.sorted.bam	GCF_000776045.1_ASM77604v1_genomic.fna	0	feces	day5
		calfB	DMJL001E.sorted.bam	GCF_000776045.1_ASM77604v1_genomic.fna	0	feces	day5
		calfC	DMJL001F.sorted.bam	GCF_000776045.1_ASM77604v1_genomic.fna	1	feces	day5
		calfA	DMJL001G.sorted.bam	GCF_000776045.1_ASM77604v1_genomic.fna	0	feces	week3
		calfA	colostrummerged1.sorted.bam	GCF_000776065.1_ASM77606v1_genomic.fna	0	colostrum	NA
		calfB	colostrummerged2.sorted.bam	GCF_000776065.1_ASM77606v1_genomic.fna	0	colostrum	NA
		calfC	colostrummerged3.sorted.bam	GCF_000776065.1_ASM77606v1_genomic.fna	1	colostrum	NA
		calfA	DMJL001A.sorted.bam	GCF_000776065.1_ASM77606v1_genomic.fna	0	feces	day2
		calfB	DMJL001B.sorted.bam	GCF_000776065.1_ASM77606v1_genomic.fna	0	feces	day2
		calfC	DMJL001C.sorted.bam	GCF_000776065.1_ASM77606v1_genomic.fna	0	feces	day2
		calfA	DMJL001D.sorted.bam	GCF_000776065.1_ASM77606v1_genomic.fna	0	feces	day5
		calfB	DMJL001E.sorted.bam	GCF_000776065.1_ASM77606v1_genomic.fna	0	feces	day5
		calfC	DMJL001F.sorted.bam	GCF_000776065.1_ASM77606v1_genomic.fna	0	feces	day5
		calfA	DMJL001G.sorted.bam	GCF_000776065.1_ASM77606v1_genomic.fna	0	feces	week3
		calfA	colostrummerged1.sorted.bam	GCF_000776815.1_ASM77681v1_genomic.fna	0	colostrum	NA
		calfB	colostrummerged2.sorted.bam	GCF_000776815.1_ASM77681v1_genomic.fna	0	colostrum	NA
		calfC	colostrummerged3.sorted.bam	GCF_000776815.1_ASM77681v1_genomic.fna	0	colostrum	NA
		calfA	DMJL001A.sorted.bam	GCF_000776815.1_ASM77681v1_genomic.fna	0	feces	day2
		calfB	DMJL001B.sorted.bam	GCF_000776815.1_ASM77681v1_genomic.fna	0	feces	day2
		calfC	DMJL001C.sorted.bam	GCF_000776815.1_ASM77681v1_genomic.fna	0	feces	day2
		calfA	DMJL001D.sorted.bam	GCF_000776815.1_ASM77681v1_genomic.fna	1	feces	day5
		calfB	DMJL001E.sorted.bam	GCF_000776815.1_ASM77681v1_genomic.fna	1	feces	day5
		calfC	DMJL001F.sorted.bam	GCF_000776815.1_ASM77681v1_genomic.fna	0	feces	day5
		calfA	DMJL001G.sorted.bam	GCF_000776815.1_ASM77681v1_genomic.fna	0	feces	week3
		calfA	colostrummerged1.sorted.bam	GCF_000776915.1_ASM77691v1_genomic.fna	0	colostrum	NA
		calfB	colostrummerged2.sorted.bam	GCF_000776915.1_ASM77691v1_genomic.fna	0	colostrum	NA
		calfC	colostrummerged3.sorted.bam	GCF_000776915.1_ASM77691v1_genomic.fna	0	colostrum	NA
		calfA	DMJL001A.sorted.bam	GCF_000776915.1_ASM77691v1_genomic.fna	0	feces	day2
		calfB	DMJL001B.sorted.bam	GCF_000776915.1_ASM77691v1_genomic.fna	0	feces	day2
		calfC	DMJL001C.sorted.bam	GCF_000776915.1_ASM77691v1_genomic.fna	0	feces	day2
		calfA	DMJL001D.sorted.bam	GCF_000776915.1_ASM77691v1_genomic.fna	1	feces	day5
		calfB	DMJL001E.sorted.bam	GCF_000776915.1_ASM77691v1_genomic.fna	0	feces	day5
		calfC	DMJL001F.sorted.bam	GCF_000776915.1_ASM77691v1_genomic.fna	0	feces	day5
		calfA	DMJL001G.sorted.bam	GCF_000776915.1_ASM77691v1_genomic.fna	0	feces	week3
		calfA	colostrummerged1.sorted.bam	GCF_000777065.1_ASM77706v1_genomic.fna	0	colostrum	NA
		calfB	colostrummerged2.sorted.bam	GCF_000777065.1_ASM77706v1_genomic.fna	0	colostrum	NA
		calfC	colostrummerged3.sorted.bam	GCF_000777065.1_ASM77706v1_genomic.fna	0	colostrum	NA
		calfA	DMJL001A.sorted.bam	GCF_000777065.1_ASM77706v1_genomic.fna	0	feces	day2
		calfB	DMJL001B.sorted.bam	GCF_000777065.1_ASM77706v1_genomic.fna	0	feces	day2
		calfC	DMJL001C.sorted.bam	GCF_000777065.1_ASM77706v1_genomic.fna	0	feces	day2
		calfA	DMJL001D.sorted.bam	GCF_000777065.1_ASM77706v1_genomic.fna	1	feces	day5
		calfB	DMJL001E.sorted.bam	GCF_000777065.1_ASM77706v1_genomic.fna	0	feces	day5
		calfC	DMJL001F.sorted.bam	GCF_000777065.1_ASM77706v1_genomic.fna	0	feces	day5
		calfA	DMJL001G.sorted.bam	GCF_000777065.1_ASM77706v1_genomic.fna	0	feces	week3
		calfA	colostrummerged1.sorted.bam	GCF_000777095.1_ASM77709v1_genomic.fna	0	colostrum	NA
		calfB	colostrummerged2.sorted.bam	GCF_000777095.1_ASM77709v1_genomic.fna	0	colostrum	NA
		calfC	colostrummerged3.sorted.bam	GCF_000777095.1_ASM77709v1_genomic.fna	0	colostrum	NA
		calfA	DMJL001A.sorted.bam	GCF_000777095.1_ASM77709v1_genomic.fna	1	feces	day2
		calfB	DMJL001B.sorted.bam	GCF_000777095.1_ASM77709v1_genomic.fna	0	feces	day2
		calfC	DMJL001C.sorted.bam	GCF_000777095.1_ASM77709v1_genomic.fna	1	feces	day2
		calfA	DMJL001D.sorted.bam	GCF_000777095.1_ASM77709v1_genomic.fna	1	feces	day5
		calfB	DMJL001E.sorted.bam	GCF_000777095.1_ASM77709v1_genomic.fna	0	feces	day5
		calfC	DMJL001F.sorted.bam	GCF_000777095.1_ASM77709v1_genomic.fna	1	feces	day5
		calfA	DMJL001G.sorted.bam	GCF_000777095.1_ASM77709v1_genomic.fna	0	feces	week3
		calfA	colostrummerged1.sorted.bam	GCF_000777265.1_ASM77726v1_genomic.fna	0	colostrum	NA
		calfB	colostrummerged2.sorted.bam	GCF_000777265.1_ASM77726v1_genomic.fna	0	colostrum	NA
		calfC	colostrummerged3.sorted.bam	GCF_000777265.1_ASM77726v1_genomic.fna	0	colostrum	NA
		calfA	DMJL001A.sorted.bam	GCF_000777265.1_ASM77726v1_genomic.fna	0	feces	day2
		calfB	DMJL001B.sorted.bam	GCF_000777265.1_ASM77726v1_genomic.fna	0	feces	day2
		calfC	DMJL001C.sorted.bam	GCF_000777265.1_ASM77726v1_genomic.fna	1	feces	day2
		calfA	DMJL001D.sorted.bam	GCF_000777265.1_ASM77726v1_genomic.fna	0	feces	day5
		calfB	DMJL001E.sorted.bam	GCF_000777265.1_ASM77726v1_genomic.fna	0	feces	day5
		calfC	DMJL001F.sorted.bam	GCF_000777265.1_ASM77726v1_genomic.fna	1	feces	day5
		calfA	DMJL001G.sorted.bam	GCF_000777265.1_ASM77726v1_genomic.fna	0	feces	week3
		calfA	colostrummerged1.sorted.bam	GCF_000777285.1_ASM77728v1_genomic.fna	0	colostrum	NA
		calfB	colostrummerged2.sorted.bam	GCF_000777285.1_ASM77728v1_genomic.fna	0	colostrum	NA
		calfC	colostrummerged3.sorted.bam	GCF_000777285.1_ASM77728v1_genomic.fna	0	colostrum	NA
		calfA	DMJL001A.sorted.bam	GCF_000777285.1_ASM77728v1_genomic.fna	0	feces	day2
		calfB	DMJL001B.sorted.bam	GCF_000777285.1_ASM77728v1_genomic.fna	1	feces	day2
		calfC	DMJL001C.sorted.bam	GCF_000777285.1_ASM77728v1_genomic.fna	1	feces	day2
		calfA	DMJL001D.sorted.bam	GCF_000777285.1_ASM77728v1_genomic.fna	1	feces	day5
		calfB	DMJL001E.sorted.bam	GCF_000777285.1_ASM77728v1_genomic.fna	0	feces	day5
		calfC	DMJL001F.sorted.bam	GCF_000777285.1_ASM77728v1_genomic.fna	1	feces	day5
		calfA	DMJL001G.sorted.bam	GCF_000777285.1_ASM77728v1_genomic.fna	0	feces	week3
		calfA	colostrummerged1.sorted.bam	GCF_000777325.1_ASM77732v1_genomic.fna	1	colostrum	NA
		calfB	colostrummerged2.sorted.bam	GCF_000777325.1_ASM77732v1_genomic.fna	0	colostrum	NA
		calfC	colostrummerged3.sorted.bam	GCF_000777325.1_ASM77732v1_genomic.fna	0	colostrum	NA
		calfA	DMJL001A.sorted.bam	GCF_000777325.1_ASM77732v1_genomic.fna	0	feces	day2
		calfB	DMJL001B.sorted.bam	GCF_000777325.1_ASM77732v1_genomic.fna	0	feces	day2
		calfC	DMJL001C.sorted.bam	GCF_000777325.1_ASM77732v1_genomic.fna	1	feces	day2
		calfA	DMJL001D.sorted.bam	GCF_000777325.1_ASM77732v1_genomic.fna	1	feces	day5
		calfB	DMJL001E.sorted.bam	GCF_000777325.1_ASM77732v1_genomic.fna	0	feces	day5
		calfC	DMJL001F.sorted.bam	GCF_000777325.1_ASM77732v1_genomic.fna	0	feces	day5
		calfA	DMJL001G.sorted.bam	GCF_000777325.1_ASM77732v1_genomic.fna	0	feces	week3
		calfA	colostrummerged1.sorted.bam	GCF_000777355.1_ASM77735v1_genomic.fna	0	colostrum	NA
		calfB	colostrummerged2.sorted.bam	GCF_000777355.1_ASM77735v1_genomic.fna	0	colostrum	NA
		calfC	colostrummerged3.sorted.bam	GCF_000777355.1_ASM77735v1_genomic.fna	1	colostrum	NA
		calfA	DMJL001A.sorted.bam	GCF_000777355.1_ASM77735v1_genomic.fna	1	feces	day2
		calfB	DMJL001B.sorted.bam	GCF_000777355.1_ASM77735v1_genomic.fna	1	feces	day2
		calfC	DMJL001C.sorted.bam	GCF_000777355.1_ASM77735v1_genomic.fna	1	feces	day2
		calfA	DMJL001D.sorted.bam	GCF_000777355.1_ASM77735v1_genomic.fna	1	feces	day5
		calfB	DMJL001E.sorted.bam	GCF_000777355.1_ASM77735v1_genomic.fna	1	feces	day5
		calfC	DMJL001F.sorted.bam	GCF_000777355.1_ASM77735v1_genomic.fna	1	feces	day5
		calfA	DMJL001G.sorted.bam	GCF_000777355.1_ASM77735v1_genomic.fna	0	feces	week3
		calfA	colostrummerged1.sorted.bam	GCF_000777515.1_ASM77751v1_genomic.fna	0	colostrum	NA
		calfB	colostrummerged2.sorted.bam	GCF_000777515.1_ASM77751v1_genomic.fna	0	colostrum	NA
		calfC	colostrummerged3.sorted.bam	GCF_000777515.1_ASM77751v1_genomic.fna	0	colostrum	NA
		calfA	DMJL001A.sorted.bam	GCF_000777515.1_ASM77751v1_genomic.fna	0	feces	day2
		calfB	DMJL001B.sorted.bam	GCF_000777515.1_ASM77751v1_genomic.fna	0	feces	day2
		calfC	DMJL001C.sorted.bam	GCF_000777515.1_ASM77751v1_genomic.fna	0	feces	day2
		calfA	DMJL001D.sorted.bam	GCF_000777515.1_ASM77751v1_genomic.fna	0	feces	day5
		calfB	DMJL001E.sorted.bam	GCF_000777515.1_ASM77751v1_genomic.fna	0	feces	day5
		calfC	DMJL001F.sorted.bam	GCF_000777515.1_ASM77751v1_genomic.fna	1	feces	day5
		calfA	DMJL001G.sorted.bam	GCF_000777515.1_ASM77751v1_genomic.fna	0	feces	week3
		calfA	colostrummerged1.sorted.bam	GCF_000778285.1_ASM77828v1_genomic.fna	0	colostrum	NA
		calfB	colostrummerged2.sorted.bam	GCF_000778285.1_ASM77828v1_genomic.fna	0	colostrum	NA
		calfC	colostrummerged3.sorted.bam	GCF_000778285.1_ASM77828v1_genomic.fna	0	colostrum	NA
		calfA	DMJL001A.sorted.bam	GCF_000778285.1_ASM77828v1_genomic.fna	0	feces	day2
		calfB	DMJL001B.sorted.bam	GCF_000778285.1_ASM77828v1_genomic.fna	0	feces	day2
		calfC	DMJL001C.sorted.bam	GCF_000778285.1_ASM77828v1_genomic.fna	0	feces	day2
		calfA	DMJL001D.sorted.bam	GCF_000778285.1_ASM77828v1_genomic.fna	1	feces	day5
		calfB	DMJL001E.sorted.bam	GCF_000778285.1_ASM77828v1_genomic.fna	1	feces	day5
		calfC	DMJL001F.sorted.bam	GCF_000778285.1_ASM77828v1_genomic.fna	1	feces	day5
		calfA	DMJL001G.sorted.bam	GCF_000778285.1_ASM77828v1_genomic.fna	0	feces	week3
		calfA	colostrummerged1.sorted.bam	GCF_000778785.1_ASM77878v1_genomic.fna	0	colostrum	NA
		calfB	colostrummerged2.sorted.bam	GCF_000778785.1_ASM77878v1_genomic.fna	1	colostrum	NA
		calfC	colostrummerged3.sorted.bam	GCF_000778785.1_ASM77878v1_genomic.fna	0	colostrum	NA
		calfA	DMJL001A.sorted.bam	GCF_000778785.1_ASM77878v1_genomic.fna	0	feces	day2
		calfB	DMJL001B.sorted.bam	GCF_000778785.1_ASM77878v1_genomic.fna	0	feces	day2
		calfC	DMJL001C.sorted.bam	GCF_000778785.1_ASM77878v1_genomic.fna	0	feces	day2
		calfA	DMJL001D.sorted.bam	GCF_000778785.1_ASM77878v1_genomic.fna	0	feces	day5
		calfB	DMJL001E.sorted.bam	GCF_000778785.1_ASM77878v1_genomic.fna	1	feces	day5
		calfC	DMJL001F.sorted.bam	GCF_000778785.1_ASM77878v1_genomic.fna	1	feces	day5
		calfA	DMJL001G.sorted.bam	GCF_000778785.1_ASM77878v1_genomic.fna	0	feces	week3
		calfA	colostrummerged1.sorted.bam	GCF_000779175.1_ASM77917v1_genomic.fna	0	colostrum	NA
		calfB	colostrummerged2.sorted.bam	GCF_000779175.1_ASM77917v1_genomic.fna	0	colostrum	NA
		calfC	colostrummerged3.sorted.bam	GCF_000779175.1_ASM77917v1_genomic.fna	0	colostrum	NA
		calfA	DMJL001A.sorted.bam	GCF_000779175.1_ASM77917v1_genomic.fna	1	feces	day2
		calfB	DMJL001B.sorted.bam	GCF_000779175.1_ASM77917v1_genomic.fna	1	feces	day2
		calfC	DMJL001C.sorted.bam	GCF_000779175.1_ASM77917v1_genomic.fna	1	feces	day2
		calfA	DMJL001D.sorted.bam	GCF_000779175.1_ASM77917v1_genomic.fna	1	feces	day5
		calfB	DMJL001E.sorted.bam	GCF_000779175.1_ASM77917v1_genomic.fna	0	feces	day5
		calfC	DMJL001F.sorted.bam	GCF_000779175.1_ASM77917v1_genomic.fna	0	feces	day5
		calfA	DMJL001G.sorted.bam	GCF_000779175.1_ASM77917v1_genomic.fna	0	feces	week3
		calfA	colostrummerged1.sorted.bam	GCF_000779215.1_ASM77921v1_genomic.fna	0	colostrum	NA
		calfB	colostrummerged2.sorted.bam	GCF_000779215.1_ASM77921v1_genomic.fna	0	colostrum	NA
		calfC	colostrummerged3.sorted.bam	GCF_000779215.1_ASM77921v1_genomic.fna	0	colostrum	NA
		calfA	DMJL001A.sorted.bam	GCF_000779215.1_ASM77921v1_genomic.fna	0	feces	day2
		calfB	DMJL001B.sorted.bam	GCF_000779215.1_ASM77921v1_genomic.fna	1	feces	day2
		calfC	DMJL001C.sorted.bam	GCF_000779215.1_ASM77921v1_genomic.fna	0	feces	day2
		calfA	DMJL001D.sorted.bam	GCF_000779215.1_ASM77921v1_genomic.fna	1	feces	day5
		calfB	DMJL001E.sorted.bam	GCF_000779215.1_ASM77921v1_genomic.fna	0	feces	day5
		calfC	DMJL001F.sorted.bam	GCF_000779215.1_ASM77921v1_genomic.fna	0	feces	day5
		calfA	DMJL001G.sorted.bam	GCF_000779215.1_ASM77921v1_genomic.fna	0	feces	week3
		calfA	colostrummerged1.sorted.bam	GCF_000779915.1_ASM77991v1_genomic.fna	0	colostrum	NA
		calfB	colostrummerged2.sorted.bam	GCF_000779915.1_ASM77991v1_genomic.fna	1	colostrum	NA
		calfC	colostrummerged3.sorted.bam	GCF_000779915.1_ASM77991v1_genomic.fna	0	colostrum	NA
		calfA	DMJL001A.sorted.bam	GCF_000779915.1_ASM77991v1_genomic.fna	1	feces	day2
		calfB	DMJL001B.sorted.bam	GCF_000779915.1_ASM77991v1_genomic.fna	0	feces	day2
		calfC	DMJL001C.sorted.bam	GCF_000779915.1_ASM77991v1_genomic.fna	0	feces	day2
		calfA	DMJL001D.sorted.bam	GCF_000779915.1_ASM77991v1_genomic.fna	0	feces	day5
		calfB	DMJL001E.sorted.bam	GCF_000779915.1_ASM77991v1_genomic.fna	0	feces	day5
		calfC	DMJL001F.sorted.bam	GCF_000779915.1_ASM77991v1_genomic.fna	0	feces	day5
		calfA	DMJL001G.sorted.bam	GCF_000779915.1_ASM77991v1_genomic.fna	0	feces	week3
		calfA	colostrummerged1.sorted.bam	GCF_000780315.1_ASM78031v1_genomic.fna	1	colostrum	NA
		calfB	colostrummerged2.sorted.bam	GCF_000780315.1_ASM78031v1_genomic.fna	0	colostrum	NA
		calfC	colostrummerged3.sorted.bam	GCF_000780315.1_ASM78031v1_genomic.fna	1	colostrum	NA
		calfA	DMJL001A.sorted.bam	GCF_000780315.1_ASM78031v1_genomic.fna	0	feces	day2
		calfB	DMJL001B.sorted.bam	GCF_000780315.1_ASM78031v1_genomic.fna	0	feces	day2
		calfC	DMJL001C.sorted.bam	GCF_000780315.1_ASM78031v1_genomic.fna	0	feces	day2
		calfA	DMJL001D.sorted.bam	GCF_000780315.1_ASM78031v1_genomic.fna	0	feces	day5
		calfB	DMJL001E.sorted.bam	GCF_000780315.1_ASM78031v1_genomic.fna	0	feces	day5
		calfC	DMJL001F.sorted.bam	GCF_000780315.1_ASM78031v1_genomic.fna	1	feces	day5
		calfA	DMJL001G.sorted.bam	GCF_000780315.1_ASM78031v1_genomic.fna	0	feces	week3
		calfA	colostrummerged1.sorted.bam	GCF_000781115.1_ASM78111v1_genomic.fna	0	colostrum	NA
		calfB	colostrummerged2.sorted.bam	GCF_000781115.1_ASM78111v1_genomic.fna	0	colostrum	NA
		calfC	colostrummerged3.sorted.bam	GCF_000781115.1_ASM78111v1_genomic.fna	0	colostrum	NA
		calfA	DMJL001A.sorted.bam	GCF_000781115.1_ASM78111v1_genomic.fna	0	feces	day2
		calfB	DMJL001B.sorted.bam	GCF_000781115.1_ASM78111v1_genomic.fna	0	feces	day2
		calfC	DMJL001C.sorted.bam	GCF_000781115.1_ASM78111v1_genomic.fna	0	feces	day2
		calfA	DMJL001D.sorted.bam	GCF_000781115.1_ASM78111v1_genomic.fna	0	feces	day5
		calfB	DMJL001E.sorted.bam	GCF_000781115.1_ASM78111v1_genomic.fna	1	feces	day5
		calfC	DMJL001F.sorted.bam	GCF_000781115.1_ASM78111v1_genomic.fna	0	feces	day5
		calfA	DMJL001G.sorted.bam	GCF_000781115.1_ASM78111v1_genomic.fna	0	feces	week3
		calfA	colostrummerged1.sorted.bam	GCF_000781275.1_ASM78127v1_genomic.fna	0	colostrum	NA
		calfB	colostrummerged2.sorted.bam	GCF_000781275.1_ASM78127v1_genomic.fna	0	colostrum	NA
		calfC	colostrummerged3.sorted.bam	GCF_000781275.1_ASM78127v1_genomic.fna	0	colostrum	NA
		calfA	DMJL001A.sorted.bam	GCF_000781275.1_ASM78127v1_genomic.fna	1	feces	day2
		calfB	DMJL001B.sorted.bam	GCF_000781275.1_ASM78127v1_genomic.fna	1	feces	day2
		calfC	DMJL001C.sorted.bam	GCF_000781275.1_ASM78127v1_genomic.fna	1	feces	day2
		calfA	DMJL001D.sorted.bam	GCF_000781275.1_ASM78127v1_genomic.fna	1	feces	day5
		calfB	DMJL001E.sorted.bam	GCF_000781275.1_ASM78127v1_genomic.fna	1	feces	day5
		calfC	DMJL001F.sorted.bam	GCF_000781275.1_ASM78127v1_genomic.fna	1	feces	day5
		calfA	DMJL001G.sorted.bam	GCF_000781275.1_ASM78127v1_genomic.fna	1	feces	week3
		calfA	colostrummerged1.sorted.bam	GCF_000781435.1_ASM78143v1_genomic.fna	1	colostrum	NA
		calfB	colostrummerged2.sorted.bam	GCF_000781435.1_ASM78143v1_genomic.fna	1	colostrum	NA
		calfC	colostrummerged3.sorted.bam	GCF_000781435.1_ASM78143v1_genomic.fna	1	colostrum	NA
		calfA	DMJL001A.sorted.bam	GCF_000781435.1_ASM78143v1_genomic.fna	1	feces	day2
		calfB	DMJL001B.sorted.bam	GCF_000781435.1_ASM78143v1_genomic.fna	1	feces	day2
		calfC	DMJL001C.sorted.bam	GCF_000781435.1_ASM78143v1_genomic.fna	1	feces	day2
		calfA	DMJL001D.sorted.bam	GCF_000781435.1_ASM78143v1_genomic.fna	1	feces	day5
		calfB	DMJL001E.sorted.bam	GCF_000781435.1_ASM78143v1_genomic.fna	0	feces	day5
		calfC	DMJL001F.sorted.bam	GCF_000781435.1_ASM78143v1_genomic.fna	0	feces	day5
		calfA	DMJL001G.sorted.bam	GCF_000781435.1_ASM78143v1_genomic.fna	1	feces	week3
		calfA	colostrummerged1.sorted.bam	GCF_000781755.1_ASM78175v1_genomic.fna	1	colostrum	NA
		calfB	colostrummerged2.sorted.bam	GCF_000781755.1_ASM78175v1_genomic.fna	0	colostrum	NA
		calfC	colostrummerged3.sorted.bam	GCF_000781755.1_ASM78175v1_genomic.fna	0	colostrum	NA
		calfA	DMJL001A.sorted.bam	GCF_000781755.1_ASM78175v1_genomic.fna	0	feces	day2
		calfB	DMJL001B.sorted.bam	GCF_000781755.1_ASM78175v1_genomic.fna	1	feces	day2
		calfC	DMJL001C.sorted.bam	GCF_000781755.1_ASM78175v1_genomic.fna	0	feces	day2
		calfA	DMJL001D.sorted.bam	GCF_000781755.1_ASM78175v1_genomic.fna	1	feces	day5
		calfB	DMJL001E.sorted.bam	GCF_000781755.1_ASM78175v1_genomic.fna	1	feces	day5
		calfC	DMJL001F.sorted.bam	GCF_000781755.1_ASM78175v1_genomic.fna	1	feces	day5
		calfA	DMJL001G.sorted.bam	GCF_000781755.1_ASM78175v1_genomic.fna	0	feces	week3
		calfA	colostrummerged1.sorted.bam	GCF_000782015.1_ASM78201v1_genomic.fna	1	colostrum	NA
		calfB	colostrummerged2.sorted.bam	GCF_000782015.1_ASM78201v1_genomic.fna	0	colostrum	NA
		calfC	colostrummerged3.sorted.bam	GCF_000782015.1_ASM78201v1_genomic.fna	1	colostrum	NA
		calfA	DMJL001A.sorted.bam	GCF_000782015.1_ASM78201v1_genomic.fna	1	feces	day2
		calfB	DMJL001B.sorted.bam	GCF_000782015.1_ASM78201v1_genomic.fna	1	feces	day2
		calfC	DMJL001C.sorted.bam	GCF_000782015.1_ASM78201v1_genomic.fna	1	feces	day2
		calfA	DMJL001D.sorted.bam	GCF_000782015.1_ASM78201v1_genomic.fna	1	feces	day5
		calfB	DMJL001E.sorted.bam	GCF_000782015.1_ASM78201v1_genomic.fna	1	feces	day5
		calfC	DMJL001F.sorted.bam	GCF_000782015.1_ASM78201v1_genomic.fna	1	feces	day5
		calfA	DMJL001G.sorted.bam	GCF_000782015.1_ASM78201v1_genomic.fna	0	feces	week3
		calfA	colostrummerged1.sorted.bam	GCF_000782095.1_ASM78209v1_genomic.fna	0	colostrum	NA
		calfB	colostrummerged2.sorted.bam	GCF_000782095.1_ASM78209v1_genomic.fna	1	colostrum	NA
		calfC	colostrummerged3.sorted.bam	GCF_000782095.1_ASM78209v1_genomic.fna	0	colostrum	NA
		calfA	DMJL001A.sorted.bam	GCF_000782095.1_ASM78209v1_genomic.fna	0	feces	day2
		calfB	DMJL001B.sorted.bam	GCF_000782095.1_ASM78209v1_genomic.fna	0	feces	day2
		calfC	DMJL001C.sorted.bam	GCF_000782095.1_ASM78209v1_genomic.fna	0	feces	day2
		calfA	DMJL001D.sorted.bam	GCF_000782095.1_ASM78209v1_genomic.fna	0	feces	day5
		calfB	DMJL001E.sorted.bam	GCF_000782095.1_ASM78209v1_genomic.fna	0	feces	day5
		calfC	DMJL001F.sorted.bam	GCF_000782095.1_ASM78209v1_genomic.fna	0	feces	day5
		calfA	DMJL001G.sorted.bam	GCF_000782095.1_ASM78209v1_genomic.fna	0	feces	week3
		calfA	colostrummerged1.sorted.bam	GCF_000782115.1_ASM78211v1_genomic.fna	0	colostrum	NA
		calfB	colostrummerged2.sorted.bam	GCF_000782115.1_ASM78211v1_genomic.fna	0	colostrum	NA
		calfC	colostrummerged3.sorted.bam	GCF_000782115.1_ASM78211v1_genomic.fna	0	colostrum	NA
		calfA	DMJL001A.sorted.bam	GCF_000782115.1_ASM78211v1_genomic.fna	0	feces	day2
		calfB	DMJL001B.sorted.bam	GCF_000782115.1_ASM78211v1_genomic.fna	0	feces	day2
		calfC	DMJL001C.sorted.bam	GCF_000782115.1_ASM78211v1_genomic.fna	0	feces	day2
		calfA	DMJL001D.sorted.bam	GCF_000782115.1_ASM78211v1_genomic.fna	0	feces	day5
		calfB	DMJL001E.sorted.bam	GCF_000782115.1_ASM78211v1_genomic.fna	0	feces	day5
		calfC	DMJL001F.sorted.bam	GCF_000782115.1_ASM78211v1_genomic.fna	1	feces	day5
		calfA	DMJL001G.sorted.bam	GCF_000782115.1_ASM78211v1_genomic.fna	0	feces	week3
		calfA	colostrummerged1.sorted.bam	GCF_000782155.1_ASM78215v1_genomic.fna	0	colostrum	NA
		calfB	colostrummerged2.sorted.bam	GCF_000782155.1_ASM78215v1_genomic.fna	0	colostrum	NA
		calfC	colostrummerged3.sorted.bam	GCF_000782155.1_ASM78215v1_genomic.fna	0	colostrum	NA
		calfA	DMJL001A.sorted.bam	GCF_000782155.1_ASM78215v1_genomic.fna	0	feces	day2
		calfB	DMJL001B.sorted.bam	GCF_000782155.1_ASM78215v1_genomic.fna	1	feces	day2
		calfC	DMJL001C.sorted.bam	GCF_000782155.1_ASM78215v1_genomic.fna	1	feces	day2
		calfA	DMJL001D.sorted.bam	GCF_000782155.1_ASM78215v1_genomic.fna	0	feces	day5
		calfB	DMJL001E.sorted.bam	GCF_000782155.1_ASM78215v1_genomic.fna	1	feces	day5
		calfC	DMJL001F.sorted.bam	GCF_000782155.1_ASM78215v1_genomic.fna	0	feces	day5
		calfA	DMJL001G.sorted.bam	GCF_000782155.1_ASM78215v1_genomic.fna	0	feces	week3
		calfA	colostrummerged1.sorted.bam	GCF_000782275.1_ASM78227v1_genomic.fna	1	colostrum	NA
		calfB	colostrummerged2.sorted.bam	GCF_000782275.1_ASM78227v1_genomic.fna	1	colostrum	NA
		calfC	colostrummerged3.sorted.bam	GCF_000782275.1_ASM78227v1_genomic.fna	1	colostrum	NA
		calfA	DMJL001A.sorted.bam	GCF_000782275.1_ASM78227v1_genomic.fna	0	feces	day2
		calfB	DMJL001B.sorted.bam	GCF_000782275.1_ASM78227v1_genomic.fna	1	feces	day2
		calfC	DMJL001C.sorted.bam	GCF_000782275.1_ASM78227v1_genomic.fna	0	feces	day2
		calfA	DMJL001D.sorted.bam	GCF_000782275.1_ASM78227v1_genomic.fna	0	feces	day5
		calfB	DMJL001E.sorted.bam	GCF_000782275.1_ASM78227v1_genomic.fna	0	feces	day5
		calfC	DMJL001F.sorted.bam	GCF_000782275.1_ASM78227v1_genomic.fna	0	feces	day5
		calfA	DMJL001G.sorted.bam	GCF_000782275.1_ASM78227v1_genomic.fna	0	feces	week3
		calfA	colostrummerged1.sorted.bam	GCF_000782335.1_ASM78233v1_genomic.fna	0	colostrum	NA
		calfB	colostrummerged2.sorted.bam	GCF_000782335.1_ASM78233v1_genomic.fna	0	colostrum	NA
		calfC	colostrummerged3.sorted.bam	GCF_000782335.1_ASM78233v1_genomic.fna	0	colostrum	NA
		calfA	DMJL001A.sorted.bam	GCF_000782335.1_ASM78233v1_genomic.fna	0	feces	day2
		calfB	DMJL001B.sorted.bam	GCF_000782335.1_ASM78233v1_genomic.fna	0	feces	day2
		calfC	DMJL001C.sorted.bam	GCF_000782335.1_ASM78233v1_genomic.fna	1	feces	day2
		calfA	DMJL001D.sorted.bam	GCF_000782335.1_ASM78233v1_genomic.fna	0	feces	day5
		calfB	DMJL001E.sorted.bam	GCF_000782335.1_ASM78233v1_genomic.fna	0	feces	day5
		calfC	DMJL001F.sorted.bam	GCF_000782335.1_ASM78233v1_genomic.fna	0	feces	day5
		calfA	DMJL001G.sorted.bam	GCF_000782335.1_ASM78233v1_genomic.fna	0	feces	week3
		calfA	colostrummerged1.sorted.bam	GCF_000785235.1_ASM78523v1_genomic.fna	0	colostrum	NA
		calfB	colostrummerged2.sorted.bam	GCF_000785235.1_ASM78523v1_genomic.fna	0	colostrum	NA
		calfC	colostrummerged3.sorted.bam	GCF_000785235.1_ASM78523v1_genomic.fna	0	colostrum	NA
		calfA	DMJL001A.sorted.bam	GCF_000785235.1_ASM78523v1_genomic.fna	0	feces	day2
		calfB	DMJL001B.sorted.bam	GCF_000785235.1_ASM78523v1_genomic.fna	0	feces	day2
		calfC	DMJL001C.sorted.bam	GCF_000785235.1_ASM78523v1_genomic.fna	0	feces	day2
		calfA	DMJL001D.sorted.bam	GCF_000785235.1_ASM78523v1_genomic.fna	0	feces	day5
		calfB	DMJL001E.sorted.bam	GCF_000785235.1_ASM78523v1_genomic.fna	1	feces	day5
		calfC	DMJL001F.sorted.bam	GCF_000785235.1_ASM78523v1_genomic.fna	1	feces	day5
		calfA	DMJL001G.sorted.bam	GCF_000785235.1_ASM78523v1_genomic.fna	0	feces	week3
		calfA	colostrummerged1.sorted.bam	GCF_000785775.1_ASM78577v1_genomic.fna	0	colostrum	NA
		calfB	colostrummerged2.sorted.bam	GCF_000785775.1_ASM78577v1_genomic.fna	0	colostrum	NA
		calfC	colostrummerged3.sorted.bam	GCF_000785775.1_ASM78577v1_genomic.fna	0	colostrum	NA
		calfA	DMJL001A.sorted.bam	GCF_000785775.1_ASM78577v1_genomic.fna	0	feces	day2
		calfB	DMJL001B.sorted.bam	GCF_000785775.1_ASM78577v1_genomic.fna	0	feces	day2
		calfC	DMJL001C.sorted.bam	GCF_000785775.1_ASM78577v1_genomic.fna	0	feces	day2
		calfA	DMJL001D.sorted.bam	GCF_000785775.1_ASM78577v1_genomic.fna	0	feces	day5
		calfB	DMJL001E.sorted.bam	GCF_000785775.1_ASM78577v1_genomic.fna	1	feces	day5
		calfC	DMJL001F.sorted.bam	GCF_000785775.1_ASM78577v1_genomic.fna	0	feces	day5
		calfA	DMJL001G.sorted.bam	GCF_000785775.1_ASM78577v1_genomic.fna	0	feces	week3
		calfA	colostrummerged1.sorted.bam	GCF_000797575.1_Escherichia_coli_CVM_N37067PS_v._1.0_genomic.fna	0	colostrum	NA
		calfB	colostrummerged2.sorted.bam	GCF_000797575.1_Escherichia_coli_CVM_N37067PS_v._1.0_genomic.fna	1	colostrum	NA
		calfC	colostrummerged3.sorted.bam	GCF_000797575.1_Escherichia_coli_CVM_N37067PS_v._1.0_genomic.fna	0	colostrum	NA
		calfA	DMJL001A.sorted.bam	GCF_000797575.1_Escherichia_coli_CVM_N37067PS_v._1.0_genomic.fna	1	feces	day2
		calfB	DMJL001B.sorted.bam	GCF_000797575.1_Escherichia_coli_CVM_N37067PS_v._1.0_genomic.fna	1	feces	day2
		calfC	DMJL001C.sorted.bam	GCF_000797575.1_Escherichia_coli_CVM_N37067PS_v._1.0_genomic.fna	1	feces	day2
		calfA	DMJL001D.sorted.bam	GCF_000797575.1_Escherichia_coli_CVM_N37067PS_v._1.0_genomic.fna	1	feces	day5
		calfB	DMJL001E.sorted.bam	GCF_000797575.1_Escherichia_coli_CVM_N37067PS_v._1.0_genomic.fna	1	feces	day5
		calfC	DMJL001F.sorted.bam	GCF_000797575.1_Escherichia_coli_CVM_N37067PS_v._1.0_genomic.fna	0	feces	day5
		calfA	DMJL001G.sorted.bam	GCF_000797575.1_Escherichia_coli_CVM_N37067PS_v._1.0_genomic.fna	1	feces	week3
		calfA	colostrummerged1.sorted.bam	GCF_000797655.1_Escherichia_coli_CVM_N36401PS_v._1.0_genomic.fna	1	colostrum	NA
		calfB	colostrummerged2.sorted.bam	GCF_000797655.1_Escherichia_coli_CVM_N36401PS_v._1.0_genomic.fna	0	colostrum	NA
		calfC	colostrummerged3.sorted.bam	GCF_000797655.1_Escherichia_coli_CVM_N36401PS_v._1.0_genomic.fna	0	colostrum	NA
		calfA	DMJL001A.sorted.bam	GCF_000797655.1_Escherichia_coli_CVM_N36401PS_v._1.0_genomic.fna	0	feces	day2
		calfB	DMJL001B.sorted.bam	GCF_000797655.1_Escherichia_coli_CVM_N36401PS_v._1.0_genomic.fna	1	feces	day2
		calfC	DMJL001C.sorted.bam	GCF_000797655.1_Escherichia_coli_CVM_N36401PS_v._1.0_genomic.fna	0	feces	day2
		calfA	DMJL001D.sorted.bam	GCF_000797655.1_Escherichia_coli_CVM_N36401PS_v._1.0_genomic.fna	0	feces	day5
		calfB	DMJL001E.sorted.bam	GCF_000797655.1_Escherichia_coli_CVM_N36401PS_v._1.0_genomic.fna	0	feces	day5
		calfC	DMJL001F.sorted.bam	GCF_000797655.1_Escherichia_coli_CVM_N36401PS_v._1.0_genomic.fna	0	feces	day5
		calfA	DMJL001G.sorted.bam	GCF_000797655.1_Escherichia_coli_CVM_N36401PS_v._1.0_genomic.fna	0	feces	week3
		calfA	colostrummerged1.sorted.bam	GCF_000797775.1_Escherichia_coli_CVM_N34322PS_v._1.0_genomic.fna	0	colostrum	NA
		calfB	colostrummerged2.sorted.bam	GCF_000797775.1_Escherichia_coli_CVM_N34322PS_v._1.0_genomic.fna	0	colostrum	NA
		calfC	colostrummerged3.sorted.bam	GCF_000797775.1_Escherichia_coli_CVM_N34322PS_v._1.0_genomic.fna	1	colostrum	NA
		calfA	DMJL001A.sorted.bam	GCF_000797775.1_Escherichia_coli_CVM_N34322PS_v._1.0_genomic.fna	0	feces	day2
		calfB	DMJL001B.sorted.bam	GCF_000797775.1_Escherichia_coli_CVM_N34322PS_v._1.0_genomic.fna	0	feces	day2
		calfC	DMJL001C.sorted.bam	GCF_000797775.1_Escherichia_coli_CVM_N34322PS_v._1.0_genomic.fna	0	feces	day2
		calfA	DMJL001D.sorted.bam	GCF_000797775.1_Escherichia_coli_CVM_N34322PS_v._1.0_genomic.fna	1	feces	day5
		calfB	DMJL001E.sorted.bam	GCF_000797775.1_Escherichia_coli_CVM_N34322PS_v._1.0_genomic.fna	0	feces	day5
		calfC	DMJL001F.sorted.bam	GCF_000797775.1_Escherichia_coli_CVM_N34322PS_v._1.0_genomic.fna	1	feces	day5
		calfA	DMJL001G.sorted.bam	GCF_000797775.1_Escherichia_coli_CVM_N34322PS_v._1.0_genomic.fna	0	feces	week3
		calfA	colostrummerged1.sorted.bam	GCF_000798015.1_Escherichia_coli_CVM_N34351PS_v._1.0_genomic.fna	0	colostrum	NA
		calfB	colostrummerged2.sorted.bam	GCF_000798015.1_Escherichia_coli_CVM_N34351PS_v._1.0_genomic.fna	0	colostrum	NA
		calfC	colostrummerged3.sorted.bam	GCF_000798015.1_Escherichia_coli_CVM_N34351PS_v._1.0_genomic.fna	0	colostrum	NA
		calfA	DMJL001A.sorted.bam	GCF_000798015.1_Escherichia_coli_CVM_N34351PS_v._1.0_genomic.fna	0	feces	day2
		calfB	DMJL001B.sorted.bam	GCF_000798015.1_Escherichia_coli_CVM_N34351PS_v._1.0_genomic.fna	0	feces	day2
		calfC	DMJL001C.sorted.bam	GCF_000798015.1_Escherichia_coli_CVM_N34351PS_v._1.0_genomic.fna	1	feces	day2
		calfA	DMJL001D.sorted.bam	GCF_000798015.1_Escherichia_coli_CVM_N34351PS_v._1.0_genomic.fna	0	feces	day5
		calfB	DMJL001E.sorted.bam	GCF_000798015.1_Escherichia_coli_CVM_N34351PS_v._1.0_genomic.fna	0	feces	day5
		calfC	DMJL001F.sorted.bam	GCF_000798015.1_Escherichia_coli_CVM_N34351PS_v._1.0_genomic.fna	0	feces	day5
		calfA	DMJL001G.sorted.bam	GCF_000798015.1_Escherichia_coli_CVM_N34351PS_v._1.0_genomic.fna	0	feces	week3
		calfA	colostrummerged1.sorted.bam	GCF_000798035.1_Escherichia_coli_CVM_N34352PS_v._1.0_genomic.fna	0	colostrum	NA
		calfB	colostrummerged2.sorted.bam	GCF_000798035.1_Escherichia_coli_CVM_N34352PS_v._1.0_genomic.fna	0	colostrum	NA
		calfC	colostrummerged3.sorted.bam	GCF_000798035.1_Escherichia_coli_CVM_N34352PS_v._1.0_genomic.fna	0	colostrum	NA
		calfA	DMJL001A.sorted.bam	GCF_000798035.1_Escherichia_coli_CVM_N34352PS_v._1.0_genomic.fna	1	feces	day2
		calfB	DMJL001B.sorted.bam	GCF_000798035.1_Escherichia_coli_CVM_N34352PS_v._1.0_genomic.fna	0	feces	day2
		calfC	DMJL001C.sorted.bam	GCF_000798035.1_Escherichia_coli_CVM_N34352PS_v._1.0_genomic.fna	1	feces	day2
		calfA	DMJL001D.sorted.bam	GCF_000798035.1_Escherichia_coli_CVM_N34352PS_v._1.0_genomic.fna	1	feces	day5
		calfB	DMJL001E.sorted.bam	GCF_000798035.1_Escherichia_coli_CVM_N34352PS_v._1.0_genomic.fna	1	feces	day5
		calfC	DMJL001F.sorted.bam	GCF_000798035.1_Escherichia_coli_CVM_N34352PS_v._1.0_genomic.fna	0	feces	day5
		calfA	DMJL001G.sorted.bam	GCF_000798035.1_Escherichia_coli_CVM_N34352PS_v._1.0_genomic.fna	0	feces	week3
		calfA	colostrummerged1.sorted.bam	GCF_000798355.1_Escherichia_coli_CVM_N33707PS_v._1.0_genomic.fna	0	colostrum	NA
		calfB	colostrummerged2.sorted.bam	GCF_000798355.1_Escherichia_coli_CVM_N33707PS_v._1.0_genomic.fna	0	colostrum	NA
		calfC	colostrummerged3.sorted.bam	GCF_000798355.1_Escherichia_coli_CVM_N33707PS_v._1.0_genomic.fna	0	colostrum	NA
		calfA	DMJL001A.sorted.bam	GCF_000798355.1_Escherichia_coli_CVM_N33707PS_v._1.0_genomic.fna	0	feces	day2
		calfB	DMJL001B.sorted.bam	GCF_000798355.1_Escherichia_coli_CVM_N33707PS_v._1.0_genomic.fna	1	feces	day2
		calfC	DMJL001C.sorted.bam	GCF_000798355.1_Escherichia_coli_CVM_N33707PS_v._1.0_genomic.fna	0	feces	day2
		calfA	DMJL001D.sorted.bam	GCF_000798355.1_Escherichia_coli_CVM_N33707PS_v._1.0_genomic.fna	1	feces	day5
		calfB	DMJL001E.sorted.bam	GCF_000798355.1_Escherichia_coli_CVM_N33707PS_v._1.0_genomic.fna	0	feces	day5
		calfC	DMJL001F.sorted.bam	GCF_000798355.1_Escherichia_coli_CVM_N33707PS_v._1.0_genomic.fna	0	feces	day5
		calfA	DMJL001G.sorted.bam	GCF_000798355.1_Escherichia_coli_CVM_N33707PS_v._1.0_genomic.fna	0	feces	week3
		calfA	colostrummerged1.sorted.bam	GCF_000798375.1_Escherichia_coli_CVM_N38826PS_v._1.0_genomic.fna	0	colostrum	NA
		calfB	colostrummerged2.sorted.bam	GCF_000798375.1_Escherichia_coli_CVM_N38826PS_v._1.0_genomic.fna	0	colostrum	NA
		calfC	colostrummerged3.sorted.bam	GCF_000798375.1_Escherichia_coli_CVM_N38826PS_v._1.0_genomic.fna	0	colostrum	NA
		calfA	DMJL001A.sorted.bam	GCF_000798375.1_Escherichia_coli_CVM_N38826PS_v._1.0_genomic.fna	0	feces	day2
		calfB	DMJL001B.sorted.bam	GCF_000798375.1_Escherichia_coli_CVM_N38826PS_v._1.0_genomic.fna	1	feces	day2
		calfC	DMJL001C.sorted.bam	GCF_000798375.1_Escherichia_coli_CVM_N38826PS_v._1.0_genomic.fna	0	feces	day2
		calfA	DMJL001D.sorted.bam	GCF_000798375.1_Escherichia_coli_CVM_N38826PS_v._1.0_genomic.fna	0	feces	day5
		calfB	DMJL001E.sorted.bam	GCF_000798375.1_Escherichia_coli_CVM_N38826PS_v._1.0_genomic.fna	0	feces	day5
		calfC	DMJL001F.sorted.bam	GCF_000798375.1_Escherichia_coli_CVM_N38826PS_v._1.0_genomic.fna	0	feces	day5
		calfA	DMJL001G.sorted.bam	GCF_000798375.1_Escherichia_coli_CVM_N38826PS_v._1.0_genomic.fna	0	feces	week3
		calfA	colostrummerged1.sorted.bam	GCF_000798555.1_Escherichia_coli_CVM_N36903PS_v._1.0_genomic.fna	0	colostrum	NA
		calfB	colostrummerged2.sorted.bam	GCF_000798555.1_Escherichia_coli_CVM_N36903PS_v._1.0_genomic.fna	0	colostrum	NA
		calfC	colostrummerged3.sorted.bam	GCF_000798555.1_Escherichia_coli_CVM_N36903PS_v._1.0_genomic.fna	0	colostrum	NA
		calfA	DMJL001A.sorted.bam	GCF_000798555.1_Escherichia_coli_CVM_N36903PS_v._1.0_genomic.fna	0	feces	day2
		calfB	DMJL001B.sorted.bam	GCF_000798555.1_Escherichia_coli_CVM_N36903PS_v._1.0_genomic.fna	0	feces	day2
		calfC	DMJL001C.sorted.bam	GCF_000798555.1_Escherichia_coli_CVM_N36903PS_v._1.0_genomic.fna	0	feces	day2
		calfA	DMJL001D.sorted.bam	GCF_000798555.1_Escherichia_coli_CVM_N36903PS_v._1.0_genomic.fna	0	feces	day5
		calfB	DMJL001E.sorted.bam	GCF_000798555.1_Escherichia_coli_CVM_N36903PS_v._1.0_genomic.fna	0	feces	day5
		calfC	DMJL001F.sorted.bam	GCF_000798555.1_Escherichia_coli_CVM_N36903PS_v._1.0_genomic.fna	1	feces	day5
		calfA	DMJL001G.sorted.bam	GCF_000798555.1_Escherichia_coli_CVM_N36903PS_v._1.0_genomic.fna	0	feces	week3
		calfA	colostrummerged1.sorted.bam	GCF_000801165.1_ASM80116v1_genomic.fna	0	colostrum	NA
		calfB	colostrummerged2.sorted.bam	GCF_000801165.1_ASM80116v1_genomic.fna	0	colostrum	NA
		calfC	colostrummerged3.sorted.bam	GCF_000801165.1_ASM80116v1_genomic.fna	0	colostrum	NA
		calfA	DMJL001A.sorted.bam	GCF_000801165.1_ASM80116v1_genomic.fna	0	feces	day2
		calfB	DMJL001B.sorted.bam	GCF_000801165.1_ASM80116v1_genomic.fna	0	feces	day2
		calfC	DMJL001C.sorted.bam	GCF_000801165.1_ASM80116v1_genomic.fna	1	feces	day2
		calfA	DMJL001D.sorted.bam	GCF_000801165.1_ASM80116v1_genomic.fna	0	feces	day5
		calfB	DMJL001E.sorted.bam	GCF_000801165.1_ASM80116v1_genomic.fna	1	feces	day5
		calfC	DMJL001F.sorted.bam	GCF_000801165.1_ASM80116v1_genomic.fna	1	feces	day5
		calfA	DMJL001G.sorted.bam	GCF_000801165.1_ASM80116v1_genomic.fna	0	feces	week3
		calfA	colostrummerged1.sorted.bam	GCF_000801185.1_ASM80118v1_genomic.fna	0	colostrum	NA
		calfB	colostrummerged2.sorted.bam	GCF_000801185.1_ASM80118v1_genomic.fna	0	colostrum	NA
		calfC	colostrummerged3.sorted.bam	GCF_000801185.1_ASM80118v1_genomic.fna	0	colostrum	NA
		calfA	DMJL001A.sorted.bam	GCF_000801185.1_ASM80118v1_genomic.fna	1	feces	day2
		calfB	DMJL001B.sorted.bam	GCF_000801185.1_ASM80118v1_genomic.fna	1	feces	day2
		calfC	DMJL001C.sorted.bam	GCF_000801185.1_ASM80118v1_genomic.fna	1	feces	day2
		calfA	DMJL001D.sorted.bam	GCF_000801185.1_ASM80118v1_genomic.fna	1	feces	day5
		calfB	DMJL001E.sorted.bam	GCF_000801185.1_ASM80118v1_genomic.fna	0	feces	day5
		calfC	DMJL001F.sorted.bam	GCF_000801185.1_ASM80118v1_genomic.fna	0	feces	day5
		calfA	DMJL001G.sorted.bam	GCF_000801185.1_ASM80118v1_genomic.fna	0	feces	week3
		calfA	colostrummerged1.sorted.bam	GCF_000804365.1_ASM80436v1_genomic.fna	0	colostrum	NA
		calfB	colostrummerged2.sorted.bam	GCF_000804365.1_ASM80436v1_genomic.fna	0	colostrum	NA
		calfC	colostrummerged3.sorted.bam	GCF_000804365.1_ASM80436v1_genomic.fna	0	colostrum	NA
		calfA	DMJL001A.sorted.bam	GCF_000804365.1_ASM80436v1_genomic.fna	0	feces	day2
		calfB	DMJL001B.sorted.bam	GCF_000804365.1_ASM80436v1_genomic.fna	0	feces	day2
		calfC	DMJL001C.sorted.bam	GCF_000804365.1_ASM80436v1_genomic.fna	1	feces	day2
		calfA	DMJL001D.sorted.bam	GCF_000804365.1_ASM80436v1_genomic.fna	0	feces	day5
		calfB	DMJL001E.sorted.bam	GCF_000804365.1_ASM80436v1_genomic.fna	1	feces	day5
		calfC	DMJL001F.sorted.bam	GCF_000804365.1_ASM80436v1_genomic.fna	0	feces	day5
		calfA	DMJL001G.sorted.bam	GCF_000804365.1_ASM80436v1_genomic.fna	0	feces	week3
		calfA	colostrummerged1.sorted.bam	GCF_000805835.1_ASM80583v1_genomic.fna	1	colostrum	NA
		calfB	colostrummerged2.sorted.bam	GCF_000805835.1_ASM80583v1_genomic.fna	1	colostrum	NA
		calfC	colostrummerged3.sorted.bam	GCF_000805835.1_ASM80583v1_genomic.fna	1	colostrum	NA
		calfA	DMJL001A.sorted.bam	GCF_000805835.1_ASM80583v1_genomic.fna	1	feces	day2
		calfB	DMJL001B.sorted.bam	GCF_000805835.1_ASM80583v1_genomic.fna	1	feces	day2
		calfC	DMJL001C.sorted.bam	GCF_000805835.1_ASM80583v1_genomic.fna	0	feces	day2
		calfA	DMJL001D.sorted.bam	GCF_000805835.1_ASM80583v1_genomic.fna	1	feces	day5
		calfB	DMJL001E.sorted.bam	GCF_000805835.1_ASM80583v1_genomic.fna	0	feces	day5
		calfC	DMJL001F.sorted.bam	GCF_000805835.1_ASM80583v1_genomic.fna	0	feces	day5
		calfA	DMJL001G.sorted.bam	GCF_000805835.1_ASM80583v1_genomic.fna	0	feces	week3
		calfA	colostrummerged1.sorted.bam	GCF_000812255.1_ASM81225v1_genomic.fna	0	colostrum	NA
		calfB	colostrummerged2.sorted.bam	GCF_000812255.1_ASM81225v1_genomic.fna	0	colostrum	NA
		calfC	colostrummerged3.sorted.bam	GCF_000812255.1_ASM81225v1_genomic.fna	0	colostrum	NA
		calfA	DMJL001A.sorted.bam	GCF_000812255.1_ASM81225v1_genomic.fna	1	feces	day2
		calfB	DMJL001B.sorted.bam	GCF_000812255.1_ASM81225v1_genomic.fna	0	feces	day2
		calfC	DMJL001C.sorted.bam	GCF_000812255.1_ASM81225v1_genomic.fna	0	feces	day2
		calfA	DMJL001D.sorted.bam	GCF_000812255.1_ASM81225v1_genomic.fna	1	feces	day5
		calfB	DMJL001E.sorted.bam	GCF_000812255.1_ASM81225v1_genomic.fna	0	feces	day5
		calfC	DMJL001F.sorted.bam	GCF_000812255.1_ASM81225v1_genomic.fna	0	feces	day5
		calfA	DMJL001G.sorted.bam	GCF_000812255.1_ASM81225v1_genomic.fna	0	feces	week3
		calfA	colostrummerged1.sorted.bam	GCF_000812305.1_ASM81230v1_genomic.fna	0	colostrum	NA
		calfB	colostrummerged2.sorted.bam	GCF_000812305.1_ASM81230v1_genomic.fna	0	colostrum	NA
		calfC	colostrummerged3.sorted.bam	GCF_000812305.1_ASM81230v1_genomic.fna	0	colostrum	NA
		calfA	DMJL001A.sorted.bam	GCF_000812305.1_ASM81230v1_genomic.fna	0	feces	day2
		calfB	DMJL001B.sorted.bam	GCF_000812305.1_ASM81230v1_genomic.fna	1	feces	day2
		calfC	DMJL001C.sorted.bam	GCF_000812305.1_ASM81230v1_genomic.fna	1	feces	day2
		calfA	DMJL001D.sorted.bam	GCF_000812305.1_ASM81230v1_genomic.fna	0	feces	day5
		calfB	DMJL001E.sorted.bam	GCF_000812305.1_ASM81230v1_genomic.fna	0	feces	day5
		calfC	DMJL001F.sorted.bam	GCF_000812305.1_ASM81230v1_genomic.fna	0	feces	day5
		calfA	DMJL001G.sorted.bam	GCF_000812305.1_ASM81230v1_genomic.fna	0	feces	week3
		calfA	colostrummerged1.sorted.bam	GCF_000812725.1_ASM81272v1_genomic.fna	1	colostrum	NA
		calfB	colostrummerged2.sorted.bam	GCF_000812725.1_ASM81272v1_genomic.fna	1	colostrum	NA
		calfC	colostrummerged3.sorted.bam	GCF_000812725.1_ASM81272v1_genomic.fna	0	colostrum	NA
		calfA	DMJL001A.sorted.bam	GCF_000812725.1_ASM81272v1_genomic.fna	0	feces	day2
		calfB	DMJL001B.sorted.bam	GCF_000812725.1_ASM81272v1_genomic.fna	1	feces	day2
		calfC	DMJL001C.sorted.bam	GCF_000812725.1_ASM81272v1_genomic.fna	0	feces	day2
		calfA	DMJL001D.sorted.bam	GCF_000812725.1_ASM81272v1_genomic.fna	0	feces	day5
		calfB	DMJL001E.sorted.bam	GCF_000812725.1_ASM81272v1_genomic.fna	0	feces	day5
		calfC	DMJL001F.sorted.bam	GCF_000812725.1_ASM81272v1_genomic.fna	0	feces	day5
		calfA	DMJL001G.sorted.bam	GCF_000812725.1_ASM81272v1_genomic.fna	0	feces	week3
		calfA	colostrummerged1.sorted.bam	GCF_000812765.1_ASM81276v1_genomic.fna	0	colostrum	NA
		calfB	colostrummerged2.sorted.bam	GCF_000812765.1_ASM81276v1_genomic.fna	0	colostrum	NA
		calfC	colostrummerged3.sorted.bam	GCF_000812765.1_ASM81276v1_genomic.fna	0	colostrum	NA
		calfA	DMJL001A.sorted.bam	GCF_000812765.1_ASM81276v1_genomic.fna	0	feces	day2
		calfB	DMJL001B.sorted.bam	GCF_000812765.1_ASM81276v1_genomic.fna	0	feces	day2
		calfC	DMJL001C.sorted.bam	GCF_000812765.1_ASM81276v1_genomic.fna	0	feces	day2
		calfA	DMJL001D.sorted.bam	GCF_000812765.1_ASM81276v1_genomic.fna	1	feces	day5
		calfB	DMJL001E.sorted.bam	GCF_000812765.1_ASM81276v1_genomic.fna	0	feces	day5
		calfC	DMJL001F.sorted.bam	GCF_000812765.1_ASM81276v1_genomic.fna	0	feces	day5
		calfA	DMJL001G.sorted.bam	GCF_000812765.1_ASM81276v1_genomic.fna	0	feces	week3
		calfA	colostrummerged1.sorted.bam	GCF_000812785.1_ASM81278v1_genomic.fna	0	colostrum	NA
		calfB	colostrummerged2.sorted.bam	GCF_000812785.1_ASM81278v1_genomic.fna	1	colostrum	NA
		calfC	colostrummerged3.sorted.bam	GCF_000812785.1_ASM81278v1_genomic.fna	1	colostrum	NA
		calfA	DMJL001A.sorted.bam	GCF_000812785.1_ASM81278v1_genomic.fna	1	feces	day2
		calfB	DMJL001B.sorted.bam	GCF_000812785.1_ASM81278v1_genomic.fna	1	feces	day2
		calfC	DMJL001C.sorted.bam	GCF_000812785.1_ASM81278v1_genomic.fna	0	feces	day2
		calfA	DMJL001D.sorted.bam	GCF_000812785.1_ASM81278v1_genomic.fna	1	feces	day5
		calfB	DMJL001E.sorted.bam	GCF_000812785.1_ASM81278v1_genomic.fna	0	feces	day5
		calfC	DMJL001F.sorted.bam	GCF_000812785.1_ASM81278v1_genomic.fna	0	feces	day5
		calfA	DMJL001G.sorted.bam	GCF_000812785.1_ASM81278v1_genomic.fna	1	feces	week3
		calfA	colostrummerged1.sorted.bam	GCF_000817375.1_Iso_11_A5_genomic.fna	0	colostrum	NA
		calfB	colostrummerged2.sorted.bam	GCF_000817375.1_Iso_11_A5_genomic.fna	0	colostrum	NA
		calfC	colostrummerged3.sorted.bam	GCF_000817375.1_Iso_11_A5_genomic.fna	0	colostrum	NA
		calfA	DMJL001A.sorted.bam	GCF_000817375.1_Iso_11_A5_genomic.fna	0	feces	day2
		calfB	DMJL001B.sorted.bam	GCF_000817375.1_Iso_11_A5_genomic.fna	0	feces	day2
		calfC	DMJL001C.sorted.bam	GCF_000817375.1_Iso_11_A5_genomic.fna	0	feces	day2
		calfA	DMJL001D.sorted.bam	GCF_000817375.1_Iso_11_A5_genomic.fna	0	feces	day5
		calfB	DMJL001E.sorted.bam	GCF_000817375.1_Iso_11_A5_genomic.fna	1	feces	day5
		calfC	DMJL001F.sorted.bam	GCF_000817375.1_Iso_11_A5_genomic.fna	0	feces	day5
		calfA	DMJL001G.sorted.bam	GCF_000817375.1_Iso_11_A5_genomic.fna	0	feces	week3
		calfA	colostrummerged1.sorted.bam	GCF_000819005.1_Escherichia_coli_CVM_N33825PS_v1.0_genomic.fna	0	colostrum	NA
		calfB	colostrummerged2.sorted.bam	GCF_000819005.1_Escherichia_coli_CVM_N33825PS_v1.0_genomic.fna	0	colostrum	NA
		calfC	colostrummerged3.sorted.bam	GCF_000819005.1_Escherichia_coli_CVM_N33825PS_v1.0_genomic.fna	0	colostrum	NA
		calfA	DMJL001A.sorted.bam	GCF_000819005.1_Escherichia_coli_CVM_N33825PS_v1.0_genomic.fna	1	feces	day2
		calfB	DMJL001B.sorted.bam	GCF_000819005.1_Escherichia_coli_CVM_N33825PS_v1.0_genomic.fna	1	feces	day2
		calfC	DMJL001C.sorted.bam	GCF_000819005.1_Escherichia_coli_CVM_N33825PS_v1.0_genomic.fna	1	feces	day2
		calfA	DMJL001D.sorted.bam	GCF_000819005.1_Escherichia_coli_CVM_N33825PS_v1.0_genomic.fna	1	feces	day5
		calfB	DMJL001E.sorted.bam	GCF_000819005.1_Escherichia_coli_CVM_N33825PS_v1.0_genomic.fna	1	feces	day5
		calfC	DMJL001F.sorted.bam	GCF_000819005.1_Escherichia_coli_CVM_N33825PS_v1.0_genomic.fna	1	feces	day5
		calfA	DMJL001G.sorted.bam	GCF_000819005.1_Escherichia_coli_CVM_N33825PS_v1.0_genomic.fna	0	feces	week3
		calfA	colostrummerged1.sorted.bam	GCF_000819015.1_Escherichia_coli_CVM_N33978PS_v1.0_genomic.fna	0	colostrum	NA
		calfB	colostrummerged2.sorted.bam	GCF_000819015.1_Escherichia_coli_CVM_N33978PS_v1.0_genomic.fna	1	colostrum	NA
		calfC	colostrummerged3.sorted.bam	GCF_000819015.1_Escherichia_coli_CVM_N33978PS_v1.0_genomic.fna	1	colostrum	NA
		calfA	DMJL001A.sorted.bam	GCF_000819015.1_Escherichia_coli_CVM_N33978PS_v1.0_genomic.fna	0	feces	day2
		calfB	DMJL001B.sorted.bam	GCF_000819015.1_Escherichia_coli_CVM_N33978PS_v1.0_genomic.fna	1	feces	day2
		calfC	DMJL001C.sorted.bam	GCF_000819015.1_Escherichia_coli_CVM_N33978PS_v1.0_genomic.fna	0	feces	day2
		calfA	DMJL001D.sorted.bam	GCF_000819015.1_Escherichia_coli_CVM_N33978PS_v1.0_genomic.fna	0	feces	day5
		calfB	DMJL001E.sorted.bam	GCF_000819015.1_Escherichia_coli_CVM_N33978PS_v1.0_genomic.fna	1	feces	day5
		calfC	DMJL001F.sorted.bam	GCF_000819015.1_Escherichia_coli_CVM_N33978PS_v1.0_genomic.fna	0	feces	day5
		calfA	DMJL001G.sorted.bam	GCF_000819015.1_Escherichia_coli_CVM_N33978PS_v1.0_genomic.fna	0	feces	week3
		calfA	colostrummerged1.sorted.bam	GCF_000819185.1_Escherichia_coli_CVM_N36113PS_v1.0_genomic.fna	1	colostrum	NA
		calfB	colostrummerged2.sorted.bam	GCF_000819185.1_Escherichia_coli_CVM_N36113PS_v1.0_genomic.fna	1	colostrum	NA
		calfC	colostrummerged3.sorted.bam	GCF_000819185.1_Escherichia_coli_CVM_N36113PS_v1.0_genomic.fna	1	colostrum	NA
		calfA	DMJL001A.sorted.bam	GCF_000819185.1_Escherichia_coli_CVM_N36113PS_v1.0_genomic.fna	0	feces	day2
		calfB	DMJL001B.sorted.bam	GCF_000819185.1_Escherichia_coli_CVM_N36113PS_v1.0_genomic.fna	1	feces	day2
		calfC	DMJL001C.sorted.bam	GCF_000819185.1_Escherichia_coli_CVM_N36113PS_v1.0_genomic.fna	1	feces	day2
		calfA	DMJL001D.sorted.bam	GCF_000819185.1_Escherichia_coli_CVM_N36113PS_v1.0_genomic.fna	1	feces	day5
		calfB	DMJL001E.sorted.bam	GCF_000819185.1_Escherichia_coli_CVM_N36113PS_v1.0_genomic.fna	0	feces	day5
		calfC	DMJL001F.sorted.bam	GCF_000819185.1_Escherichia_coli_CVM_N36113PS_v1.0_genomic.fna	1	feces	day5
		calfA	DMJL001G.sorted.bam	GCF_000819185.1_Escherichia_coli_CVM_N36113PS_v1.0_genomic.fna	1	feces	week3
		calfA	colostrummerged1.sorted.bam	GCF_000819325.1_Escherichia_coli_CVM_N38381PS_v1.0_genomic.fna	1	colostrum	NA
		calfB	colostrummerged2.sorted.bam	GCF_000819325.1_Escherichia_coli_CVM_N38381PS_v1.0_genomic.fna	1	colostrum	NA
		calfC	colostrummerged3.sorted.bam	GCF_000819325.1_Escherichia_coli_CVM_N38381PS_v1.0_genomic.fna	1	colostrum	NA
		calfA	DMJL001A.sorted.bam	GCF_000819325.1_Escherichia_coli_CVM_N38381PS_v1.0_genomic.fna	0	feces	day2
		calfB	DMJL001B.sorted.bam	GCF_000819325.1_Escherichia_coli_CVM_N38381PS_v1.0_genomic.fna	1	feces	day2
		calfC	DMJL001C.sorted.bam	GCF_000819325.1_Escherichia_coli_CVM_N38381PS_v1.0_genomic.fna	0	feces	day2
		calfA	DMJL001D.sorted.bam	GCF_000819325.1_Escherichia_coli_CVM_N38381PS_v1.0_genomic.fna	0	feces	day5
		calfB	DMJL001E.sorted.bam	GCF_000819325.1_Escherichia_coli_CVM_N38381PS_v1.0_genomic.fna	1	feces	day5
		calfC	DMJL001F.sorted.bam	GCF_000819325.1_Escherichia_coli_CVM_N38381PS_v1.0_genomic.fna	0	feces	day5
		calfA	DMJL001G.sorted.bam	GCF_000819325.1_Escherichia_coli_CVM_N38381PS_v1.0_genomic.fna	0	feces	week3
		calfA	colostrummerged1.sorted.bam	GCF_000819355.1_Escherichia_coli_CVM_N33574PS_v1.0_genomic.fna	0	colostrum	NA
		calfB	colostrummerged2.sorted.bam	GCF_000819355.1_Escherichia_coli_CVM_N33574PS_v1.0_genomic.fna	0	colostrum	NA
		calfC	colostrummerged3.sorted.bam	GCF_000819355.1_Escherichia_coli_CVM_N33574PS_v1.0_genomic.fna	0	colostrum	NA
		calfA	DMJL001A.sorted.bam	GCF_000819355.1_Escherichia_coli_CVM_N33574PS_v1.0_genomic.fna	0	feces	day2
		calfB	DMJL001B.sorted.bam	GCF_000819355.1_Escherichia_coli_CVM_N33574PS_v1.0_genomic.fna	0	feces	day2
		calfC	DMJL001C.sorted.bam	GCF_000819355.1_Escherichia_coli_CVM_N33574PS_v1.0_genomic.fna	0	feces	day2
		calfA	DMJL001D.sorted.bam	GCF_000819355.1_Escherichia_coli_CVM_N33574PS_v1.0_genomic.fna	1	feces	day5
		calfB	DMJL001E.sorted.bam	GCF_000819355.1_Escherichia_coli_CVM_N33574PS_v1.0_genomic.fna	1	feces	day5
		calfC	DMJL001F.sorted.bam	GCF_000819355.1_Escherichia_coli_CVM_N33574PS_v1.0_genomic.fna	1	feces	day5
		calfA	DMJL001G.sorted.bam	GCF_000819355.1_Escherichia_coli_CVM_N33574PS_v1.0_genomic.fna	1	feces	week3
		calfA	colostrummerged1.sorted.bam	GCF_000819365.1_Escherichia_coli_CVM_N33653PS_v1.0_genomic.fna	1	colostrum	NA
		calfB	colostrummerged2.sorted.bam	GCF_000819365.1_Escherichia_coli_CVM_N33653PS_v1.0_genomic.fna	0	colostrum	NA
		calfC	colostrummerged3.sorted.bam	GCF_000819365.1_Escherichia_coli_CVM_N33653PS_v1.0_genomic.fna	0	colostrum	NA
		calfA	DMJL001A.sorted.bam	GCF_000819365.1_Escherichia_coli_CVM_N33653PS_v1.0_genomic.fna	1	feces	day2
		calfB	DMJL001B.sorted.bam	GCF_000819365.1_Escherichia_coli_CVM_N33653PS_v1.0_genomic.fna	1	feces	day2
		calfC	DMJL001C.sorted.bam	GCF_000819365.1_Escherichia_coli_CVM_N33653PS_v1.0_genomic.fna	1	feces	day2
		calfA	DMJL001D.sorted.bam	GCF_000819365.1_Escherichia_coli_CVM_N33653PS_v1.0_genomic.fna	1	feces	day5
		calfB	DMJL001E.sorted.bam	GCF_000819365.1_Escherichia_coli_CVM_N33653PS_v1.0_genomic.fna	0	feces	day5
		calfC	DMJL001F.sorted.bam	GCF_000819365.1_Escherichia_coli_CVM_N33653PS_v1.0_genomic.fna	1	feces	day5
		calfA	DMJL001G.sorted.bam	GCF_000819365.1_Escherichia_coli_CVM_N33653PS_v1.0_genomic.fna	0	feces	week3
		calfA	colostrummerged1.sorted.bam	GCF_000831565.1_ASM83156v1_genomic.fna	0	colostrum	NA
		calfB	colostrummerged2.sorted.bam	GCF_000831565.1_ASM83156v1_genomic.fna	1	colostrum	NA
		calfC	colostrummerged3.sorted.bam	GCF_000831565.1_ASM83156v1_genomic.fna	1	colostrum	NA
		calfA	DMJL001A.sorted.bam	GCF_000831565.1_ASM83156v1_genomic.fna	0	feces	day2
		calfB	DMJL001B.sorted.bam	GCF_000831565.1_ASM83156v1_genomic.fna	1	feces	day2
		calfC	DMJL001C.sorted.bam	GCF_000831565.1_ASM83156v1_genomic.fna	0	feces	day2
		calfA	DMJL001D.sorted.bam	GCF_000831565.1_ASM83156v1_genomic.fna	0	feces	day5
		calfB	DMJL001E.sorted.bam	GCF_000831565.1_ASM83156v1_genomic.fna	1	feces	day5
		calfC	DMJL001F.sorted.bam	GCF_000831565.1_ASM83156v1_genomic.fna	1	feces	day5
		calfA	DMJL001G.sorted.bam	GCF_000831565.1_ASM83156v1_genomic.fna	0	feces	week3
		calfA	colostrummerged1.sorted.bam	GCF_000932215.1_ASM93221v1_genomic.fna	0	colostrum	NA
		calfB	colostrummerged2.sorted.bam	GCF_000932215.1_ASM93221v1_genomic.fna	0	colostrum	NA
		calfC	colostrummerged3.sorted.bam	GCF_000932215.1_ASM93221v1_genomic.fna	0	colostrum	NA
		calfA	DMJL001A.sorted.bam	GCF_000932215.1_ASM93221v1_genomic.fna	0	feces	day2
		calfB	DMJL001B.sorted.bam	GCF_000932215.1_ASM93221v1_genomic.fna	1	feces	day2
		calfC	DMJL001C.sorted.bam	GCF_000932215.1_ASM93221v1_genomic.fna	0	feces	day2
		calfA	DMJL001D.sorted.bam	GCF_000932215.1_ASM93221v1_genomic.fna	1	feces	day5
		calfB	DMJL001E.sorted.bam	GCF_000932215.1_ASM93221v1_genomic.fna	0	feces	day5
		calfC	DMJL001F.sorted.bam	GCF_000932215.1_ASM93221v1_genomic.fna	0	feces	day5
		calfA	DMJL001G.sorted.bam	GCF_000932215.1_ASM93221v1_genomic.fna	0	feces	week3
		calfA	colostrummerged1.sorted.bam	GCF_000935475.1_ASM93547v1_genomic.fna	1	colostrum	NA
		calfB	colostrummerged2.sorted.bam	GCF_000935475.1_ASM93547v1_genomic.fna	0	colostrum	NA
		calfC	colostrummerged3.sorted.bam	GCF_000935475.1_ASM93547v1_genomic.fna	0	colostrum	NA
		calfA	DMJL001A.sorted.bam	GCF_000935475.1_ASM93547v1_genomic.fna	0	feces	day2
		calfB	DMJL001B.sorted.bam	GCF_000935475.1_ASM93547v1_genomic.fna	0	feces	day2
		calfC	DMJL001C.sorted.bam	GCF_000935475.1_ASM93547v1_genomic.fna	0	feces	day2
		calfA	DMJL001D.sorted.bam	GCF_000935475.1_ASM93547v1_genomic.fna	0	feces	day5
		calfB	DMJL001E.sorted.bam	GCF_000935475.1_ASM93547v1_genomic.fna	0	feces	day5
		calfC	DMJL001F.sorted.bam	GCF_000935475.1_ASM93547v1_genomic.fna	0	feces	day5
[truncated: 221 more rows]
